# Supplementary material for: Bovine Adipocyte-Derived Exosomes Transport LncRNAs to Regulate Adipogenic Transdifferentiation of Bovine Muscle Satellite Cells
Source: Animals (Basel). 2025 Nov 30;15(23):3459. doi: 10.3390/ani15233459 (PMC12691046; doi:10.3390/ani15233459)
Supplement: Supplementary file 1 [file animals-15-03459-s001.zip]

Archive with 6 entries (6 files):
- TableS2.csv
- TableS3.csv
- TableS4.csv
- TableS5.csv
- TableS6.xlsx
- TableS1.xlsx
