# Supplementary material for: Bovine Adipocyte-Derived Exosomes Transport LncRNAs to Regulate Adipogenic Transdifferentiation of Bovine Muscle Satellite Cells
Source: Animals (Basel). 2025 Nov 30;15(23):3459. doi: 10.3390/ani15233459 (PMC12691046; doi:10.3390/ani15233459)
Supplement: Supplementary file 1 [file animals-15-03459-s001.zip › TableS2.csv]

samples	GC_raw	reads_raw	q20_raw	q30_raw	GC_clean	reads_clean	q20_clean	q30_clean
fat-exo_R1	58%	32361564	96.86%	92.72%	58%	31425139	97.97%	94.48%
fat-exo_R2	58%	32361564	96.41%	91.49%	58%	31425139	97.67%	93.42%
