# Supplementary material for: Bovine Adipocyte-Derived Exosomes Transport LncRNAs to Regulate Adipogenic Transdifferentiation of Bovine Muscle Satellite Cells
Source: Animals (Basel). 2025 Nov 30;15(23):3459. doi: 10.3390/ani15233459 (PMC12691046; doi:10.3390/ani15233459)
Supplement: Supplementary file 1 [file animals-15-03459-s001.zip › TableS3.csv]

Geneid	Chr	Start	End	Strand	Length	Dbxref	Name	gene_biotype	description	fat-exo	type	gene_name	class_code
LOC112447072	Chr1	210759	214966	-	4208	GeneID:112447072	LOC112447072	lncRNA	NA	1	known	NA	NA
LOC101903639	Chr1	217517	257046	-	39530	GeneID:101903639	LOC101903639	lncRNA	NA	29	known	NA	NA
LOC107132170	Chr1	1375149	1386887	-	11739	GeneID:107132170	LOC107132170	lncRNA	NA	36	known	NA	NA
LOC112447090	Chr1	1523780	1552743	+	28964	GeneID:112447090	LOC112447090	lncRNA	NA	5	known	NA	NA
LOC112447091	Chr1	1555715	1570159	-	14445	GeneID:112447091	LOC112447091	lncRNA	NA	2	known	NA	NA
LOC112447103	Chr1	1936727	1943734	-	7008	GeneID:112447103	LOC112447103	lncRNA	NA	8	known	NA	NA
LOC104970777	Chr1	2016219	2027521	-	11303	GeneID:104970777	LOC104970777	lncRNA	NA	19	known	NA	NA
LOC112447120	Chr1	2162947	2173433	-	10487	GeneID:112447120	LOC112447120	lncRNA	NA	7	known	NA	NA
LOC104970778	Chr1	2241318	2251416	-	10099	GeneID:104970778	LOC104970778	lncRNA	NA	1	known	NA	NA
LOC112447133	Chr1	2615875	2620559	+	4685	GeneID:112447133	LOC112447133	lncRNA	NA	9	known	NA	NA
LOC104970784	Chr1	6944375	6981357	-	36983	GeneID:104970784	LOC104970784	lncRNA	NA	24	known	NA	NA
LOC100851369	Chr1	7104255	7114169	-	9915	GeneID:100851369	LOC100851369	lncRNA	NA	14	known	NA	NA
LOC107132174	Chr1	10207533	10231548	-	24016	GeneID:107132174	LOC107132174	lncRNA	NA	14	known	NA	NA
LOC112447286	Chr1	19328008	19419611	-	91604	GeneID:112447286	LOC112447286	lncRNA	NA	149	known	NA	NA
LOC112447289	Chr1	22602847	22613763	-	10917	GeneID:112447289	LOC112447289	lncRNA	NA	25	known	NA	NA
LOC112446987	Chr1	31241152	31245944	+	4793	GeneID:112446987	LOC112446987	lncRNA	NA	6	known	NA	NA
LOC101904492	Chr1	36175058	36201204	+	26147	GeneID:101904492	LOC101904492	lncRNA	NA	169	known	NA	NA
LOC100848517	Chr1	42831977	42843211	-	11235	GeneID:100848517	LOC100848517	lncRNA	NA	1	known	NA	NA
LOC100848540	Chr1	42907983	42951617	+	43635	GeneID:100848540	LOC100848540	lncRNA	NA	37	known	NA	NA
LOC112446989	Chr1	46266718	46298874	+	32157	GeneID:112446989	LOC112446989	lncRNA	NA	14	known	NA	NA
LOC112447293	Chr1	50182150	50261743	+	79594	GeneID:112447293	LOC112447293	lncRNA	NA	13	known	NA	NA
LOC100848469	Chr1	51788159	51794236	+	6078	GeneID:100848469	LOC100848469	lncRNA	NA	70	known	NA	NA
LOC101910021	Chr1	52551257	52594343	+	43087	GeneID:101910021	LOC101910021	lncRNA	NA	4	known	NA	NA
LOC112447295	Chr1	52611523	52646016	-	34494	GeneID:112447295	LOC112447295	lncRNA	NA	57	known	NA	NA
LOC112447294	Chr1	52658754	52708023	-	49270	GeneID:112447294	LOC112447294	lncRNA	NA	77	known	NA	NA
LOC112447297	Chr1	52787957	52802562	+	14606	GeneID:112447297	LOC112447297	lncRNA	NA	13	known	NA	NA
LOC112446993	Chr1	55309993	55314932	+	4940	GeneID:112446993	LOC112446993	lncRNA	NA	6	known	NA	NA
LOC104970843	Chr1	56403461	56424748	-	21288	GeneID:104970843	LOC104970843	lncRNA	NA	31	known	NA	NA
LOC101908760	Chr1	58392333	58398928	+	6596	GeneID:101908760	LOC101908760	lncRNA	NA	4	known	NA	NA
LOC112446994	Chr1	59983090	60041507	-	58418	GeneID:112446994	LOC112446994	lncRNA	NA	48	known	NA	NA
LOC101901963	Chr1	63893081	63922744	+	29664	GeneID:101901963	LOC101901963	lncRNA	NA	24	known	NA	NA
LOC101902067	Chr1	64078230	64082714	-	4485	GeneID:101902067	LOC101902067	lncRNA	NA	9	known	NA	NA
LOC112447308	Chr1	66944422	66967689	+	23268	GeneID:112447308	LOC112447308	lncRNA	NA	14	known	NA	NA
LOC112447332	Chr1	70433112	70440338	-	7227	GeneID:112447332	LOC112447332	lncRNA	NA	7	known	NA	NA
LOC101906292	Chr1	70641117	70649832	+	8716	GeneID:101906292	LOC101906292	lncRNA	NA	55	known	NA	NA
LOC104970883	Chr1	70987530	71007231	+	19702	GeneID:104970883	LOC104970883	lncRNA	NA	12	known	NA	NA
LOC112447363	Chr1	72040731	72043495	-	2765	GeneID:112447363	LOC112447363	lncRNA	NA	34	known	NA	NA
LOC101904607	Chr1	72043852	72062045	-	18194	GeneID:101904607	LOC101904607	lncRNA	NA	559	known	NA	NA
LOC112447381	Chr1	72898590	72902465	-	3876	GeneID:112447381	LOC112447381	lncRNA	NA	4	known	NA	NA
LOC104970893	Chr1	72977803	72996366	-	18564	GeneID:104970893	LOC104970893	lncRNA	NA	9	known	NA	NA
LOC104970894	Chr1	73007186	73035296	-	28111	GeneID:104970894	LOC104970894	lncRNA	NA	3	known	NA	NA
LOC112447405	Chr1	73291535	73303540	+	12006	GeneID:112447405	LOC112447405	lncRNA	NA	1	known	NA	NA
LOC112447401	Chr1	73303899	73321756	-	17858	GeneID:112447401	LOC112447401	lncRNA	NA	3	known	NA	NA
LOC104970902	Chr1	73525893	73531391	-	5499	GeneID:104970902	LOC104970902	lncRNA	NA	9	known	NA	NA
LOC104970904	Chr1	73875831	73893298	-	17468	GeneID:104970904	LOC104970904	lncRNA	NA	9	known	NA	NA
LOC101905532	Chr1	76078557	76112803	+	34247	GeneID:101905532	LOC101905532	lncRNA	NA	2	known	NA	NA
LOC107132190	Chr1	76419995	76509279	+	89285	GeneID:107132190	LOC107132190	lncRNA	NA	154	known	NA	NA
LOC100847122	Chr1	79194055	79195059	+	1005	GeneID:100847122	LOC100847122	lncRNA	NA	20	known	NA	NA
LOC100847148	Chr1	79356914	79382461	+	25548	GeneID:100847148	LOC100847148	lncRNA	NA	13	known	NA	NA
LOC101906167	Chr1	79413592	79419722	+	6131	GeneID:101906167	LOC101906167	lncRNA	NA	1	known	NA	NA
LOC101906248	Chr1	79420233	79426645	-	6413	GeneID:101906248	LOC101906248	lncRNA	NA	10	known	NA	NA
LOC101906451	Chr1	79994252	80007007	-	12756	GeneID:101906451	LOC101906451	lncRNA	NA	134	known	NA	NA
LOC100847189	Chr1	80130393	80151467	+	21075	GeneID:100847189	LOC100847189	lncRNA	NA	1	known	NA	NA
LOC112447479	Chr1	82450882	82476909	+	26028	GeneID:112447479	LOC112447479	lncRNA	NA	10	known	NA	NA
LOC104970926	Chr1	82461901	82492526	-	30626	GeneID:104970926	LOC104970926	lncRNA	NA	14	known	NA	NA
LOC101907683	Chr1	82503281	82512598	-	9318	GeneID:101907683	LOC101907683	lncRNA	NA	7	known	NA	NA
LOC101907353	Chr1	82968324	82970417	+	2094	GeneID:101907353	LOC101907353	lncRNA	NA	47	known	NA	NA
LOC112447506	Chr1	83012347	83018354	+	6008	GeneID:112447506	LOC112447506	lncRNA	NA	71	known	NA	NA
LOC104970931	Chr1	83490165	83501284	+	11120	GeneID:104970931	LOC104970931	lncRNA	NA	8	known	NA	NA
LOC100848684	Chr1	83637793	83645897	-	8105	GeneID:100848684	LOC100848684	lncRNA	NA	28	known	NA	NA
LOC784318	Chr1	85013411	85112629	-	99219	BGD:BT29326,GeneID:784318	LOC784318	lncRNA	NA	40	known	NA	NA
LOC100849009	Chr1	85271628	85316672	-	45045	GeneID:100849009	LOC100849009	lncRNA	NA	81	known	NA	NA
LOC104970940	Chr1	85382019	85410788	-	28770	GeneID:104970940	LOC104970940	lncRNA	NA	68	known	NA	NA
LOC112447549	Chr1	88092055	88098171	+	6117	GeneID:112447549	LOC112447549	lncRNA	NA	4	known	NA	NA
LOC104970947	Chr1	89284110	89302631	-	18522	GeneID:104970947	LOC104970947	lncRNA	NA	11	known	NA	NA
LOC112447726	Chr1	94945925	94971823	-	25899	GeneID:112447726	LOC112447726	lncRNA	NA	19	known	NA	NA
LOC112447728	Chr1	95517398	95550941	-	33544	GeneID:112447728	LOC112447728	lncRNA	NA	3	known	NA	NA
LOC101905533	Chr1	95909838	96021810	-	111973	GeneID:101905533	LOC101905533	lncRNA	NA	127	known	NA	NA
LOC107132196	Chr1	97689779	97692623	-	2845	GeneID:107132196	LOC107132196	lncRNA	NA	2	known	NA	NA
LOC104970974	Chr1	98376300	98398737	-	22438	GeneID:104970974	LOC104970974	lncRNA	NA	4	known	NA	NA
LOC104970977	Chr1	100283840	100287529	+	3690	GeneID:104970977	LOC104970977	lncRNA	NA	6	known	NA	NA
LOC101902535	Chr1	110784287	110820231	+	35945	GeneID:101902535	LOC101902535	lncRNA	NA	14	known	NA	NA
LOC100847501	Chr1	112307215	112365702	+	58488	GeneID:100847501	LOC100847501	lncRNA	NA	14	known	NA	NA
LOC112447741	Chr1	114840631	114864063	-	23433	GeneID:112447741	LOC112447741	lncRNA	NA	6	known	NA	NA
LOC112447742	Chr1	114973269	114977685	+	4417	GeneID:112447742	LOC112447742	lncRNA	NA	1	known	NA	NA
LOC104971004	Chr1	117745860	117762311	+	16452	GeneID:104971004	LOC104971004	lncRNA	NA	30	known	NA	NA
LOC101905340	Chr1	118128292	118149281	+	20990	GeneID:101905340	LOC101905340	lncRNA	NA	7	known	NA	NA
LOC104971009	Chr1	118495192	118497345	-	2154	GeneID:104971009	LOC104971009	lncRNA	NA	17	known	NA	NA
LOC112447745	Chr1	120888956	120896289	+	7334	GeneID:112447745	LOC112447745	lncRNA	NA	13	known	NA	NA
LOC107132207	Chr1	121932357	121946153	-	13797	GeneID:107132207	LOC107132207	lncRNA	NA	88	known	NA	NA
LOC100847509	Chr1	124888401	124911363	+	22963	GeneID:100847509	LOC100847509	lncRNA	NA	36	known	NA	NA
LOC101906694	Chr1	124914326	125000791	-	86466	GeneID:101906694	LOC101906694	lncRNA	NA	113	known	NA	NA
LOC112447750	Chr1	126086105	126120283	-	34179	GeneID:112447750	LOC112447750	lncRNA	NA	32	known	NA	NA
LOC107133460	Chr1	127780941	127800485	-	19545	GeneID:107133460	LOC107133460	lncRNA	NA	3	known	NA	NA
LOC104971033	Chr1	127811888	127829316	-	17429	GeneID:104971033	LOC104971033	lncRNA	NA	34	known	NA	NA
LOC112447002	Chr1	127936699	127958103	-	21405	GeneID:112447002	LOC112447002	lncRNA	NA	8	known	NA	NA
LOC112447798	Chr1	129834274	129975697	-	141424	GeneID:112447798	LOC112447798	lncRNA	NA	85	known	NA	NA
LOC100847791	Chr1	132293027	132307116	+	14090	GeneID:100847791	LOC100847791	lncRNA	NA	1	known	NA	NA
LOC112447887	Chr1	137212621	137266034	+	53414	GeneID:112447887	LOC112447887	lncRNA	NA	92	known	NA	NA
LOC104971058	Chr1	138481338	138501100	+	19763	GeneID:104971058	LOC104971058	lncRNA	NA	33	known	NA	NA
LOC112448000	Chr1	141100471	141121910	-	21440	GeneID:112448000	LOC112448000	lncRNA	NA	2	known	NA	NA
LOC104970303	Chr1	141162862	141218278	-	55417	GeneID:104970303	LOC104970303	lncRNA	NA	12	known	NA	NA
LOC101906110	Chr1	143207109	143210469	+	3361	GeneID:101906110	LOC101906110	lncRNA	NA	18	known	NA	NA
LOC101906172	Chr1	143242608	143261910	+	19303	GeneID:101906172	LOC101906172	lncRNA	NA	14	known	NA	NA
LOC112448004	Chr1	143567581	143578249	+	10669	GeneID:112448004	LOC112448004	lncRNA	NA	16	known	NA	NA
LOC112448005	Chr1	144168952	144173955	-	5004	GeneID:112448005	LOC112448005	lncRNA	NA	20	known	NA	NA
LOC101906512	Chr1	144844246	144854271	+	10026	GeneID:101906512	LOC101906512	lncRNA	NA	44	known	NA	NA
LOC112448009	Chr1	145154386	145161274	-	6889	GeneID:112448009	LOC112448009	lncRNA	NA	25	known	NA	NA
LOC101907800	Chr1	145196903	145202459	-	5557	GeneID:101907800	LOC101907800	lncRNA	NA	9	known	NA	NA
LOC100849587	Chr1	145340846	145362279	+	21434	GeneID:100849587	LOC100849587	lncRNA	NA	486	known	NA	NA
LOC100847825	Chr1	146117677	146121612	-	3936	GeneID:100847825	LOC100847825	lncRNA	uncharacterized LOC100847825	38	known	NA	NA
LOC101902630	Chr1	146686319	146704647	+	18329	GeneID:101902630	LOC101902630	lncRNA	NA	2011	known	NA	NA
LOC101902902	Chr1	146734448	146749667	+	15220	GeneID:101902902	LOC101902902	lncRNA	NA	1	known	NA	NA
LOC112448047	Chr1	147512403	147537354	+	24952	GeneID:112448047	LOC112448047	lncRNA	NA	68	known	NA	NA
LOC104971069	Chr1	147939879	147996209	-	56331	GeneID:104971069	LOC104971069	lncRNA	NA	23	known	NA	NA
LOC104971070	Chr1	148147368	148258779	-	111412	GeneID:104971070	LOC104971070	lncRNA	NA	76	known	NA	NA
LOC101903402	Chr1	148602472	148604899	-	2428	GeneID:101903402	LOC101903402	lncRNA	NA	135	known	NA	NA
LOC112448075	Chr1	149230595	149236080	+	5486	GeneID:112448075	LOC112448075	lncRNA	NA	1	known	NA	NA
LOC107132222	Chr1	150536323	150541677	-	5355	GeneID:107132222	LOC107132222	lncRNA	NA	3	known	NA	NA
LOC107132225	Chr1	151129453	151161713	-	32261	GeneID:107132225	LOC107132225	lncRNA	NA	10	known	NA	NA
LOC104971076	Chr1	151213077	151224331	-	11255	GeneID:104971076	LOC104971076	lncRNA	NA	6	known	NA	NA
LOC107132229	Chr1	152393699	152404511	-	10813	GeneID:107132229	LOC107132229	lncRNA	NA	37	known	NA	NA
LOC112448120	Chr1	152543898	152548208	+	4311	GeneID:112448120	LOC112448120	lncRNA	NA	2	known	NA	NA
LOC100848527	Chr1	152916586	152954584	+	37999	GeneID:100848527	LOC100848527	lncRNA	NA	52	known	NA	NA
LOC101907539	Chr1	152992864	153011162	+	18299	GeneID:101907539	LOC101907539	lncRNA	NA	6	known	NA	NA
LOC112448134	Chr1	153160188	153178072	-	17885	GeneID:112448134	LOC112448134	lncRNA	NA	24	known	NA	NA
LOC112447004	Chr1	154957225	154961342	+	4118	GeneID:112447004	LOC112447004	lncRNA	NA	1	known	NA	NA
LOC101908237	Chr1	155531575	155577640	+	46066	GeneID:101908237	LOC101908237	lncRNA	NA	44	known	NA	NA
LOC112448186	Chr1	155597537	155627486	+	29950	GeneID:112448186	LOC112448186	lncRNA	NA	14	known	NA	NA
LOC104970821	Chr1	157196698	157198420	-	1723	GeneID:104970821	LOC104970821	lncRNA	NA	50	known	NA	NA
LOC112448253	Chr1	157826794	157927990	-	101197	GeneID:112448253	LOC112448253	lncRNA	NA	123	known	NA	NA
LOC104971101	Chr2	5731488	5751593	-	20106	GeneID:104971101	LOC104971101	lncRNA	NA	12	known	NA	NA
LOC100848294	Chr2	6861523	6885655	+	24133	GeneID:100848294	LOC100848294	lncRNA	NA	16	known	NA	NA
LOC101905730	Chr2	7042186	7062890	+	20705	GeneID:101905730	LOC101905730	lncRNA	NA	8	known	NA	NA
LOC112442304	Chr2	7802648	7807843	-	5196	GeneID:112442304	LOC112442304	lncRNA	NA	2	known	NA	NA
LOC112442539	Chr2	8729185	8778050	-	48866	GeneID:112442539	LOC112442539	lncRNA	NA	27	known	NA	NA
LOC101905778	Chr2	15330460	15365096	-	34637	GeneID:101905778	LOC101905778	lncRNA	NA	1	known	NA	NA
LOC101905824	Chr2	15535239	15550363	+	15125	GeneID:101905824	LOC101905824	lncRNA	NA	4	known	NA	NA
LOC112442541	Chr2	15572359	15592344	-	19986	GeneID:112442541	LOC112442541	lncRNA	NA	5	known	NA	NA
LOC101905876	Chr2	15625085	15631612	-	6528	GeneID:101905876	LOC101905876	lncRNA	NA	77	known	NA	NA
LOC112442542	Chr2	16345214	16446751	-	101538	GeneID:112442542	LOC112442542	lncRNA	NA	3	known	NA	NA
LOC112442543	Chr2	17538114	17595213	+	57100	GeneID:112442543	LOC112442543	lncRNA	NA	39	known	NA	NA
LOC112442544	Chr2	17590007	17621615	-	31609	GeneID:112442544	LOC112442544	lncRNA	NA	14	known	NA	NA
LOC112442546	Chr2	18225850	18370274	-	144425	GeneID:112442546	LOC112442546	lncRNA	NA	44	known	NA	NA
LOC112442547	Chr2	18753186	18760578	-	7393	GeneID:112442547	LOC112442547	lncRNA	NA	50	known	NA	NA
LOC112442548	Chr2	20176122	20255070	-	78949	GeneID:112442548	LOC112442548	lncRNA	NA	7	known	NA	NA
LOC112442549	Chr2	20255936	20275972	+	20037	GeneID:112442549	LOC112442549	lncRNA	NA	34	known	NA	NA
LOC112442314	Chr2	21041207	21045326	-	4120	GeneID:112442314	LOC112442314	lncRNA	NA	29	known	NA	NA
LOC112442315	Chr2	21061656	21065249	+	3594	GeneID:112442315	LOC112442315	lncRNA	NA	4	known	NA	NA
LOC107132240	Chr2	22231039	22278659	-	47621	GeneID:107132240	LOC107132240	lncRNA	NA	5	known	NA	NA
LOC107132241	Chr2	22294123	22320609	-	26487	GeneID:107132241	LOC107132241	lncRNA	NA	17	known	NA	NA
LOC112442320	Chr2	22734290	22736345	-	2056	GeneID:112442320	LOC112442320	lncRNA	NA	2	known	NA	NA
LOC104971168	Chr2	26751096	26763565	+	12470	GeneID:104971168	LOC104971168	lncRNA	NA	8	known	NA	NA
LOC100847850	Chr2	28189795	28191624	-	1830	GeneID:100847850	LOC100847850	lncRNA	NA	38	known	NA	NA
LOC112442559	Chr2	28192126	28255465	-	63340	GeneID:112442559	LOC112442559	lncRNA	NA	188	known	NA	NA
LOC104971180	Chr2	30485587	30506840	+	21254	GeneID:104971180	LOC104971180	lncRNA	NA	6	known	NA	NA
LOC112442561	Chr2	31388505	31431259	-	42755	GeneID:112442561	LOC112442561	lncRNA	NA	35	known	NA	NA
LOC107132251	Chr2	31621969	31637760	+	15792	GeneID:107132251	LOC107132251	lncRNA	NA	16	known	NA	NA
LOC104971229	Chr2	31642692	31667850	-	25159	GeneID:104971229	LOC104971229	lncRNA	NA	10	known	NA	NA
LOC107131350	Chr2	32830105	32849079	+	18975	GeneID:107131350	LOC107131350	lncRNA	NA	2	known	NA	NA
LOC112442326	Chr2	35130185	35134342	-	4158	GeneID:112442326	LOC112442326	lncRNA	NA	6	known	NA	NA
LOC107132253	Chr2	36247419	36265063	-	17645	GeneID:107132253	LOC107132253	lncRNA	NA	4	known	NA	NA
LOC101907729	Chr2	38400892	38466344	-	65453	GeneID:101907729	LOC101907729	lncRNA	NA	37	known	NA	NA
LOC112442565	Chr2	38949893	38957777	+	7885	GeneID:112442565	LOC112442565	lncRNA	NA	2	known	NA	NA
LOC112442566	Chr2	39833996	39842412	-	8417	GeneID:112442566	LOC112442566	lncRNA	NA	4	known	NA	NA
LOC112442331	Chr2	42669222	42689599	+	20378	GeneID:112442331	LOC112442331	lncRNA	NA	2	known	NA	NA
LOC112442620	Chr2	45654174	45669513	-	15340	GeneID:112442620	LOC112442620	lncRNA	NA	4	known	NA	NA
LOC104968526	Chr2	46342361	46497309	-	154949	GeneID:104968526	LOC104968526	lncRNA	NA	44	known	NA	NA
LOC104971213	Chr2	46754001	46785567	+	31567	GeneID:104971213	LOC104971213	lncRNA	NA	10	known	NA	NA
LOC107132255	Chr2	47961935	48181273	-	219339	GeneID:107132255	LOC107132255	lncRNA	NA	250	known	NA	NA
LOC112442629	Chr2	48921327	49079874	+	158548	GeneID:112442629	LOC112442629	lncRNA	NA	81	known	NA	NA
LOC104971220	Chr2	51342644	51629227	-	286584	GeneID:104971220	LOC104971220	lncRNA	NA	212	known	NA	NA
LOC112442346	Chr2	52150310	52153704	-	3395	GeneID:112442346	LOC112442346	lncRNA	NA	3	known	NA	NA
LOC104971230	Chr2	57763986	57790968	+	26983	GeneID:104971230	LOC104971230	lncRNA	NA	50	known	NA	NA
LOC107132265	Chr2	58341869	58349098	-	7230	GeneID:107132265	LOC107132265	lncRNA	NA	10	known	NA	NA
LOC112442641	Chr2	58673736	58739991	+	66256	GeneID:112442641	LOC112442641	lncRNA	NA	27	known	NA	NA
LOC107132262	Chr2	59126281	59128897	-	2617	GeneID:107132262	LOC107132262	lncRNA	NA	14	known	NA	NA
LOC104971235	Chr2	60770133	60820369	-	50237	GeneID:104971235	LOC104971235	lncRNA	NA	22	known	NA	NA
LOC104971236	Chr2	60825652	60855065	-	29414	GeneID:104971236	LOC104971236	lncRNA	NA	14	known	NA	NA
LOC112442665	Chr2	60895252	60981315	-	86064	GeneID:112442665	LOC112442665	lncRNA	NA	21	known	NA	NA
LOC104971237	Chr2	60986584	61030466	-	43883	GeneID:104971237	LOC104971237	lncRNA	NA	40	known	NA	NA
LOC112442666	Chr2	61105404	61117939	-	12536	GeneID:112442666	LOC112442666	lncRNA	NA	1	known	NA	NA
LOC112442668	Chr2	61150037	61157519	+	7483	GeneID:112442668	LOC112442668	lncRNA	NA	7	known	NA	NA
LOC104971238	Chr2	61163639	61174085	-	10447	GeneID:104971238	LOC104971238	lncRNA	NA	6	known	NA	NA
LOC112442684	Chr2	63488135	63528116	+	39982	GeneID:112442684	LOC112442684	lncRNA	NA	8	known	NA	NA
LOC100847374	Chr2	65424670	65523442	-	98773	GeneID:100847374	LOC100847374	lncRNA	NA	590	known	NA	NA
LOC107131416	Chr2	69786600	69799972	+	13373	GeneID:107131416	LOC107131416	lncRNA	NA	114	known	NA	NA
LOC100848049	Chr2	70058934	70068235	+	9302	GeneID:100848049	LOC100848049	lncRNA	NA	1	known	NA	NA
LOC104971255	Chr2	70610407	70644448	+	34042	GeneID:104971255	LOC104971255	lncRNA	NA	140	known	NA	NA
LOC112442721	Chr2	71935677	71949982	-	14306	GeneID:112442721	LOC112442721	lncRNA	NA	24	known	NA	NA
LOC112442354	Chr2	73748478	73756733	+	8256	GeneID:112442354	LOC112442354	lncRNA	NA	14	known	NA	NA
LOC112442359	Chr2	77780755	77820803	-	40049	GeneID:112442359	LOC112442359	lncRNA	NA	18	known	NA	NA
LOC104971266	Chr2	79560481	79576230	+	15750	GeneID:104971266	LOC104971266	lncRNA	NA	65	known	NA	NA
LOC104971269	Chr2	80160544	80229575	+	69032	GeneID:104971269	LOC104971269	lncRNA	NA	7	known	NA	NA
LOC104971270	Chr2	80280525	80298468	+	17944	GeneID:104971270	LOC104971270	lncRNA	NA	14	known	NA	NA
LOC104971273	Chr2	85896708	85915588	-	18881	GeneID:104971273	LOC104971273	lncRNA	NA	5	known	NA	NA
LOC112442950	Chr2	88041669	88045013	+	3345	GeneID:112442950	LOC112442950	lncRNA	NA	7	known	NA	NA
LOC101908056	Chr2	89332306	89377658	-	45353	GeneID:101908056	LOC101908056	lncRNA	NA	1	known	NA	NA
LOC112442375	Chr2	92547219	92556817	+	9599	GeneID:112442375	LOC112442375	lncRNA	NA	11	known	NA	NA
LOC104968518	Chr2	94436820	94465669	+	28850	GeneID:104968518	LOC104968518	lncRNA	NA	81	known	NA	NA
LOC112442953	Chr2	94640133	94684166	+	44034	GeneID:112442953	LOC112442953	lncRNA	NA	1	known	NA	NA
LOC100847666	Chr2	95637495	95671172	+	33678	GeneID:100847666	LOC100847666	lncRNA	NA	6	known	NA	NA
LOC104968902	Chr2	100947602	100977303	-	29702	GeneID:104968902	LOC104968902	lncRNA	NA	16	known	NA	NA
LOC112443034	Chr2	101193509	101208564	-	15056	GeneID:112443034	LOC112443034	lncRNA	NA	14	known	NA	NA
LOC101905680	Chr2	104905421	104923565	+	18145	GeneID:101905680	LOC101905680	lncRNA	NA	44	known	NA	NA
LOC112443120	Chr2	106835145	106842849	-	7705	GeneID:112443120	LOC112443120	lncRNA	NA	1	known	NA	NA
LOC112442385	Chr2	107618570	107620960	-	2391	GeneID:112442385	LOC112442385	lncRNA	NA	2	known	NA	NA
LOC112443121	Chr2	107649044	107671252	+	22209	GeneID:112443121	LOC112443121	lncRNA	NA	11	known	NA	NA
LOC104971315	Chr2	109526115	109531440	+	5326	GeneID:104971315	LOC104971315	lncRNA	NA	25	known	NA	NA
LOC104971316	Chr2	110089985	110105335	-	15351	GeneID:104971316	LOC104971316	lncRNA	NA	96	known	NA	NA
LOC112443122	Chr2	110493751	110507626	-	13876	GeneID:112443122	LOC112443122	lncRNA	NA	13	known	NA	NA
LOC112442388	Chr2	111647987	111655300	+	7314	GeneID:112442388	LOC112442388	lncRNA	NA	1	known	NA	NA
LOC104969981	Chr2	114315266	114322929	-	7664	GeneID:104969981	LOC104969981	lncRNA	NA	1	known	NA	NA
LOC112443124	Chr2	114851608	114865191	+	13584	GeneID:112443124	LOC112443124	lncRNA	NA	2	known	NA	NA
LOC101902260	Chr2	114869235	114910507	-	41273	GeneID:101902260	LOC101902260	lncRNA	NA	21	known	NA	NA
LOC112443148	Chr2	118463563	118466666	+	3104	GeneID:112443148	LOC112443148	lncRNA	NA	4	known	NA	NA
LOC112443144	Chr2	118491197	118502393	+	11197	GeneID:112443144	LOC112443144	lncRNA	NA	47	known	NA	NA
LOC112443155	Chr2	118700353	118717552	+	17200	GeneID:112443155	LOC112443155	lncRNA	NA	2	known	NA	NA
LOC100848851	Chr2	119266005	119273217	-	7213	GeneID:100848851	LOC100848851	lncRNA	NA	15	known	NA	NA
LOC112443160	Chr2	119361749	119365560	-	3812	GeneID:112443160	LOC112443160	lncRNA	NA	1	known	NA	NA
LOC101905734	Chr2	119384827	119401334	+	16508	GeneID:101905734	LOC101905734	lncRNA	NA	87	known	NA	NA
LOC112443182	Chr2	120279577	120300602	+	21026	GeneID:112443182	LOC112443182	lncRNA	NA	55	known	NA	NA
LOC112443186	Chr2	120552195	120563131	-	10937	GeneID:112443186	LOC112443186	lncRNA	NA	29	known	NA	NA
LOC101907639	Chr2	120913473	120929607	-	16135	GeneID:101907639	LOC101907639	lncRNA	NA	8	known	NA	NA
LOC112443204	Chr2	121203901	121211136	-	7236	GeneID:112443204	LOC112443204	lncRNA	NA	8	known	NA	NA
LOC112443213	Chr2	121770439	121782151	+	11713	GeneID:112443213	LOC112443213	lncRNA	NA	3	known	NA	NA
LOC112442415	Chr2	121863962	121870281	+	6320	GeneID:112442415	LOC112442415	lncRNA	NA	22	known	NA	NA
LOC101902428	Chr2	122107631	122130109	+	22479	GeneID:101902428	LOC101902428	lncRNA	NA	7	known	NA	NA
LOC101902843	Chr2	122223039	122227637	-	4599	GeneID:101902843	LOC101902843	lncRNA	NA	2	known	NA	NA
LOC112443317	Chr2	122270314	122273715	-	3402	GeneID:112443317	LOC112443317	lncRNA	NA	10	known	NA	NA
LOC100847376	Chr2	122283641	122286976	-	3336	GeneID:100847376	LOC100847376	lncRNA	NA	170	known	NA	NA
LOC101902958	Chr2	122449382	122451386	+	2005	GeneID:101902958	LOC101902958	lncRNA	NA	70	known	NA	NA
LOC104971336	Chr2	122842200	122843906	-	1707	GeneID:104971336	LOC104971336	lncRNA	NA	41	known	NA	NA
LOC112442418	Chr2	122928983	122930590	+	1608	GeneID:112442418	LOC112442418	lncRNA	NA	1	known	NA	NA
SNHG12	Chr2	124850784	124854008	+	3225	GeneID:100174923	SNHG12	lncRNA	small nucleolar RNA host gene 12 (non-protein coding)	274	known	NA	NA
SNHG3	Chr2	124914898	124918194	-	3297	GeneID:100505379	SNHG3	lncRNA	small nucleolar RNA host gene 3 (non-protein coding)	358	known	NA	NA
LOC112443405	Chr2	124918249	124939030	+	20782	GeneID:112443405	LOC112443405	lncRNA	NA	12	known	NA	NA
LOC104971345	Chr2	125031089	125059348	+	28260	GeneID:104971345	LOC104971345	lncRNA	NA	101	known	NA	NA
LOC107131363	Chr2	125182196	125192381	+	10186	GeneID:107131363	LOC107131363	lncRNA	NA	230	known	NA	NA
LOC101903529	Chr2	127457340	127458656	-	1317	GeneID:101903529	LOC101903529	lncRNA	NA	7	known	NA	NA
LOC101903474	Chr2	127459097	127465285	-	6189	GeneID:101903474	LOC101903474	lncRNA	NA	5	known	NA	NA
LOC112443413	Chr2	128080145	128091766	-	11622	GeneID:112443413	LOC112443413	lncRNA	NA	5	known	NA	NA
LOC107131898	Chr2	128098186	128102749	-	4564	GeneID:107131898	LOC107131898	lncRNA	NA	26	known	NA	NA
LOC104971359	Chr2	128599956	128608909	+	8954	GeneID:104971359	LOC104971359	lncRNA	NA	13	known	NA	NA
LOC101909432	Chr2	129131002	129138755	-	7754	GeneID:101909432	LOC101909432	lncRNA	NA	39	known	NA	NA
LOC112443415	Chr2	129160297	129175132	-	14836	GeneID:112443415	LOC112443415	lncRNA	NA	428	known	NA	NA
LOC104971363	Chr2	129240050	129252077	+	12028	GeneID:104971363	LOC104971363	lncRNA	NA	1	known	NA	NA
LOC101909455	Chr2	129242156	129301563	-	59408	GeneID:101909455	LOC101909455	lncRNA	NA	121	known	NA	NA
LOC112443417	Chr2	130291204	130294895	+	3692	GeneID:112443417	LOC112443417	lncRNA	NA	22	known	NA	NA
LOC112442449	Chr2	130374163	130383006	+	8844	GeneID:112442449	LOC112442449	lncRNA	NA	28	known	NA	NA
LOC101905607	Chr2	130798531	130802163	+	3633	GeneID:101905607	LOC101905607	lncRNA	NA	48	known	NA	NA
LOC100847958	Chr2	130827425	130829979	+	2555	GeneID:100847958	LOC100847958	lncRNA	NA	1	known	NA	NA
LOC101906756	Chr2	131319243	131324374	-	5132	GeneID:101906756	LOC101906756	lncRNA	NA	1394	known	NA	NA
LOC101907322	Chr2	132110478	132115882	-	5405	GeneID:101907322	LOC101907322	lncRNA	NA	10	known	NA	NA
LOC112443423	Chr2	132183935	132189478	+	5544	GeneID:112443423	LOC112443423	lncRNA	NA	1	known	NA	NA
LOC112443424	Chr2	132255591	132270238	+	14648	GeneID:112443424	LOC112443424	lncRNA	NA	5	known	NA	NA
LOC112443471	Chr2	134201883	134218760	+	16878	GeneID:112443471	LOC112443471	lncRNA	NA	4	known	NA	NA
LOC104971381	Chr2	134581307	134582261	-	955	GeneID:104971381	LOC104971381	lncRNA	NA	2	known	NA	NA
LOC104971390	Chr2	135196414	135198097	-	1684	GeneID:104971390	LOC104971390	lncRNA	NA	1	known	NA	NA
LOC112443488	Chr2	135401416	135403418	-	2003	GeneID:112443488	LOC112443488	lncRNA	NA	1	known	NA	NA
LOC101903997	Chr2	135584741	135586248	-	1508	GeneID:101903997	LOC101903997	lncRNA	NA	22	known	NA	NA
LOC101905127	Chr2	136089835	136116042	+	26208	GeneID:101905127	LOC101905127	lncRNA	NA	689	known	NA	NA
LOC101907782	Chr3	46235	52572	+	6338	GeneID:101907782	LOC101907782	lncRNA	NA	1	known	NA	NA
LOC107131946	Chr3	782905	853399	-	70495	GeneID:107131946	LOC107131946	lncRNA	NA	24	known	NA	NA
LOC112445920	Chr3	1090119	1108941	-	18823	GeneID:112445920	LOC112445920	lncRNA	NA	16	known	NA	NA
LOC104971407	Chr3	1119634	1148708	-	29075	GeneID:104971407	LOC104971407	lncRNA	NA	5	known	NA	NA
LOC112445924	Chr3	1980963	1983947	+	2985	GeneID:112445924	LOC112445924	lncRNA	NA	1	known	NA	NA
LOC101907566	Chr3	3058749	3067265	+	8517	GeneID:101907566	LOC101907566	lncRNA	NA	110	known	NA	NA
LOC101907516	Chr3	3084924	3105804	-	20881	GeneID:101907516	LOC101907516	lncRNA	NA	59	known	NA	NA
LOC104970589	Chr3	5998789	6004879	+	6091	GeneID:104970589	LOC104970589	lncRNA	NA	4	known	NA	NA
LOC107132046	Chr3	6498702	6532539	+	33838	GeneID:107132046	LOC107132046	lncRNA	NA	11	known	NA	NA
LOC101907096	Chr3	6601428	6646602	+	45175	GeneID:101907096	LOC101907096	lncRNA	NA	78	known	NA	NA
LOC101902959	Chr3	9471769	9511302	+	39534	GeneID:101902959	LOC101902959	lncRNA	NA	8	known	NA	NA
LOC101903248	Chr3	9802515	9832631	-	30117	GeneID:101903248	LOC101903248	lncRNA	NA	2	known	NA	NA
LOC790098	Chr3	9913936	10031196	+	117261	GeneID:790098	LOC790098	lncRNA	NA	228	known	NA	NA
LOC101903951	Chr3	10541681	10619870	+	78190	GeneID:101903951	LOC101903951	lncRNA	NA	41	known	NA	NA
LOC112445931	Chr3	10620195	10628954	+	8760	GeneID:112445931	LOC112445931	lncRNA	NA	66	known	NA	NA
LOC112445858	Chr3	11380657	11385149	+	4493	GeneID:112445858	LOC112445858	lncRNA	NA	6	known	NA	NA
LOC104971427	Chr3	12248402	12253835	-	5434	GeneID:104971427	LOC104971427	lncRNA	NA	4	known	NA	NA
LOC107132098	Chr3	12362995	12403544	+	40550	GeneID:107132098	LOC107132098	lncRNA	NA	222	known	NA	NA
LOC112445935	Chr3	12615180	12638550	-	23371	GeneID:112445935	LOC112445935	lncRNA	NA	2	known	NA	NA
LOC112445936	Chr3	12711665	12728677	-	17013	GeneID:112445936	LOC112445936	lncRNA	NA	3	known	NA	NA
LOC107132121	Chr3	12989572	13019386	+	29815	GeneID:107132121	LOC107132121	lncRNA	NA	8	known	NA	NA
LOC112445938	Chr3	13022595	13026257	-	3663	GeneID:112445938	LOC112445938	lncRNA	NA	40	known	NA	NA
LOC100848574	Chr3	14401053	14425003	+	23951	GeneID:100848574	LOC100848574	lncRNA	uncharacterized LOC100848574	25	known	NA	NA
LOC112445943	Chr3	14946635	14949836	-	3202	GeneID:112445943	LOC112445943	lncRNA	NA	22	known	NA	NA
LOC100848721	Chr3	15042884	15045847	+	2964	GeneID:100848721	LOC100848721	lncRNA	NA	8	known	NA	NA
LOC107132270	Chr3	15465686	15496399	+	30714	GeneID:107132270	LOC107132270	lncRNA	NA	439	known	NA	NA
LOC100848030	Chr3	17361003	17362323	+	1321	GeneID:100848030	LOC100848030	lncRNA	NA	1	known	NA	NA
LOC112445861	Chr3	17422308	17423567	+	1260	GeneID:112445861	LOC112445861	lncRNA	NA	2	known	NA	NA
LOC112445864	Chr3	17468836	17470126	+	1291	GeneID:112445864	LOC112445864	lncRNA	NA	6	known	NA	NA
LOC100848091	Chr3	17529901	17531228	+	1328	GeneID:100848091	LOC100848091	lncRNA	NA	14	known	NA	NA
LOC101904767	Chr3	17822698	17882582	+	59885	GeneID:101904767	LOC101904767	lncRNA	NA	16	known	NA	NA
LOC104971493	Chr3	17916756	17918956	-	2201	GeneID:104971493	LOC104971493	lncRNA	NA	14	known	NA	NA
LOC112445948	Chr3	18757676	18763282	-	5607	GeneID:112445948	LOC112445948	lncRNA	NA	5	known	NA	NA
LOC112445949	Chr3	19166268	19178604	+	12337	GeneID:112445949	LOC112445949	lncRNA	NA	2	known	NA	NA
LOC104971501	Chr3	19718767	19721699	+	2933	GeneID:104971501	LOC104971501	lncRNA	NA	194	known	NA	NA
LOC112445951	Chr3	20111089	20115328	-	4240	GeneID:112445951	LOC112445951	lncRNA	NA	619	known	NA	NA
LOC104971503	Chr3	20115483	20118035	+	2553	GeneID:104971503	LOC104971503	lncRNA	NA	71	known	NA	NA
LOC107132275	Chr3	20160340	20162215	-	1876	GeneID:107132275	LOC107132275	lncRNA	NA	18	known	NA	NA
LOC100847236	Chr3	20557110	20560152	+	3043	GeneID:100847236	LOC100847236	lncRNA	NA	2	known	NA	NA
LOC101906484	Chr3	20714113	20716001	+	1889	GeneID:101906484	LOC101906484	lncRNA	NA	38	known	NA	NA
LOC101907327	Chr3	20935848	20944040	+	8193	GeneID:101907327	LOC101907327	lncRNA	NA	1	known	NA	NA
LOC104971520	Chr3	22335093	22337992	-	2900	GeneID:104971520	LOC104971520	lncRNA	NA	31	known	NA	NA
LOC112445956	Chr3	22547798	22576405	-	28608	GeneID:112445956	LOC112445956	lncRNA	NA	3	known	NA	NA
LOC112445955	Chr3	22579758	22580950	+	1193	GeneID:112445955	LOC112445955	lncRNA	NA	1	known	NA	NA
LOC112445958	Chr3	22629785	22633417	-	3633	GeneID:112445958	LOC112445958	lncRNA	NA	2	known	NA	NA
LOC112445960	Chr3	22694227	22700550	-	6324	GeneID:112445960	LOC112445960	lncRNA	NA	1	known	NA	NA
LOC112445959	Chr3	22801003	22821040	+	20038	GeneID:112445959	LOC112445959	lncRNA	NA	5	known	NA	NA
LOC112445964	Chr3	26079466	26099043	-	19578	GeneID:112445964	LOC112445964	lncRNA	NA	26	known	NA	NA
LOC100847209	Chr3	26415642	26432409	-	16768	GeneID:100847209	LOC100847209	lncRNA	NA	17	known	NA	NA
LOC112445966	Chr3	26591551	26601449	-	9899	GeneID:112445966	LOC112445966	lncRNA	NA	9	known	NA	NA
LOC104971541	Chr3	27041439	27048440	+	7002	GeneID:104971541	LOC104971541	lncRNA	NA	6	known	NA	NA
LOC112445967	Chr3	28229732	28240696	-	10965	GeneID:112445967	LOC112445967	lncRNA	NA	10	known	NA	NA
LOC112445870	Chr3	28480436	28487635	-	7200	GeneID:112445870	LOC112445870	lncRNA	NA	8	known	NA	NA
LOC100849652	Chr3	29450360	29468152	+	17793	GeneID:100849652	LOC100849652	lncRNA	NA	217	known	NA	NA
LOC112445972	Chr3	29573975	29624481	-	50507	GeneID:112445972	LOC112445972	lncRNA	NA	209	known	NA	NA
LOC101908104	Chr3	29962720	29970172	+	7453	GeneID:101908104	LOC101908104	lncRNA	NA	175	known	NA	NA
LOC101901897	Chr3	30284241	30301875	+	17635	GeneID:101901897	LOC101901897	lncRNA	NA	49	known	NA	NA
LOC101901998	Chr3	30318072	30363775	-	45704	GeneID:101901998	LOC101901998	lncRNA	NA	20	known	NA	NA
LOC107132296	Chr3	30371770	30379904	-	8135	GeneID:107132296	LOC107132296	lncRNA	NA	2	known	NA	NA
LOC100847765	Chr3	31554075	31566261	-	12187	GeneID:100847765	LOC100847765	lncRNA	NA	13	known	NA	NA
LOC101903375	Chr3	31676228	31690380	+	14153	GeneID:101903375	LOC101903375	lncRNA	NA	45	known	NA	NA
LOC104971588	Chr3	32108828	32135072	+	26245	GeneID:104971588	LOC104971588	lncRNA	NA	17	known	NA	NA
LOC112445976	Chr3	32579986	32656108	+	76123	GeneID:112445976	LOC112445976	lncRNA	NA	42	known	NA	NA
LOC112445977	Chr3	33306489	33315686	-	9198	GeneID:112445977	LOC112445977	lncRNA	NA	1	known	NA	NA
LOC112445978	Chr3	33347889	33353592	+	5704	GeneID:112445978	LOC112445978	lncRNA	NA	12	known	NA	NA
LOC101906177	Chr3	34682372	34685407	+	3036	GeneID:101906177	LOC101906177	lncRNA	NA	62	known	NA	NA
LOC112445981	Chr3	41919822	41958868	-	39047	GeneID:112445981	LOC112445981	lncRNA	NA	9	known	NA	NA
LOC107132301	Chr3	42132722	42165942	-	33221	GeneID:107132301	LOC107132301	lncRNA	NA	16	known	NA	NA
LOC104971613	Chr3	42248075	42258954	-	10880	GeneID:104971613	LOC104971613	lncRNA	NA	9	known	NA	NA
LOC100848604	Chr3	42472757	42536427	-	63671	GeneID:100848604	LOC100848604	lncRNA	NA	32	known	NA	NA
LOC107132306	Chr3	43647094	43659505	-	12412	GeneID:107132306	LOC107132306	lncRNA	NA	1	known	NA	NA
LOC112445984	Chr3	44192881	44218150	-	25270	GeneID:112445984	LOC112445984	lncRNA	NA	2	known	NA	NA
LOC101904239	Chr3	45362880	45408201	-	45322	GeneID:101904239	LOC101904239	lncRNA	NA	63	known	NA	NA
LOC112445875	Chr3	47766551	48030623	-	264073	GeneID:112445875	LOC112445875	lncRNA	NA	185	known	NA	NA
LOC112445986	Chr3	48792220	48825402	+	33183	GeneID:112445986	LOC112445986	lncRNA	NA	170	known	NA	NA
LOC112445990	Chr3	51372550	51399025	+	26476	GeneID:112445990	LOC112445990	lncRNA	NA	5	known	NA	NA
LOC112445991	Chr3	51834442	51848544	-	14103	GeneID:112445991	LOC112445991	lncRNA	NA	26	known	NA	NA
LOC112445877	Chr3	52171155	52206550	-	35396	GeneID:112445877	LOC112445877	lncRNA	NA	5	known	NA	NA
LOC112445878	Chr3	52233767	52248449	+	14683	GeneID:112445878	LOC112445878	lncRNA	NA	4	known	NA	NA
LOC112445879	Chr3	52966653	52982676	+	16024	GeneID:112445879	LOC112445879	lncRNA	NA	12	known	NA	NA
LOC112445993	Chr3	53444574	53451171	+	6598	GeneID:112445993	LOC112445993	lncRNA	NA	1	known	NA	NA
LOC112445994	Chr3	53671098	53673156	+	2059	GeneID:112445994	LOC112445994	lncRNA	NA	10	known	NA	NA
LOC112445997	Chr3	54585130	54652561	-	67432	GeneID:112445997	LOC112445997	lncRNA	NA	64	known	NA	NA
LOC104971650	Chr3	55452773	55453728	-	956	GeneID:104971650	LOC104971650	lncRNA	NA	2	known	NA	NA
LOC101903905	Chr3	56771060	56802172	+	31113	GeneID:101903905	LOC101903905	lncRNA	NA	30	known	NA	NA
LOC112446001	Chr3	57314644	57600749	+	286106	GeneID:112446001	LOC112446001	lncRNA	NA	114	known	NA	NA
LOC101904498	Chr3	58429217	58456250	-	27034	GeneID:101904498	LOC101904498	lncRNA	NA	83	known	NA	NA
LOC112446002	Chr3	58457382	58459327	-	1946	GeneID:112446002	LOC112446002	lncRNA	NA	6	known	NA	NA
LOC101904769	Chr3	58491481	58590481	+	99001	GeneID:101904769	LOC101904769	lncRNA	NA	795	known	NA	NA
LOC112445881	Chr3	63215442	63237079	+	21638	GeneID:112445881	LOC112445881	lncRNA	NA	33	known	NA	NA
LOC101907753	Chr3	76982120	77037658	-	55539	GeneID:101907753	LOC101907753	lncRNA	NA	19	known	NA	NA
LOC104971707	Chr3	77198925	77206151	+	7227	GeneID:104971707	LOC104971707	lncRNA	NA	11	known	NA	NA
LOC101902048	Chr3	78903472	78930021	-	26550	GeneID:101902048	LOC101902048	lncRNA	NA	27	known	NA	NA
LOC101906485	Chr3	82246130	82248189	+	2060	GeneID:101906485	LOC101906485	lncRNA	NA	1	known	NA	NA
LOC101906730	Chr3	83519616	83535938	-	16323	GeneID:101906730	LOC101906730	lncRNA	NA	57	known	NA	NA
LOC104971724	Chr3	84813487	84977862	+	164376	GeneID:104971724	LOC104971724	lncRNA	NA	59	known	NA	NA
LOC112446006	Chr3	86864516	86871406	-	6891	GeneID:112446006	LOC112446006	lncRNA	NA	8	known	NA	NA
LOC112446008	Chr3	87018440	87080428	-	61989	GeneID:112446008	LOC112446008	lncRNA	NA	52	known	NA	NA
LOC112446007	Chr3	87106525	87114673	-	8149	GeneID:112446007	LOC112446007	lncRNA	NA	54	known	NA	NA
LOC101903356	Chr3	87114845	87116755	-	1911	GeneID:101903356	LOC101903356	lncRNA	NA	3	known	NA	NA
LOC100294994	Chr3	87226292	87265069	-	38778	GeneID:100294994	LOC100294994	lncRNA	NA	19	known	NA	NA
LOC112446013	Chr3	93021383	93025741	-	4359	GeneID:112446013	LOC112446013	lncRNA	NA	7	known	NA	NA
LOC112445887	Chr3	95076550	95106264	+	29715	GeneID:112445887	LOC112445887	lncRNA	NA	45	known	NA	NA
LOC112446015	Chr3	95344431	95347422	+	2992	GeneID:112446015	LOC112446015	lncRNA	NA	2	known	NA	NA
LOC107132336	Chr3	97961601	97963707	-	2107	GeneID:107132336	LOC107132336	lncRNA	NA	1	known	NA	NA
LOC112445888	Chr3	98109291	98116438	-	7148	GeneID:112445888	LOC112445888	lncRNA	NA	3	known	NA	NA
LOC112445889	Chr3	98118552	98140682	-	22131	GeneID:112445889	LOC112445889	lncRNA	NA	13	known	NA	NA
LOC112446018	Chr3	98197648	98212771	-	15124	GeneID:112446018	LOC112446018	lncRNA	NA	4	known	NA	NA
LOC101907070	Chr3	99397219	99400695	+	3477	GeneID:101907070	LOC101907070	lncRNA	NA	3	known	NA	NA
LOC112446019	Chr3	99617399	99639090	+	21692	GeneID:112446019	LOC112446019	lncRNA	NA	58	known	NA	NA
LOC112446029	Chr3	102111568	102130020	+	18453	GeneID:112446029	LOC112446029	lncRNA	NA	20	known	NA	NA
LOC112446030	Chr3	102759012	102763361	+	4350	GeneID:112446030	LOC112446030	lncRNA	NA	3	known	NA	NA
LOC107131368	Chr3	103163251	103200880	-	37630	GeneID:107131368	LOC107131368	lncRNA	NA	6	known	NA	NA
LOC101907688	Chr3	103807843	103851717	+	43875	GeneID:101907688	LOC101907688	lncRNA	NA	27	known	NA	NA
LOC112446033	Chr3	105572477	105586383	-	13907	GeneID:112446033	LOC112446033	lncRNA	NA	3	known	NA	NA
LOC112446035	Chr3	107109017	107111607	-	2591	GeneID:112446035	LOC112446035	lncRNA	NA	3	known	NA	NA
LOC107132345	Chr3	109254806	109260824	-	6019	GeneID:107132345	LOC107132345	lncRNA	NA	1	known	NA	NA
LOC101904166	Chr3	109367575	109392979	-	25405	GeneID:101904166	LOC101904166	lncRNA	NA	2	known	NA	NA
LOC104971845	Chr3	109486382	109490160	-	3779	GeneID:104971845	LOC104971845	lncRNA	NA	18	known	NA	NA
LOC104971852	Chr3	112359302	112369032	+	9731	GeneID:104971852	LOC104971852	lncRNA	NA	16	known	NA	NA
LOC101904718	Chr3	113885102	113950933	+	65832	GeneID:101904718	LOC101904718	lncRNA	NA	22	known	NA	NA
LOC112445893	Chr3	114211042	114233857	-	22816	GeneID:112445893	LOC112445893	lncRNA	NA	3	known	NA	NA
LOC112445894	Chr3	114482144	114490858	+	8715	GeneID:112445894	LOC112445894	lncRNA	NA	10	known	NA	NA
LOC112446038	Chr3	115011161	115024686	+	13526	GeneID:112446038	LOC112446038	lncRNA	NA	10	known	NA	NA
LOC104971869	Chr3	116147871	116156351	-	8481	GeneID:104971869	LOC104971869	lncRNA	NA	9	known	NA	NA
LOC112445895	Chr3	116231544	116237618	-	6075	GeneID:112445895	LOC112445895	lncRNA	NA	1	known	NA	NA
LOC101906731	Chr3	116579803	116581928	+	2126	GeneID:101906731	LOC101906731	lncRNA	NA	22	known	NA	NA
LOC112446040	Chr3	116696535	116701374	-	4840	GeneID:112446040	LOC112446040	lncRNA	NA	62	known	NA	NA
LOC101905228	Chr3	117540502	117547790	-	7289	GeneID:101905228	LOC101905228	lncRNA	NA	1508	known	NA	NA
LOC107132358	Chr3	117772782	117777143	-	4362	GeneID:107132358	LOC107132358	lncRNA	NA	2	known	NA	NA
LOC112446042	Chr3	118041583	118047236	-	5654	GeneID:112446042	LOC112446042	lncRNA	NA	1050	known	NA	NA
LOC101905509	Chr3	118103143	118110825	-	7683	GeneID:101905509	LOC101905509	lncRNA	NA	37	known	NA	NA
LOC112446043	Chr3	118521751	118536075	-	14325	GeneID:112446043	LOC112446043	lncRNA	NA	28	known	NA	NA
LOC101907483	Chr3	118557434	118566304	+	8871	GeneID:101907483	LOC101907483	lncRNA	NA	6	known	NA	NA
LOC112446044	Chr3	118778905	118782950	-	4046	GeneID:112446044	LOC112446044	lncRNA	NA	1	known	NA	NA
LOC112446048	Chr3	119750437	119755288	-	4852	GeneID:112446048	LOC112446048	lncRNA	NA	34	known	NA	NA
LOC107132360	Chr3	119787427	119794131	+	6705	GeneID:107132360	LOC107132360	lncRNA	NA	16	known	NA	NA
LOC112446053	Chr3	120335184	120338192	+	3009	GeneID:112446053	LOC112446053	lncRNA	NA	24	known	NA	NA
LOC112446054	Chr3	120941038	120942944	-	1907	GeneID:112446054	LOC112446054	lncRNA	NA	1	known	NA	NA
LOC112446353	Chr4	5706522	5720184	-	13663	GeneID:112446353	LOC112446353	lncRNA	NA	1	known	NA	NA
LOC100847712	Chr4	7814595	7848457	+	33863	GeneID:100847712	LOC100847712	lncRNA	NA	41	known	NA	NA
LOC112446355	Chr4	9520872	9542131	+	21260	GeneID:112446355	LOC112446355	lncRNA	NA	2	known	NA	NA
LOC104971926	Chr4	9730429	9743321	+	12893	GeneID:104971926	LOC104971926	lncRNA	NA	20	known	NA	NA
LOC112446356	Chr4	10515055	10549419	+	34365	GeneID:112446356	LOC112446356	lncRNA	NA	6	known	NA	NA
LOC104971940	Chr4	11831335	11886616	-	55282	GeneID:104971940	LOC104971940	lncRNA	NA	9	known	NA	NA
LOC101906304	Chr4	14222351	14278653	-	56303	GeneID:101906304	LOC101906304	lncRNA	NA	11	known	NA	NA
LOC107131371	Chr4	14353053	14388267	-	35215	GeneID:107131371	LOC107131371	lncRNA	NA	143	known	NA	NA
LOC112446357	Chr4	15876518	16052411	-	175894	GeneID:112446357	LOC112446357	lncRNA	NA	77	known	NA	NA
LOC100848017	Chr4	16184216	16188611	+	4396	GeneID:100848017	LOC100848017	lncRNA	NA	6	known	NA	NA
LOC101906041	Chr4	19049248	19050891	+	1644	GeneID:101906041	LOC101906041	lncRNA	NA	14	known	NA	NA
LOC104971960	Chr4	20607725	20625276	-	17552	GeneID:104971960	LOC104971960	lncRNA	NA	2	known	NA	NA
LOC112446323	Chr4	20887983	20901174	+	13192	GeneID:112446323	LOC112446323	lncRNA	NA	16	known	NA	NA
LOC101907126	Chr4	24076934	24085272	+	8339	GeneID:101907126	LOC101907126	lncRNA	NA	1	known	NA	NA
LOC100337328	Chr4	24463875	24494834	-	30960	GeneID:100337328	LOC100337328	lncRNA	NA	6	known	NA	NA
LOC107132382	Chr4	24495820	24515735	-	19916	GeneID:107132382	LOC107132382	lncRNA	NA	40	known	NA	NA
LOC101907877	Chr4	25531353	25757665	+	226313	GeneID:101907877	LOC101907877	lncRNA	NA	177	known	NA	NA
LOC104971979	Chr4	28412465	28421958	-	9494	GeneID:104971979	LOC104971979	lncRNA	NA	14	known	NA	NA
LOC104971984	Chr4	29981543	30147167	+	165625	GeneID:104971984	LOC104971984	lncRNA	NA	118	known	NA	NA
LOC107132385	Chr4	31213064	31268050	-	54987	GeneID:107132385	LOC107132385	lncRNA	NA	37	known	NA	NA
LOC101907978	Chr4	31318757	31336690	-	17934	GeneID:101907978	LOC101907978	lncRNA	NA	2	known	NA	NA
LOC100848985	Chr4	31551702	31554719	+	3018	GeneID:100848985	LOC100848985	lncRNA	NA	68	known	NA	NA
LOC101904927	Chr4	34069383	34200370	+	130988	GeneID:101904927	LOC101904927	lncRNA	NA	69	known	NA	NA
LOC104969864	Chr4	34731157	34894339	-	163183	GeneID:104969864	LOC104969864	lncRNA	NA	2119	known	NA	NA
LOC112446326	Chr4	35860635	35888116	-	27482	GeneID:112446326	LOC112446326	lncRNA	NA	10	known	NA	NA
LOC104972001	Chr4	36710875	36712181	+	1307	GeneID:104972001	LOC104972001	lncRNA	NA	2	known	NA	NA
LOC100296900	Chr4	41775577	41796371	-	20795	GeneID:100296900	LOC100296900	lncRNA	NA	284	known	NA	NA
LOC100848405	Chr4	43548355	43571904	+	23550	GeneID:100848405	LOC100848405	lncRNA	NA	98	known	NA	NA
LOC104972024	Chr4	43690957	43709080	+	18124	GeneID:104972024	LOC104972024	lncRNA	NA	27	known	NA	NA
LOC101904948	Chr4	43752331	43767637	+	15307	GeneID:101904948	LOC101904948	lncRNA	NA	7	known	NA	NA
LOC104972026	Chr4	45211851	45317148	-	105298	GeneID:104972026	LOC104972026	lncRNA	NA	70	known	NA	NA
LOC107132398	Chr4	46178817	46202120	-	23304	GeneID:107132398	LOC107132398	lncRNA	NA	102	known	NA	NA
LOC104972031	Chr4	46571496	46576626	-	5131	GeneID:104972031	LOC104972031	lncRNA	NA	7	known	NA	NA
LOC104972036	Chr4	47421323	48114707	-	693385	GeneID:104972036	LOC104972036	lncRNA	NA	351	known	NA	NA
LOC112446374	Chr4	48086004	48135501	+	49498	GeneID:112446374	LOC112446374	lncRNA	NA	4	known	NA	NA
LOC112446328	Chr4	48673241	48676847	-	3607	GeneID:112446328	LOC112446328	lncRNA	NA	1	known	NA	NA
LOC112446375	Chr4	48757397	48759131	-	1735	GeneID:112446375	LOC112446375	lncRNA	NA	6	known	NA	NA
LOC112446376	Chr4	49638527	49639952	+	1426	GeneID:112446376	LOC112446376	lncRNA	NA	1	known	NA	NA
LOC112446380	Chr4	50637291	50722963	-	85673	GeneID:112446380	LOC112446380	lncRNA	NA	11	known	NA	NA
LOC112446382	Chr4	52529829	52545733	+	15905	GeneID:112446382	LOC112446382	lncRNA	NA	17	known	NA	NA
LOC101907959	Chr4	55172388	55292429	-	120042	GeneID:101907959	LOC101907959	lncRNA	NA	58	known	NA	NA
LOC100847946	Chr4	55292489	55294306	+	1818	GeneID:100847946	LOC100847946	lncRNA	uncharacterized LOC100847946	390	known	NA	NA
LOC112446329	Chr4	55397101	55418349	+	21249	GeneID:112446329	LOC112446329	lncRNA	NA	16	known	NA	NA
LOC112446384	Chr4	56753819	56763080	-	9262	GeneID:112446384	LOC112446384	lncRNA	NA	1	known	NA	NA
LOC112446332	Chr4	59374195	59403972	-	29778	GeneID:112446332	LOC112446332	lncRNA	NA	16	known	NA	NA
LOC112446333	Chr4	59412987	59429646	-	16660	GeneID:112446333	LOC112446333	lncRNA	NA	25	known	NA	NA
LOC112446385	Chr4	59757209	59813179	+	55971	GeneID:112446385	LOC112446385	lncRNA	NA	95	known	NA	NA
LOC101906333	Chr4	61333030	61362930	-	29901	GeneID:101906333	LOC101906333	lncRNA	NA	6	known	NA	NA
LOC112446334	Chr4	62276112	62283036	-	6925	GeneID:112446334	LOC112446334	lncRNA	NA	4	known	NA	NA
LOC112446388	Chr4	63809038	63812384	+	3347	GeneID:112446388	LOC112446388	lncRNA	NA	146	known	NA	NA
LOC101904290	Chr4	65904929	65940414	-	35486	GeneID:101904290	LOC101904290	lncRNA	NA	11	known	NA	NA
LOC112446391	Chr4	66078543	66081049	+	2507	GeneID:112446391	LOC112446391	lncRNA	NA	23	known	NA	NA
LOC112446392	Chr4	68683440	68724002	+	40563	GeneID:112446392	LOC112446392	lncRNA	NA	60	known	NA	NA
LOC112446395	Chr4	68850217	68855417	+	5201	GeneID:112446395	LOC112446395	lncRNA	NA	5	known	NA	NA
LOC104972110	Chr4	68853267	68857153	-	3887	GeneID:104972110	LOC104972110	lncRNA	NA	2	known	NA	NA
LOC112446394	Chr4	68871351	68873779	-	2429	GeneID:112446394	LOC112446394	lncRNA	NA	56	known	NA	NA
LOC100848443	Chr4	68941850	68945867	-	4018	GeneID:100848443	LOC100848443	lncRNA	NA	30	known	NA	NA
LOC101903616	Chr4	69307284	69320937	+	13654	GeneID:101903616	LOC101903616	lncRNA	NA	1	known	NA	NA
LOC112446397	Chr4	69535454	69539321	-	3868	GeneID:112446397	LOC112446397	lncRNA	NA	2	known	NA	NA
LOC107132414	Chr4	69672030	69677119	+	5090	GeneID:107132414	LOC107132414	lncRNA	NA	12	known	NA	NA
LOC107132417	Chr4	70153257	70604783	-	451527	GeneID:107132417	LOC107132417	lncRNA	NA	360	known	NA	NA
LOC104972118	Chr4	70745406	70752937	-	7532	GeneID:104972118	LOC104972118	lncRNA	NA	10	known	NA	NA
LOC112446398	Chr4	71805437	71862962	-	57526	GeneID:112446398	LOC112446398	lncRNA	NA	28	known	NA	NA
LOC112446399	Chr4	72589757	72697750	+	107994	GeneID:112446399	LOC112446399	lncRNA	NA	24	known	NA	NA
LOC112446402	Chr4	75036640	75049104	+	12465	GeneID:112446402	LOC112446402	lncRNA	NA	9	known	NA	NA
LOC112446403	Chr4	75148135	75160774	-	12640	GeneID:112446403	LOC112446403	lncRNA	NA	12	known	NA	NA
LOC112446405	Chr4	76433075	76439136	+	6062	GeneID:112446405	LOC112446405	lncRNA	NA	10	known	NA	NA
LOC100140586	Chr4	76603710	76606719	+	3010	BGD:BT12894,GeneID:100140586	LOC100140586	lncRNA	NA	218	known	NA	NA
LOC101904529	Chr4	76613409	76614444	+	1036	GeneID:101904529	LOC101904529	lncRNA	NA	224	known	NA	NA
LOC112446408	Chr4	77223436	77228203	+	4768	GeneID:112446408	LOC112446408	lncRNA	NA	380	known	NA	NA
LOC104972173	Chr4	85379007	85388392	+	9386	GeneID:104972173	LOC104972173	lncRNA	NA	4	known	NA	NA
LOC112446337	Chr4	86242118	86253332	-	11215	GeneID:112446337	LOC112446337	lncRNA	NA	1	known	NA	NA
LOC112446415	Chr4	86718912	86723968	+	5057	GeneID:112446415	LOC112446415	lncRNA	NA	4	known	NA	NA
LOC107132424	Chr4	88162531	88205431	-	42901	GeneID:107132424	LOC107132424	lncRNA	NA	3	known	NA	NA
LOC112446417	Chr4	92427625	92436818	-	9194	GeneID:112446417	LOC112446417	lncRNA	NA	4	known	NA	NA
LOC101903194	Chr4	93859978	93862033	-	2056	GeneID:101903194	LOC101903194	lncRNA	NA	1	known	NA	NA
LOC112446482	Chr4	94592343	94634476	+	42134	GeneID:112446482	LOC112446482	lncRNA	NA	61	known	NA	NA
LOC107131356	Chr4	94648417	94849900	-	201484	GeneID:107131356	LOC107131356	lncRNA	NA	3534	known	NA	NA
LOC101902920	Chr4	97896176	97918882	+	22707	GeneID:101902920	LOC101902920	lncRNA	NA	36	known	NA	NA
LOC112446422	Chr4	98131567	98141657	+	10091	GeneID:112446422	LOC112446422	lncRNA	NA	93	known	NA	NA
LOC104972216	Chr4	98743881	98798875	-	54995	GeneID:104972216	LOC104972216	lncRNA	NA	2	known	NA	NA
LOC112446424	Chr4	99561981	99586814	-	24834	GeneID:112446424	LOC112446424	lncRNA	NA	2	known	NA	NA
LOC101905297	Chr4	102484599	102487859	-	3261	GeneID:101905297	LOC101905297	lncRNA	NA	12	known	NA	NA
LOC107132435	Chr4	103120321	103130325	+	10005	GeneID:107132435	LOC107132435	lncRNA	NA	82	known	NA	NA
LOC112446426	Chr4	103196858	103202780	+	5923	GeneID:112446426	LOC112446426	lncRNA	NA	4	known	NA	NA
LOC104972252	Chr4	103870942	103875000	+	4059	GeneID:104972252	LOC104972252	lncRNA	NA	1	known	NA	NA
LOC112446428	Chr4	103977899	103982862	+	4964	GeneID:112446428	LOC112446428	lncRNA	NA	4	known	NA	NA
LOC104972256	Chr4	103992052	103993819	-	1768	GeneID:104972256	LOC104972256	lncRNA	NA	7	known	NA	NA
LOC101907501	Chr4	104273492	104298387	+	24896	GeneID:101907501	LOC101907501	lncRNA	NA	8	known	NA	NA
LOC101905883	Chr4	106670602	106677504	-	6903	GeneID:101905883	LOC101905883	lncRNA	NA	33	known	NA	NA
LOC112446452	Chr4	111919465	111930992	-	11528	GeneID:112446452	LOC112446452	lncRNA	NA	167	known	NA	NA
LOC100336368	Chr4	112184268	112198737	+	14470	GeneID:100336368	LOC100336368	lncRNA	NA	132	known	NA	NA
LOC112446453	Chr4	112425946	112428471	+	2526	GeneID:112446453	LOC112446453	lncRNA	NA	11	known	NA	NA
LOC112446457	Chr4	113760983	113763567	+	2585	GeneID:112446457	LOC112446457	lncRNA	NA	1	known	NA	NA
LOC112446459	Chr4	117012445	117031622	-	19178	GeneID:112446459	LOC112446459	lncRNA	NA	20	known	NA	NA
LOC112446346	Chr4	117520198	117521025	+	828	GeneID:112446346	LOC112446346	lncRNA	NA	9	known	NA	NA
LOC112446461	Chr4	117572290	117580705	-	8416	GeneID:112446461	LOC112446461	lncRNA	NA	30	known	NA	NA
LOC112446462	Chr4	118297025	118305463	+	8439	GeneID:112446462	LOC112446462	lncRNA	NA	51	known	NA	NA
LOC112446463	Chr4	118362299	118366100	-	3802	GeneID:112446463	LOC112446463	lncRNA	NA	17	known	NA	NA
LOC104972306	Chr4	118714124	118717424	+	3301	GeneID:104972306	LOC104972306	lncRNA	NA	4	known	NA	NA
LOC112446466	Chr4	119525149	119527412	-	2264	GeneID:112446466	LOC112446466	lncRNA	NA	1	known	NA	NA
LOC112446639	Chr5	472393	500702	-	28310	GeneID:112446639	LOC112446639	lncRNA	NA	634	known	NA	NA
LOC112446643	Chr5	5093247	5099435	-	6189	GeneID:112446643	LOC112446643	lncRNA	NA	2	known	NA	NA
LOC107132452	Chr5	5095436	5129066	+	33631	GeneID:107132452	LOC107132452	lncRNA	NA	19	known	NA	NA
LOC104972322	Chr5	5187329	5196318	-	8990	GeneID:104972322	LOC104972322	lncRNA	NA	16	known	NA	NA
LOC112446644	Chr5	6001538	6073137	+	71600	GeneID:112446644	LOC112446644	lncRNA	NA	10	known	NA	NA
LOC104972332	Chr5	8136548	8231059	+	94512	GeneID:104972332	LOC104972332	lncRNA	NA	53	known	NA	NA
LOC104972346	Chr5	12096090	12217585	+	121496	GeneID:104972346	LOC104972346	lncRNA	NA	90	known	NA	NA
LOC112446647	Chr5	14555884	14574777	+	18894	GeneID:112446647	LOC112446647	lncRNA	NA	11	known	NA	NA
LOC112446648	Chr5	15121784	15249313	+	127530	GeneID:112446648	LOC112446648	lncRNA	NA	91	known	NA	NA
LOC112446649	Chr5	15265418	15271658	-	6241	GeneID:112446649	LOC112446649	lncRNA	NA	9	known	NA	NA
LOC112446650	Chr5	16533625	16542734	+	9110	GeneID:112446650	LOC112446650	lncRNA	NA	5	known	NA	NA
LOC104972350	Chr5	18468707	18655661	-	186955	GeneID:104972350	LOC104972350	lncRNA	NA	102	known	NA	NA
LOC101906850	Chr5	19249599	19272968	+	23370	GeneID:101906850	LOC101906850	lncRNA	NA	49	known	NA	NA
LOC107131351	Chr5	19274579	19276981	+	2403	GeneID:107131351	LOC107131351	lncRNA	NA	2	known	NA	NA
LOC101906971	Chr5	19399564	19413454	+	13891	GeneID:101906971	LOC101906971	lncRNA	NA	1	known	NA	NA
LOC112446834	Chr5	19425449	19435027	+	9579	GeneID:112446834	LOC112446834	lncRNA	NA	1	known	NA	NA
LOC112446651	Chr5	19659752	19714213	-	54462	GeneID:112446651	LOC112446651	lncRNA	NA	3	known	NA	NA
LOC112446835	Chr5	20402858	20414919	-	12062	GeneID:112446835	LOC112446835	lncRNA	NA	12	known	NA	NA
LOC101907192	Chr5	20412044	20429061	+	17018	GeneID:101907192	LOC101907192	lncRNA	NA	35	known	NA	NA
LOC100848024	Chr5	20471354	20494441	-	23088	GeneID:100848024	LOC100848024	lncRNA	NA	1	known	NA	NA
LOC112446652	Chr5	20826125	20837140	-	11016	GeneID:112446652	LOC112446652	lncRNA	NA	1	known	NA	NA
LOC112446653	Chr5	21801749	21824307	-	22559	GeneID:112446653	LOC112446653	lncRNA	NA	1	known	NA	NA
LOC104972363	Chr5	21865715	21911988	-	46274	GeneID:104972363	LOC104972363	lncRNA	NA	6	known	NA	NA
LOC107132458	Chr5	22015073	22035711	+	20639	GeneID:107132458	LOC107132458	lncRNA	NA	6	known	NA	NA
LOC107132465	Chr5	22878680	23176157	-	297478	GeneID:107132465	LOC107132465	lncRNA	NA	269	known	NA	NA
LOC112446657	Chr5	24069016	24072032	+	3017	GeneID:112446657	LOC112446657	lncRNA	NA	40	known	NA	NA
LOC112446658	Chr5	24617526	24623521	-	5996	GeneID:112446658	LOC112446658	lncRNA	NA	43	known	NA	NA
LOC112446663	Chr5	25672646	25693196	-	20551	GeneID:112446663	LOC112446663	lncRNA	NA	5	known	NA	NA
LOC101906546	Chr5	25893142	25911829	-	18688	GeneID:101906546	LOC101906546	lncRNA	NA	186	known	NA	NA
LOC112446665	Chr5	25912011	25916561	+	4551	GeneID:112446665	LOC112446665	lncRNA	NA	1	known	NA	NA
LOC100847613	Chr5	25940893	25975383	-	34491	GeneID:100847613	LOC100847613	lncRNA	NA	81	known	NA	NA
LOC112446667	Chr5	26023858	26027377	+	3520	GeneID:112446667	LOC112446667	lncRNA	NA	22	known	NA	NA
LOC101907194	Chr5	26047494	26049444	+	1951	GeneID:101907194	LOC101907194	lncRNA	NA	2	known	NA	NA
LOC101907241	Chr5	26066400	26070523	+	4124	GeneID:101907241	LOC101907241	lncRNA	NA	21	known	NA	NA
LOC112446670	Chr5	26654353	26663643	+	9291	GeneID:112446670	LOC112446670	lncRNA	NA	2	known	NA	NA
LOC112446671	Chr5	26761653	26773974	-	12322	GeneID:112446671	LOC112446671	lncRNA	NA	5	known	NA	NA
LOC104976949	Chr5	27021372	27031823	+	10452	GeneID:104976949	LOC104976949	lncRNA	NA	1	known	NA	NA
LOC104972400	Chr5	29787451	29796709	+	9259	GeneID:104972400	LOC104972400	lncRNA	NA	47	known	NA	NA
LOC104972401	Chr5	29937792	29957799	+	20008	GeneID:104972401	LOC104972401	lncRNA	NA	44	known	NA	NA
LOC104972402	Chr5	30247270	30264856	-	17587	GeneID:104972402	LOC104972402	lncRNA	NA	50	known	NA	NA
LOC107132475	Chr5	31048495	31054184	-	5690	GeneID:107132475	LOC107132475	lncRNA	NA	52	known	NA	NA
LOC101905376	Chr5	32075074	32080875	-	5802	GeneID:101905376	LOC101905376	lncRNA	NA	15	known	NA	NA
LOC104972407	Chr5	32089254	32093059	-	3806	GeneID:104972407	LOC104972407	lncRNA	NA	23	known	NA	NA
LOC101905666	Chr5	32454440	32470614	-	16175	GeneID:101905666	LOC101905666	lncRNA	NA	12	known	NA	NA
LOC101905586	Chr5	32507895	32516793	+	8899	GeneID:101905586	LOC101905586	lncRNA	NA	16	known	NA	NA
LOC112446682	Chr5	32647567	32675149	+	27583	GeneID:112446682	LOC112446682	lncRNA	NA	6	known	NA	NA
LOC112446683	Chr5	32847208	32864163	+	16956	GeneID:112446683	LOC112446683	lncRNA	NA	1	known	NA	NA
LOC112446684	Chr5	32884568	32899233	-	14666	GeneID:112446684	LOC112446684	lncRNA	NA	2	known	NA	NA
LOC112446685	Chr5	32902593	32913344	+	10752	GeneID:112446685	LOC112446685	lncRNA	NA	3	known	NA	NA
LOC112446686	Chr5	33711923	33778841	+	66919	GeneID:112446686	LOC112446686	lncRNA	NA	90	known	NA	NA
LOC107132478	Chr5	33810899	33813275	+	2377	GeneID:107132478	LOC107132478	lncRNA	NA	4	known	NA	NA
LOC112446688	Chr5	34199398	34203216	-	3819	GeneID:112446688	LOC112446688	lncRNA	NA	1	known	NA	NA
LOC104969823	Chr5	44797279	44809610	+	12332	GeneID:104969823	LOC104969823	lncRNA	NA	3	known	NA	NA
LOC104972426	Chr5	45036476	45049804	+	13329	GeneID:104972426	LOC104972426	lncRNA	NA	5	known	NA	NA
LOC104972428	Chr5	45251290	45256002	-	4713	GeneID:104972428	LOC104972428	lncRNA	NA	1	known	NA	NA
LOC112446611	Chr5	45666947	45674900	+	7954	GeneID:112446611	LOC112446611	lncRNA	NA	6	known	NA	NA
LOC112446697	Chr5	45827029	45849584	+	22556	GeneID:112446697	LOC112446697	lncRNA	NA	4	known	NA	NA
LOC112446698	Chr5	45952513	45987098	+	34586	GeneID:112446698	LOC112446698	lncRNA	NA	2	known	NA	NA
LOC112446699	Chr5	46132108	46156822	-	24715	GeneID:112446699	LOC112446699	lncRNA	NA	43	known	NA	NA
LOC100848339	Chr5	46529355	46542260	+	12906	GeneID:100848339	LOC100848339	lncRNA	NA	172	known	NA	NA
LOC107132486	Chr5	47625747	47637667	+	11921	GeneID:107132486	LOC107132486	lncRNA	NA	128	known	NA	NA
LOC101905641	Chr5	48191727	48194678	+	2952	GeneID:101905641	LOC101905641	lncRNA	NA	187	known	NA	NA
LOC101905683	Chr5	48208786	48215061	+	6276	GeneID:101905683	LOC101905683	lncRNA	NA	20	known	NA	NA
LOC101906522	Chr5	49459512	49488740	-	29229	GeneID:101906522	LOC101906522	lncRNA	NA	17	known	NA	NA
LOC112446704	Chr5	55541655	55550796	+	9142	GeneID:112446704	LOC112446704	lncRNA	NA	8	known	NA	NA
LOC112446707	Chr5	56199626	56204606	-	4981	GeneID:112446707	LOC112446707	lncRNA	NA	17	known	NA	NA
LOC112446706	Chr5	56205223	56207437	-	2215	GeneID:112446706	LOC112446706	lncRNA	NA	18	known	NA	NA
LOC101902542	Chr5	56346649	56352931	+	6283	GeneID:101902542	LOC101902542	lncRNA	NA	17	known	NA	NA
LOC112446708	Chr5	56791398	56800331	-	8934	GeneID:112446708	LOC112446708	lncRNA	NA	15	known	NA	NA
LOC107132490	Chr5	57022701	57041998	-	19298	GeneID:107132490	LOC107132490	lncRNA	NA	30	known	NA	NA
LOC112446710	Chr5	57136260	57140879	-	4620	GeneID:112446710	LOC112446710	lncRNA	NA	16	known	NA	NA
LOC112446711	Chr5	57169530	57170428	+	899	GeneID:112446711	LOC112446711	lncRNA	NA	5	known	NA	NA
LOC101903253	Chr5	57193210	57200481	+	7272	GeneID:101903253	LOC101903253	lncRNA	NA	154	known	NA	NA
LOC101903534	Chr5	57518308	57526333	+	8026	GeneID:101903534	LOC101903534	lncRNA	NA	23	known	NA	NA
LOC101907503	Chr5	62725829	62746842	-	21014	GeneID:101907503	LOC101907503	lncRNA	NA	68	known	NA	NA
LOC104972470	Chr5	64329173	64361598	-	32426	GeneID:104972470	LOC104972470	lncRNA	NA	40	known	NA	NA
LOC112446713	Chr5	64561989	64586049	-	24061	GeneID:112446713	LOC112446713	lncRNA	NA	4	known	NA	NA
LOC101908204	Chr5	65156654	65183165	-	26512	GeneID:101908204	LOC101908204	lncRNA	NA	7	known	NA	NA
LOC104972477	Chr5	65790825	65823752	-	32928	GeneID:104972477	LOC104972477	lncRNA	NA	27	known	NA	NA
LOC112446717	Chr5	66173764	66187276	+	13513	GeneID:112446717	LOC112446717	lncRNA	NA	15	known	NA	NA
LOC101902701	Chr5	66408770	66501368	+	92599	GeneID:101902701	LOC101902701	lncRNA	NA	45	known	NA	NA
LOC112446615	Chr5	67009477	67013990	-	4514	GeneID:112446615	LOC112446615	lncRNA	NA	8	known	NA	NA
LOC112446719	Chr5	67814624	67825656	+	11033	GeneID:112446719	LOC112446719	lncRNA	NA	40	known	NA	NA
LOC112446721	Chr5	67990465	68043826	+	53362	GeneID:112446721	LOC112446721	lncRNA	NA	27	known	NA	NA
LOC112446720	Chr5	68288212	68347796	-	59585	GeneID:112446720	LOC112446720	lncRNA	NA	18	known	NA	NA
LOC112446722	Chr5	70560865	70577050	-	16186	GeneID:112446722	LOC112446722	lncRNA	NA	1443	known	NA	NA
LOC101905163	Chr5	73147970	73162752	-	14783	GeneID:101905163	LOC101905163	lncRNA	NA	9	known	NA	NA
LOC112446724	Chr5	73731871	73743833	+	11963	GeneID:112446724	LOC112446724	lncRNA	NA	20	known	NA	NA
LOC101905354	Chr5	73738218	73749768	-	11551	GeneID:101905354	LOC101905354	lncRNA	NA	10	known	NA	NA
LOC101906435	Chr5	75159809	75186766	+	26958	GeneID:101906435	LOC101906435	lncRNA	NA	80	known	NA	NA
LOC112446730	Chr5	78567243	78613359	-	46117	GeneID:112446730	LOC112446730	lncRNA	NA	13	known	NA	NA
LOC104972518	Chr5	78843609	78857756	-	14148	GeneID:104972518	LOC104972518	lncRNA	NA	1	known	NA	NA
LOC112446617	Chr5	80673267	80688152	+	14886	GeneID:112446617	LOC112446617	lncRNA	NA	3	known	NA	NA
LOC112446733	Chr5	82979524	82981912	-	2389	GeneID:112446733	LOC112446733	lncRNA	NA	37	known	NA	NA
LOC112446734	Chr5	84005602	84008338	+	2737	GeneID:112446734	LOC112446734	lncRNA	NA	128	known	NA	NA
LOC112446739	Chr5	97112876	97123919	-	11044	GeneID:112446739	LOC112446739	lncRNA	NA	2	known	NA	NA
LOC100847813	Chr5	99568664	99591852	+	23189	GeneID:100847813	LOC100847813	lncRNA	NA	1	known	NA	NA
LOC107132519	Chr5	100455655	100467124	-	11470	GeneID:107132519	LOC107132519	lncRNA	NA	20	known	NA	NA
LOC101908561	Chr5	101827287	101834878	-	7592	GeneID:101908561	LOC101908561	lncRNA	NA	3	known	NA	NA
LOC112446753	Chr5	102058306	102073889	-	15584	GeneID:112446753	LOC112446753	lncRNA	NA	1	known	NA	NA
LOC112441529	Chr5	102296992	102312494	+	15503	GeneID:112441529	LOC112441529	lncRNA	NA	60	known	NA	NA
LOC101902570	Chr5	103358608	103369488	+	10881	GeneID:101902570	LOC101902570	lncRNA	NA	59	known	NA	NA
LOC112446757	Chr5	103376433	103403662	-	27230	GeneID:112446757	LOC112446757	lncRNA	NA	7	known	NA	NA
LOC112446759	Chr5	103843440	103848116	-	4677	GeneID:112446759	LOC112446759	lncRNA	NA	22	known	NA	NA
LOC100847453	Chr5	104021092	104024166	-	3075	GeneID:100847453	LOC100847453	lncRNA	NA	96	known	NA	NA
LOC112446762	Chr5	105114852	105138578	+	23727	GeneID:112446762	LOC112446762	lncRNA	NA	6	known	NA	NA
LOC104972567	Chr5	105784804	105811570	+	26767	GeneID:104972567	LOC104972567	lncRNA	NA	97	known	NA	NA
LOC107132523	Chr5	105890980	105919443	+	28464	GeneID:107132523	LOC107132523	lncRNA	NA	44	known	NA	NA
LOC112446627	Chr5	105988718	105992630	+	3913	GeneID:112446627	LOC112446627	lncRNA	NA	60	known	NA	NA
LOC100847686	Chr5	106387387	106394580	+	7194	GeneID:100847686	LOC100847686	lncRNA	NA	6	known	NA	NA
LOC107132524	Chr5	106428145	106444731	-	16587	GeneID:107132524	LOC107132524	lncRNA	NA	66	known	NA	NA
LOC104972568	Chr5	106752979	106765791	-	12813	GeneID:104972568	LOC104972568	lncRNA	NA	2	known	NA	NA
LOC104972584	Chr5	109135153	109136923	+	1771	GeneID:104972584	LOC104972584	lncRNA	NA	18	known	NA	NA
LOC100847870	Chr5	109504837	109513849	-	9013	GeneID:100847870	LOC100847870	lncRNA	NA	82	known	NA	NA
LOC101905166	Chr5	109770085	109806034	+	35950	GeneID:101905166	LOC101905166	lncRNA	NA	11	known	NA	NA
LOC100847934	Chr5	110920640	110928168	-	7529	GeneID:100847934	LOC100847934	lncRNA	NA	38	known	NA	NA
LOC104972592	Chr5	111951459	111977058	+	25600	GeneID:104972592	LOC104972592	lncRNA	NA	24	known	NA	NA
LOC101902207	Chr5	112257090	112271251	-	14162	GeneID:101902207	LOC101902207	lncRNA	NA	11	known	NA	NA
LOC104972595	Chr5	113290088	113294889	-	4802	GeneID:104972595	LOC104972595	lncRNA	NA	22	known	NA	NA
LOC104972597	Chr5	113517748	113531975	+	14228	GeneID:104972597	LOC104972597	lncRNA	NA	9	known	NA	NA
LOC101904078	Chr5	113809581	113825664	+	16084	GeneID:101904078	LOC101904078	lncRNA	NA	22	known	NA	NA
LOC100848536	Chr5	115852196	115868157	-	15962	GeneID:100848536	LOC100848536	lncRNA	NA	17	known	NA	NA
LOC107132531	Chr5	116346379	116350978	+	4600	GeneID:107132531	LOC107132531	lncRNA	NA	40	known	NA	NA
LOC112446783	Chr5	116412515	116416414	-	3900	GeneID:112446783	LOC112446783	lncRNA	NA	2	known	NA	NA
LOC101903383	Chr5	116429839	116437637	+	7799	GeneID:101903383	LOC101903383	lncRNA	NA	9	known	NA	NA
LOC101908206	Chr5	116961096	116968242	+	7147	GeneID:101908206	LOC101908206	lncRNA	NA	593	known	NA	NA
LOC112446787	Chr5	117765801	117790559	+	24759	GeneID:112446787	LOC112446787	lncRNA	NA	19	known	NA	NA
LOC101904776	Chr5	118067652	118080436	-	12785	GeneID:101904776	LOC101904776	lncRNA	NA	1	known	NA	NA
LOC112446790	Chr5	118596799	118606172	-	9374	GeneID:112446790	LOC112446790	lncRNA	NA	3	known	NA	NA
LOC104972417	Chr5	118640188	118644656	+	4469	GeneID:104972417	LOC104972417	lncRNA	NA	6	known	NA	NA
LOC112446632	Chr5	118901609	118902504	-	896	GeneID:112446632	LOC112446632	lncRNA	NA	1	known	NA	NA
LOC112446792	Chr5	119262507	119264680	-	2174	GeneID:112446792	LOC112446792	lncRNA	NA	2	known	NA	NA
LOC112446795	Chr5	119564029	119568640	-	4612	GeneID:112446795	LOC112446795	lncRNA	NA	81	known	NA	NA
LOC101903087	Chr5	119785055	119795537	-	10483	GeneID:101903087	LOC101903087	lncRNA	NA	3	known	NA	NA
LOC101905490	Chr6	224494	298240	-	73747	GeneID:101905490	LOC101905490	lncRNA	NA	18	known	NA	NA
LOC107132537	Chr6	2107060	2110395	-	3336	GeneID:107132537	LOC107132537	lncRNA	NA	18	known	NA	NA
LOC112447027	Chr6	3444848	3446638	+	1791	GeneID:112447027	LOC112447027	lncRNA	NA	20	known	NA	NA
LOC104972627	Chr6	4198748	4200156	+	1409	GeneID:104972627	LOC104972627	lncRNA	NA	2	known	NA	NA
LOC112447030	Chr6	5728908	5745326	-	16419	GeneID:112447030	LOC112447030	lncRNA	NA	13	known	NA	NA
LOC112447031	Chr6	5949996	5954375	-	4380	GeneID:112447031	LOC112447031	lncRNA	NA	48	known	NA	NA
LOC112447032	Chr6	5954446	5976198	+	21753	GeneID:112447032	LOC112447032	lncRNA	NA	27	known	NA	NA
LOC101906469	Chr6	6072571	6423858	+	351288	GeneID:101906469	LOC101906469	lncRNA	NA	200	known	NA	NA
LOC112447033	Chr6	6488929	6492259	-	3331	GeneID:112447033	LOC112447033	lncRNA	NA	9	known	NA	NA
LOC112447147	Chr6	6738030	6749915	+	11886	GeneID:112447147	LOC112447147	lncRNA	NA	4	known	NA	NA
LOC100847143	Chr6	6861851	6862896	-	1046	GeneID:100847143	LOC100847143	lncRNA	NA	2047	known	NA	NA
LOC112447034	Chr6	8715717	8720326	-	4610	GeneID:112447034	LOC112447034	lncRNA	NA	4	known	NA	NA
LOC104972658	Chr6	8778489	8866616	-	88128	GeneID:104972658	LOC104972658	lncRNA	NA	85	known	NA	NA
LOC104972660	Chr6	11554064	11686991	+	132928	GeneID:104972660	LOC104972660	lncRNA	NA	71	known	NA	NA
LOC112447035	Chr6	12822133	12839384	-	17252	GeneID:112447035	LOC112447035	lncRNA	NA	7	known	NA	NA
LOC112447036	Chr6	13045880	13067580	-	21701	GeneID:112447036	LOC112447036	lncRNA	NA	33	known	NA	NA
LOC101902721	Chr6	13322672	13362369	+	39698	GeneID:101902721	LOC101902721	lncRNA	NA	26	known	NA	NA
LOC101902994	Chr6	14878452	15003723	+	125272	GeneID:101902994	LOC101902994	lncRNA	NA	12	known	NA	NA
LOC112447040	Chr6	15222133	15228328	-	6196	GeneID:112447040	LOC112447040	lncRNA	NA	38	known	NA	NA
LOC112447041	Chr6	17252312	17260415	+	8104	GeneID:112447041	LOC112447041	lncRNA	NA	7	known	NA	NA
LOC112447043	Chr6	20063218	20067764	+	4547	GeneID:112447043	LOC112447043	lncRNA	NA	12	known	NA	NA
LOC112447044	Chr6	20160945	20169216	+	8272	GeneID:112447044	LOC112447044	lncRNA	NA	13	known	NA	NA
LOC112447045	Chr6	20169471	20178597	+	9127	GeneID:112447045	LOC112447045	lncRNA	NA	1	known	NA	NA
LOC101905590	Chr6	20197717	20255473	-	57757	GeneID:101905590	LOC101905590	lncRNA	NA	29	known	NA	NA
LOC107132551	Chr6	20469248	20534048	-	64801	GeneID:107132551	LOC107132551	lncRNA	NA	40	known	NA	NA
LOC101907941	Chr6	21975783	21995850	+	20068	GeneID:101907941	LOC101907941	lncRNA	NA	196	known	NA	NA
LOC100335751	Chr6	22200450	22215144	+	14695	GeneID:100335751	LOC100335751	lncRNA	NA	8	known	NA	NA
LOC112447149	Chr6	22628207	22640936	-	12730	GeneID:112447149	LOC112447149	lncRNA	NA	3	known	NA	NA
LOC104972699	Chr6	24391717	24447437	-	55721	GeneID:104972699	LOC104972699	lncRNA	NA	18	known	NA	NA
LOC101903868	Chr6	24762166	24786928	-	24763	GeneID:101903868	LOC101903868	lncRNA	NA	6	known	NA	NA
LOC112447048	Chr6	25865166	25892257	-	27092	GeneID:112447048	LOC112447048	lncRNA	NA	28	known	NA	NA
LOC782977	Chr6	27219841	27226718	-	6878	GeneID:782977	LOC782977	lncRNA	NA	14	known	NA	NA
LOC112447050	Chr6	30212474	30229386	-	16913	GeneID:112447050	LOC112447050	lncRNA	NA	31	known	NA	NA
LOC112447052	Chr6	35192414	35371362	-	178949	GeneID:112447052	LOC112447052	lncRNA	NA	200	known	NA	NA
LOC104972724	Chr6	36030802	36044821	-	14020	GeneID:104972724	LOC104972724	lncRNA	NA	20	known	NA	NA
LOC112447053	Chr6	36757433	36938097	+	180665	GeneID:112447053	LOC112447053	lncRNA	NA	41	known	NA	NA
LOC112447151	Chr6	42982520	42988398	-	5879	GeneID:112447151	LOC112447151	lncRNA	NA	7	known	NA	NA
LOC104972733	Chr6	43013924	43081541	+	67618	GeneID:104972733	LOC104972733	lncRNA	NA	7	known	NA	NA
LOC104968852	Chr6	44320814	44335364	+	14551	GeneID:104968852	LOC104968852	lncRNA	NA	32	known	NA	NA
LOC112447152	Chr6	44542995	44564534	+	21540	GeneID:112447152	LOC112447152	lncRNA	NA	7	known	NA	NA
LOC112447056	Chr6	44695217	44711267	+	16051	GeneID:112447056	LOC112447056	lncRNA	NA	2	known	NA	NA
LOC112447153	Chr6	45364256	45368465	-	4210	GeneID:112447153	LOC112447153	lncRNA	NA	1	known	NA	NA
LOC112447060	Chr6	45401054	45403354	-	2301	GeneID:112447060	LOC112447060	lncRNA	NA	2	known	NA	NA
LOC112447154	Chr6	46200363	46233057	+	32695	GeneID:112447154	LOC112447154	lncRNA	NA	6	known	NA	NA
LOC112447062	Chr6	55676300	55680617	-	4318	GeneID:112447062	LOC112447062	lncRNA	NA	2	known	NA	NA
LOC104972734	Chr6	55963434	56027535	-	64102	GeneID:104972734	LOC104972734	lncRNA	NA	17	known	NA	NA
LOC101906734	Chr6	56781143	56850475	-	69333	GeneID:101906734	LOC101906734	lncRNA	NA	14	known	NA	NA
LOC104972737	Chr6	57434131	57441932	-	7802	GeneID:104972737	LOC104972737	lncRNA	NA	12	known	NA	NA
LOC112447064	Chr6	57573936	57589485	-	15550	GeneID:112447064	LOC112447064	lncRNA	NA	40	known	NA	NA
LOC112447065	Chr6	57599296	57614735	-	15440	GeneID:112447065	LOC112447065	lncRNA	NA	17	known	NA	NA
LOC112447066	Chr6	57718367	57721811	-	3445	GeneID:112447066	LOC112447066	lncRNA	NA	2	known	NA	NA
LOC112447067	Chr6	57752815	57833489	-	80675	GeneID:112447067	LOC112447067	lncRNA	NA	63	known	NA	NA
LOC112447068	Chr6	58021105	58027674	+	6570	GeneID:112447068	LOC112447068	lncRNA	NA	2	known	NA	NA
LOC112447070	Chr6	58421227	58429380	-	8154	GeneID:112447070	LOC112447070	lncRNA	NA	3	known	NA	NA
LOC112447071	Chr6	59356346	59378100	+	21755	GeneID:112447071	LOC112447071	lncRNA	NA	19	known	NA	NA
LOC101903036	Chr6	61075762	61107502	-	31741	GeneID:101903036	LOC101903036	lncRNA	NA	17	known	NA	NA
LOC107132567	Chr6	61113300	61119437	+	6138	GeneID:107132567	LOC107132567	lncRNA	NA	31	known	NA	NA
LOC112447157	Chr6	61993303	61998522	-	5220	GeneID:112447157	LOC112447157	lncRNA	NA	4	known	NA	NA
LOC104968875	Chr6	66580289	66586063	+	5775	GeneID:104968875	LOC104968875	lncRNA	NA	12	known	NA	NA
LOC112447077	Chr6	68242172	68261556	-	19385	GeneID:112447077	LOC112447077	lncRNA	NA	38	known	NA	NA
LOC112447078	Chr6	68468262	68473359	+	5098	GeneID:112447078	LOC112447078	lncRNA	NA	22	known	NA	NA
LOC112447081	Chr6	70350350	70369372	+	19023	GeneID:112447081	LOC112447081	lncRNA	NA	22	known	NA	NA
LOC107132570	Chr6	71073750	71129238	-	55489	GeneID:107132570	LOC107132570	lncRNA	NA	33	known	NA	NA
LOC107132569	Chr6	71137003	71138673	-	1671	GeneID:107132569	LOC107132569	lncRNA	NA	16	known	NA	NA
LOC112447082	Chr6	71168824	71170812	-	1989	GeneID:112447082	LOC112447082	lncRNA	NA	16	known	NA	NA
LOC101906526	Chr6	71175548	71200906	-	25359	GeneID:101906526	LOC101906526	lncRNA	NA	47	known	NA	NA
LOC112447159	Chr6	75377630	75403120	+	25491	GeneID:112447159	LOC112447159	lncRNA	NA	4	known	NA	NA
LOC112447161	Chr6	78167152	78236287	+	69136	GeneID:112447161	LOC112447161	lncRNA	NA	13	known	NA	NA
LOC112447162	Chr6	85383778	85389149	+	5372	GeneID:112447162	LOC112447162	lncRNA	NA	1	known	NA	NA
LOC112447094	Chr6	85532659	85560577	-	27919	GeneID:112447094	LOC112447094	lncRNA	NA	8	known	NA	NA
LOC104970052	Chr6	85835497	85840969	+	5473	GeneID:104970052	LOC104970052	lncRNA	NA	13	known	NA	NA
LOC112447096	Chr6	85907118	85982702	-	75585	GeneID:112447096	LOC112447096	lncRNA	NA	16	known	NA	NA
LOC101905786	Chr6	86055043	86069269	-	14227	GeneID:101905786	LOC101905786	lncRNA	NA	36	known	NA	NA
LOC112447098	Chr6	86241232	86242829	-	1598	GeneID:112447098	LOC112447098	lncRNA	NA	4	known	NA	NA
LOC112447099	Chr6	86362772	86420117	+	57346	GeneID:112447099	LOC112447099	lncRNA	NA	14	known	NA	NA
LOC112447100	Chr6	88715162	88723567	+	8406	GeneID:112447100	LOC112447100	lncRNA	NA	1	known	NA	NA
LOC112447101	Chr6	88732058	88801474	+	69417	GeneID:112447101	LOC112447101	lncRNA	NA	48	known	NA	NA
LOC112447102	Chr6	88889323	88896877	-	7555	GeneID:112447102	LOC112447102	lncRNA	NA	3	known	NA	NA
LOC101906736	Chr6	88992785	89021897	-	29113	GeneID:101906736	LOC101906736	lncRNA	NA	17	known	NA	NA
LOC104968898	Chr6	89210433	89309720	-	99288	GeneID:104968898	LOC104968898	lncRNA	NA	48	known	NA	NA
LOC112447165	Chr6	89369982	89371168	-	1187	GeneID:112447165	LOC112447165	lncRNA	NA	1	known	NA	NA
LOC101901983	Chr6	91919525	91968073	+	48549	GeneID:101901983	LOC101901983	lncRNA	NA	86	known	NA	NA
LOC112447106	Chr6	96003971	96011632	+	7662	GeneID:112447106	LOC112447106	lncRNA	NA	7	known	NA	NA
LOC112447111	Chr6	96889847	96929909	-	40063	GeneID:112447111	LOC112447111	lncRNA	NA	24	known	NA	NA
LOC100847947	Chr6	97716506	97724340	-	7835	GeneID:100847947	LOC100847947	lncRNA	NA	1197	known	NA	NA
LOC112447113	Chr6	97820792	97836285	-	15494	GeneID:112447113	LOC112447113	lncRNA	NA	2	known	NA	NA
LOC112447115	Chr6	97960649	98008938	+	48290	GeneID:112447115	LOC112447115	lncRNA	NA	14	known	NA	NA
LOC112447117	Chr6	98361532	98384848	-	23317	GeneID:112447117	LOC112447117	lncRNA	NA	63	known	NA	NA
LOC104968931	Chr6	102435304	102453699	-	18396	GeneID:104968931	LOC104968931	lncRNA	NA	17	known	NA	NA
LOC112447123	Chr6	105249529	105258170	-	8642	GeneID:112447123	LOC112447123	lncRNA	NA	17	known	NA	NA
LOC112447169	Chr6	105845891	105878011	+	32121	GeneID:112447169	LOC112447169	lncRNA	NA	15	known	NA	NA
LOC112447125	Chr6	109333849	109343976	+	10128	GeneID:112447125	LOC112447125	lncRNA	NA	5	known	NA	NA
LOC112447126	Chr6	109446896	109556302	+	109407	GeneID:112447126	LOC112447126	lncRNA	NA	34	known	NA	NA
LOC112447129	Chr6	110273078	110285116	-	12039	GeneID:112447129	LOC112447129	lncRNA	NA	19	known	NA	NA
LOC104968938	Chr6	110595245	110599537	+	4293	GeneID:104968938	LOC104968938	lncRNA	NA	14	known	NA	NA
LOC100849017	Chr6	110612324	110620013	-	7690	GeneID:100849017	LOC100849017	lncRNA	NA	2	known	NA	NA
LOC104968940	Chr6	111327013	111341744	+	14732	GeneID:104968940	LOC104968940	lncRNA	NA	6	known	NA	NA
LOC112447131	Chr6	112262286	112343567	-	81282	GeneID:112447131	LOC112447131	lncRNA	NA	283	known	NA	NA
LOC112447132	Chr6	112332920	112373717	+	40798	GeneID:112447132	LOC112447132	lncRNA	NA	8	known	NA	NA
LOC101906603	Chr6	115952262	115953470	+	1209	GeneID:101906603	LOC101906603	lncRNA	NA	23	known	NA	NA
LOC101905114	Chr6	116733362	116735257	-	1896	GeneID:101905114	LOC101905114	lncRNA	NA	198	known	NA	NA
LOC101903340	Chr6	117200024	117202105	-	2082	GeneID:101903340	LOC101903340	lncRNA	NA	12	known	NA	NA
LOC100848288	Chr6	117268557	117297911	+	29355	GeneID:100848288	LOC100848288	lncRNA	NA	9	known	NA	NA
LOC101907574	Chr6	117702315	117706195	-	3881	GeneID:101907574	LOC101907574	lncRNA	NA	1	known	NA	NA
LOC112447316	Chr7	1416317	1417950	-	1634	GeneID:112447316	LOC112447316	lncRNA	NA	15	known	NA	NA
LOC112447537	Chr7	2384893	2394846	-	9954	GeneID:112447537	LOC112447537	lncRNA	NA	1	known	NA	NA
LOC101905170	Chr7	2621896	2623812	-	1917	GeneID:101905170	LOC101905170	lncRNA	NA	2	known	NA	NA
LOC104969038	Chr7	3197603	3258392	+	60790	GeneID:104969038	LOC104969038	lncRNA	NA	8	known	NA	NA
LOC112447319	Chr7	3649543	3656021	-	6479	GeneID:112447319	LOC112447319	lncRNA	NA	20	known	NA	NA
LOC112447321	Chr7	4367602	4380426	+	12825	GeneID:112447321	LOC112447321	lncRNA	NA	11	known	NA	NA
LOC112447322	Chr7	4606236	4609601	+	3366	GeneID:112447322	LOC112447322	lncRNA	NA	2	known	NA	NA
LOC101908182	Chr7	4749501	4762758	+	13258	GeneID:101908182	LOC101908182	lncRNA	NA	4	known	NA	NA
LOC101902444	Chr7	4893448	4902837	-	9390	GeneID:101902444	LOC101902444	lncRNA	NA	6	known	NA	NA
LOC112447325	Chr7	5293587	5304519	+	10933	GeneID:112447325	LOC112447325	lncRNA	NA	10	known	NA	NA
LOC104969050	Chr7	5874971	5878059	+	3089	GeneID:104969050	LOC104969050	lncRNA	NA	2	known	NA	NA
LOC104972787	Chr7	6068236	6073917	-	5682	GeneID:104972787	LOC104972787	lncRNA	NA	3	known	NA	NA
LOC112447327	Chr7	6411032	6412400	-	1369	GeneID:112447327	LOC112447327	lncRNA	NA	1	known	NA	NA
LOC107132604	Chr7	11449307	11475299	+	25993	GeneID:107132604	LOC107132604	lncRNA	NA	25	known	NA	NA
LOC112447335	Chr7	11494698	11510078	-	15381	GeneID:112447335	LOC112447335	lncRNA	NA	5	known	NA	NA
LOC112447337	Chr7	11735309	11754531	+	19223	GeneID:112447337	LOC112447337	lncRNA	NA	10	known	NA	NA
LOC112447338	Chr7	11807311	11817725	-	10415	GeneID:112447338	LOC112447338	lncRNA	NA	13	known	NA	NA
LOC101908577	Chr7	13024744	13092446	+	67703	GeneID:101908577	LOC101908577	lncRNA	NA	64	known	NA	NA
LOC112447343	Chr7	13125014	13136607	+	11594	GeneID:112447343	LOC112447343	lncRNA	NA	1	known	NA	NA
LOC107132607	Chr7	14244563	14252100	+	7538	GeneID:107132607	LOC107132607	lncRNA	NA	4	known	NA	NA
LOC100848658	Chr7	15177231	15186298	+	9068	GeneID:100848658	LOC100848658	lncRNA	NA	6	known	NA	NA
LOC101902128	Chr7	15380632	15389301	-	8670	GeneID:101902128	LOC101902128	lncRNA	NA	8	known	NA	NA
LOC101901950	Chr7	15385332	15391089	+	5758	GeneID:101901950	LOC101901950	lncRNA	NA	21	known	NA	NA
LOC107132610	Chr7	15411190	15427173	-	15984	GeneID:107132610	LOC107132610	lncRNA	NA	28	known	NA	NA
LOC104969080	Chr7	15985762	15992516	-	6755	GeneID:104969080	LOC104969080	lncRNA	NA	1	known	NA	NA
LOC112447348	Chr7	16221911	16245754	-	23844	GeneID:112447348	LOC112447348	lncRNA	NA	17	known	NA	NA
LOC112447539	Chr7	16943752	16945443	-	1692	GeneID:112447539	LOC112447539	lncRNA	NA	14	known	NA	NA
LOC112447350	Chr7	17116512	17125485	+	8974	GeneID:112447350	LOC112447350	lncRNA	NA	105	known	NA	NA
LOC112447352	Chr7	17157850	17164841	+	6992	GeneID:112447352	LOC112447352	lncRNA	NA	19	known	NA	NA
LOC112447355	Chr7	17343356	17373169	+	29814	GeneID:112447355	LOC112447355	lncRNA	NA	2	known	NA	NA
LOC112447356	Chr7	17484236	17511429	+	27194	GeneID:112447356	LOC112447356	lncRNA	NA	40	known	NA	NA
LOC112447358	Chr7	17847367	17870694	-	23328	GeneID:112447358	LOC112447358	lncRNA	NA	479	known	NA	NA
LOC112447359	Chr7	18031792	18036346	-	4555	GeneID:112447359	LOC112447359	lncRNA	NA	12	known	NA	NA
LOC100848538	Chr7	18393809	18415308	-	21500	GeneID:100848538	LOC100848538	lncRNA	NA	67	known	NA	NA
LOC112447362	Chr7	19476712	19482942	-	6231	GeneID:112447362	LOC112447362	lncRNA	NA	32	known	NA	NA
LOC104969103	Chr7	19551341	19552594	-	1254	GeneID:104969103	LOC104969103	lncRNA	NA	6	known	NA	NA
LOC101902724	Chr7	19662267	19662885	-	619	GeneID:101902724	LOC101902724	lncRNA	NA	1	known	NA	NA
LOC104969105	Chr7	20057394	20072060	+	14667	GeneID:104969105	LOC104969105	lncRNA	NA	5	known	NA	NA
LOC112447368	Chr7	20349036	20351117	+	2082	GeneID:112447368	LOC112447368	lncRNA	NA	12	known	NA	NA
LOC100849681	Chr7	20354996	20361276	+	6281	GeneID:100849681	LOC100849681	lncRNA	NA	10	known	NA	NA
LOC112447370	Chr7	20382646	20384518	+	1873	GeneID:112447370	LOC112447370	lncRNA	NA	354	known	NA	NA
LOC112447372	Chr7	20743356	20749122	-	5767	GeneID:112447372	LOC112447372	lncRNA	NA	16	known	NA	NA
LOC112447373	Chr7	21104316	21106554	-	2239	GeneID:112447373	LOC112447373	lncRNA	NA	3	known	NA	NA
LOC112447377	Chr7	21717019	21793841	+	76823	GeneID:112447377	LOC112447377	lncRNA	NA	11	known	NA	NA
LOC112447378	Chr7	22222199	22281272	+	59074	GeneID:112447378	LOC112447378	lncRNA	NA	50	known	NA	NA
LOC112447382	Chr7	25001603	25021679	-	20077	GeneID:112447382	LOC112447382	lncRNA	NA	2	known	NA	NA
LOC107132618	Chr7	26140272	26450021	+	309750	GeneID:107132618	LOC107132618	lncRNA	NA	998	known	NA	NA
LOC104969133	Chr7	27533321	27678343	+	145023	GeneID:104969133	LOC104969133	lncRNA	NA	36	known	NA	NA
LOC101904702	Chr7	28459378	28489690	+	30313	GeneID:101904702	LOC101904702	lncRNA	NA	20	known	NA	NA
LOC112447542	Chr7	28803070	28831976	-	28907	GeneID:112447542	LOC112447542	lncRNA	NA	39	known	NA	NA
LOC112447387	Chr7	28917692	28989096	+	71405	GeneID:112447387	LOC112447387	lncRNA	NA	129	known	NA	NA
LOC112447389	Chr7	29187373	29868457	+	681085	GeneID:112447389	LOC112447389	lncRNA	NA	451	known	NA	NA
LOC104969136	Chr7	29852897	29978935	-	126039	GeneID:104969136	LOC104969136	lncRNA	NA	14	known	NA	NA
LOC101906976	Chr7	30034576	30109361	-	74786	GeneID:101906976	LOC101906976	lncRNA	NA	49	known	NA	NA
LOC104972827	Chr7	30775144	30792315	-	17172	GeneID:104972827	LOC104972827	lncRNA	NA	14	known	NA	NA
LOC104969140	Chr7	31541535	31548327	+	6793	GeneID:104969140	LOC104969140	lncRNA	NA	5	known	NA	NA
LOC101907246	Chr7	31866692	31920233	+	53542	GeneID:101907246	LOC101907246	lncRNA	NA	24	known	NA	NA
LOC112447394	Chr7	32449522	32718525	-	269004	GeneID:112447394	LOC112447394	lncRNA	NA	116	known	NA	NA
LOC112447543	Chr7	33554479	33596592	-	42114	GeneID:112447543	LOC112447543	lncRNA	NA	10	known	NA	NA
LOC107132623	Chr7	34252614	34264235	-	11622	GeneID:107132623	LOC107132623	lncRNA	NA	32	known	NA	NA
LOC112447395	Chr7	34840605	34850547	-	9943	GeneID:112447395	LOC112447395	lncRNA	NA	4	known	NA	NA
LOC112447397	Chr7	36019360	36083861	+	64502	GeneID:112447397	LOC112447397	lncRNA	NA	12	known	NA	NA
LOC104969151	Chr7	37207058	37235450	-	28393	GeneID:104969151	LOC104969151	lncRNA	NA	22	known	NA	NA
LOC107132625	Chr7	39140476	39210523	-	70048	GeneID:107132625	LOC107132625	lncRNA	NA	62	known	NA	NA
LOC104969159	Chr7	39998661	40022383	+	23723	GeneID:104969159	LOC104969159	lncRNA	NA	10	known	NA	NA
LOC112447403	Chr7	40319024	40322726	-	3703	GeneID:112447403	LOC112447403	lncRNA	NA	1	known	NA	NA
LOC112447406	Chr7	40321875	40334432	+	12558	GeneID:112447406	LOC112447406	lncRNA	NA	1	known	NA	NA
LOC112447407	Chr7	40352207	40359885	-	7679	GeneID:112447407	LOC112447407	lncRNA	NA	1	known	NA	NA
LOC101902211	Chr7	40376118	40390738	+	14621	GeneID:101902211	LOC101902211	lncRNA	NA	68	known	NA	NA
LOC112447417	Chr7	45707628	45718468	+	10841	GeneID:112447417	LOC112447417	lncRNA	NA	18	known	NA	NA
LOC104969173	Chr7	45732796	45772096	-	39301	GeneID:104969173	LOC104969173	lncRNA	NA	40	known	NA	NA
LOC112447418	Chr7	45868016	45878262	+	10247	GeneID:112447418	LOC112447418	lncRNA	NA	11	known	NA	NA
LOC104972839	Chr7	46121798	46141821	+	20024	GeneID:104972839	LOC104972839	lncRNA	NA	1108	known	NA	NA
LOC112447551	Chr7	47141673	47142353	-	681	GeneID:112447551	LOC112447551	lncRNA	NA	1	known	NA	NA
LOC101904825	Chr7	49818108	49822763	-	4656	GeneID:101904825	LOC101904825	lncRNA	NA	5	known	NA	NA
SNHG4	Chr7	50581376	50585186	+	3811	GeneID:100568461	SNHG4	lncRNA	small nucleolar RNA host gene 4 (non-protein coding)	382	known	NA	NA
LOC107132639	Chr7	51568054	51610921	-	42868	GeneID:107132639	LOC107132639	lncRNA	NA	17	known	NA	NA
LOC112447444	Chr7	53077763	53093739	+	15977	GeneID:112447444	LOC112447444	lncRNA	NA	32	known	NA	NA
LOC104969199	Chr7	53791315	53795994	+	4680	GeneID:104969199	LOC104969199	lncRNA	NA	1	known	NA	NA
LOC107132646	Chr7	54312323	54345495	+	33173	GeneID:107132646	LOC107132646	lncRNA	NA	81	known	NA	NA
LOC112447554	Chr7	54705777	54722188	+	16412	GeneID:112447554	LOC112447554	lncRNA	NA	9	known	NA	NA
LOC112447452	Chr7	60148997	60338487	-	189491	GeneID:112447452	LOC112447452	lncRNA	NA	78	known	NA	NA
LOC101903540	Chr7	60627032	60743528	-	116497	GeneID:101903540	LOC101903540	lncRNA	NA	8	known	NA	NA
LOC100847104	Chr7	61000594	61020130	+	19537	GeneID:100847104	LOC100847104	lncRNA	NA	7	known	NA	NA
LOC112447558	Chr7	61666505	61690367	-	23863	GeneID:112447558	LOC112447558	lncRNA	NA	6	known	NA	NA
LOC112447455	Chr7	61778254	61809552	+	31299	GeneID:112447455	LOC112447455	lncRNA	NA	28	known	NA	NA
LOC112447457	Chr7	62170526	62207207	-	36682	GeneID:112447457	LOC112447457	lncRNA	NA	18	known	NA	NA
LOC112447458	Chr7	62207563	62211933	+	4371	GeneID:112447458	LOC112447458	lncRNA	NA	4	known	NA	NA
LOC112447460	Chr7	62429183	62434038	-	4856	GeneID:112447460	LOC112447460	lncRNA	NA	1	known	NA	NA
LOC112447461	Chr7	62965126	62972548	-	7423	GeneID:112447461	LOC112447461	lncRNA	NA	147	known	NA	NA
LOC104969225	Chr7	65274365	65285060	+	10696	GeneID:104969225	LOC104969225	lncRNA	NA	4	known	NA	NA
LOC112447463	Chr7	65903251	65924750	+	21500	GeneID:112447463	LOC112447463	lncRNA	NA	114	known	NA	NA
LOC104969230	Chr7	66156310	66227077	+	70768	GeneID:104969230	LOC104969230	lncRNA	NA	70	known	NA	NA
LOC112447467	Chr7	68297225	68335779	+	38555	GeneID:112447467	LOC112447467	lncRNA	NA	6	known	NA	NA
LOC112447468	Chr7	68453200	68472366	+	19167	GeneID:112447468	LOC112447468	lncRNA	NA	15	known	NA	NA
LOC104969238	Chr7	69806919	70311454	+	504536	GeneID:104969238	LOC104969238	lncRNA	NA	288	known	NA	NA
LOC112447469	Chr7	70694878	70706434	+	11557	GeneID:112447469	LOC112447469	lncRNA	NA	28	known	NA	NA
LOC112447471	Chr7	70971527	70991968	+	20442	GeneID:112447471	LOC112447471	lncRNA	NA	21	known	NA	NA
LOC112447472	Chr7	71245035	71272940	-	27906	GeneID:112447472	LOC112447472	lncRNA	NA	11	known	NA	NA
LOC101902059	Chr7	71475498	71492276	-	16779	GeneID:101902059	LOC101902059	lncRNA	NA	26	known	NA	NA
LOC104968959	Chr7	71954882	71962479	+	7598	GeneID:104968959	LOC104968959	lncRNA	NA	22	known	NA	NA
LOC112447475	Chr7	72033558	72044326	+	10769	GeneID:112447475	LOC112447475	lncRNA	NA	1	known	NA	NA
LOC107132655	Chr7	72054743	72124479	+	69737	GeneID:107132655	LOC107132655	lncRNA	NA	85	known	NA	NA
LOC101909274	Chr7	80248421	80308068	-	59648	GeneID:101909274	LOC101909274	lncRNA	NA	8	known	NA	NA
LOC112447481	Chr7	80604021	80632839	-	28819	GeneID:112447481	LOC112447481	lncRNA	NA	44	known	NA	NA
LOC112447482	Chr7	80693435	80732061	+	38627	GeneID:112447482	LOC112447482	lncRNA	NA	73	known	NA	NA
LOC101902163	Chr7	83493618	83580982	+	87365	GeneID:101902163	LOC101902163	lncRNA	NA	29	known	NA	NA
LOC101904350	Chr7	87928798	87970403	+	41606	GeneID:101904350	LOC101904350	lncRNA	NA	12	known	NA	NA
LOC100616526	Chr7	87971293	88214022	-	242730	GeneID:100616526	LOC100616526	lncRNA	uncharacterized LOC100616526	177	known	NA	NA
LOC112447486	Chr7	88840139	88848397	+	8259	GeneID:112447486	LOC112447486	lncRNA	NA	10	known	NA	NA
LOC112447489	Chr7	90739927	90751107	-	11181	GeneID:112447489	LOC112447489	lncRNA	NA	17	known	NA	NA
LOC112447490	Chr7	90990375	91087140	+	96766	GeneID:112447490	LOC112447490	lncRNA	NA	27	known	NA	NA
LOC104972872	Chr7	91186728	91234379	+	47652	GeneID:104972872	LOC104972872	lncRNA	NA	16	known	NA	NA
LOC104968990	Chr7	91314477	91320090	+	5614	GeneID:104968990	LOC104968990	lncRNA	NA	5	known	NA	NA
LOC112447491	Chr7	91328068	91404159	+	76092	GeneID:112447491	LOC112447491	lncRNA	NA	93	known	NA	NA
LOC112447565	Chr7	91430605	91453635	+	23031	GeneID:112447565	LOC112447565	lncRNA	NA	20	known	NA	NA
LOC104968982	Chr7	92432989	92445255	+	12267	GeneID:104968982	LOC104968982	lncRNA	NA	15	known	NA	NA
LOC100848699	Chr7	92887690	92904398	-	16709	GeneID:100848699	LOC100848699	lncRNA	NA	226	known	NA	NA
LOC112447492	Chr7	94024054	94052096	+	28043	GeneID:112447492	LOC112447492	lncRNA	NA	16	known	NA	NA
LOC107132664	Chr7	95674332	95685157	+	10826	GeneID:107132664	LOC107132664	lncRNA	NA	112	known	NA	NA
LOC104968993	Chr7	95790396	95969527	+	179132	GeneID:104968993	LOC104968993	lncRNA	NA	49	known	NA	NA
LOC112447495	Chr7	96595482	96600806	-	5325	GeneID:112447495	LOC112447495	lncRNA	NA	53	known	NA	NA
LOC104969002	Chr7	98296166	98301891	-	5726	GeneID:104969002	LOC104969002	lncRNA	NA	8	known	NA	NA
LOC112447496	Chr7	98741739	98832354	+	90616	GeneID:112447496	LOC112447496	lncRNA	NA	136	known	NA	NA
LOC112447497	Chr7	99345875	99400742	+	54868	GeneID:112447497	LOC112447497	lncRNA	NA	4	known	NA	NA
LOC112447566	Chr7	99472227	99486249	+	14023	GeneID:112447566	LOC112447566	lncRNA	NA	1	known	NA	NA
LOC112447567	Chr7	100276064	100351358	+	75295	GeneID:112447567	LOC112447567	lncRNA	NA	21	known	NA	NA
LOC112447498	Chr7	100409960	100427068	+	17109	GeneID:112447498	LOC112447498	lncRNA	NA	12	known	NA	NA
LOC112447568	Chr7	100504204	100509880	-	5677	GeneID:112447568	LOC112447568	lncRNA	NA	3	known	NA	NA
LOC104969005	Chr7	101385000	101391985	-	6986	GeneID:104969005	LOC104969005	lncRNA	NA	33	known	NA	NA
LOC101905593	Chr7	102226189	102237063	+	10875	GeneID:101905593	LOC101905593	lncRNA	NA	27	known	NA	NA
LOC101905838	Chr7	102621154	102750467	+	129314	GeneID:101905838	LOC101905838	lncRNA	NA	51	known	NA	NA
LOC112447499	Chr7	102898813	102952562	+	53750	GeneID:112447499	LOC112447499	lncRNA	NA	17	known	NA	NA
LOC112447500	Chr7	106118630	106139572	+	20943	GeneID:112447500	LOC112447500	lncRNA	NA	3	known	NA	NA
LOC104969022	Chr7	107533723	107551083	-	17361	GeneID:104969022	LOC104969022	lncRNA	NA	15	known	NA	NA
LOC104969027	Chr7	109022869	109043868	+	21000	GeneID:104969027	LOC104969027	lncRNA	NA	23	known	NA	NA
LOC104969028	Chr7	109057799	109065315	+	7517	GeneID:104969028	LOC104969028	lncRNA	NA	26	known	NA	NA
LOC112447501	Chr7	109172261	109261053	+	88793	GeneID:112447501	LOC112447501	lncRNA	NA	40	known	NA	NA
LOC112447502	Chr7	109305395	109313263	+	7869	GeneID:112447502	LOC112447502	lncRNA	NA	21	known	NA	NA
LOC101901906	Chr7	109987801	110006645	+	18845	GeneID:101901906	LOC101901906	lncRNA	NA	2	known	NA	NA
LOC104970249	Chr7	110568389	110578403	-	10015	GeneID:104970249	LOC104970249	lncRNA	NA	3	known	NA	NA
LOC112447868	Chr8	410273	419534	-	9262	GeneID:112447868	LOC112447868	lncRNA	NA	16	known	NA	NA
LOC101904130	Chr8	1780984	1786352	+	5369	GeneID:101904130	LOC101904130	lncRNA	NA	16	known	NA	NA
LOC101904351	Chr8	2072586	2079160	+	6575	GeneID:101904351	LOC101904351	lncRNA	NA	2	known	NA	NA
LOC104969247	Chr8	3158107	3196248	-	38142	GeneID:104969247	LOC104969247	lncRNA	NA	4	known	NA	NA
LOC112447869	Chr8	5548159	5558111	+	9953	GeneID:112447869	LOC112447869	lncRNA	NA	9	known	NA	NA
LOC112447765	Chr8	5567774	5592749	-	24976	GeneID:112447765	LOC112447765	lncRNA	NA	31	known	NA	NA
LOC112447766	Chr8	5917103	6024594	+	107492	GeneID:112447766	LOC112447766	lncRNA	NA	62	known	NA	NA
LOC101907004	Chr8	6743816	6763260	+	19445	GeneID:101907004	LOC101907004	lncRNA	NA	9	known	NA	NA
LOC107132679	Chr8	7971649	7999579	+	27931	GeneID:107132679	LOC107132679	lncRNA	NA	132	known	NA	NA
LOC104969259	Chr8	8542788	8558344	-	15557	GeneID:104969259	LOC104969259	lncRNA	NA	253	known	NA	NA
LOC101907653	Chr8	9648836	9667108	+	18273	GeneID:101907653	LOC101907653	lncRNA	NA	179	known	NA	NA
LOC101907603	Chr8	9965344	9972309	-	6966	GeneID:101907603	LOC101907603	lncRNA	NA	24	known	NA	NA
LOC112447771	Chr8	11454332	11456127	-	1796	GeneID:112447771	LOC112447771	lncRNA	NA	11	known	NA	NA
LOC112447772	Chr8	11478223	11504622	-	26400	GeneID:112447772	LOC112447772	lncRNA	NA	48	known	NA	NA
LOC100616098	Chr8	11521623	11522345	-	723	GeneID:100616098	LOC100616098	lncRNA	uncharacterized LOC100616098	71	known	NA	NA
LOC104969267	Chr8	11735112	11989869	+	254758	GeneID:104969267	LOC104969267	lncRNA	NA	137	known	NA	NA
LOC101905651	Chr8	20613295	20620789	+	7495	GeneID:101905651	LOC101905651	lncRNA	NA	3	known	NA	NA
LOC101907577	Chr8	22030407	22064324	-	33918	GeneID:101907577	LOC101907577	lncRNA	NA	1714	known	NA	NA
LOC112447779	Chr8	22545404	22552145	+	6742	GeneID:112447779	LOC112447779	lncRNA	NA	1	known	NA	NA
LOC112447783	Chr8	22636447	22648130	+	11684	GeneID:112447783	LOC112447783	lncRNA	NA	5	known	NA	NA
LOC100847941	Chr8	22841696	22862866	+	21171	GeneID:100847941	LOC100847941	lncRNA	NA	140	known	NA	NA
LOC104969299	Chr8	23053693	23065223	-	11531	GeneID:104969299	LOC104969299	lncRNA	NA	14	known	NA	NA
LOC112447881	Chr8	24297330	24336419	+	39090	GeneID:112447881	LOC112447881	lncRNA	NA	35	known	NA	NA
LOC112447790	Chr8	24890670	24893112	+	2443	GeneID:112447790	LOC112447790	lncRNA	NA	6	known	NA	NA
LOC112447791	Chr8	24897035	24915949	-	18915	GeneID:112447791	LOC112447791	lncRNA	NA	31	known	NA	NA
LOC101907744	Chr8	27246152	27251210	+	5059	GeneID:101907744	LOC101907744	lncRNA	NA	1	known	NA	NA
LOC100847480	Chr8	28284553	28303629	-	19077	GeneID:100847480	LOC100847480	lncRNA	NA	11	known	NA	NA
LOC112447793	Chr8	29705271	29727070	-	21800	GeneID:112447793	LOC112447793	lncRNA	NA	20	known	NA	NA
LOC112447794	Chr8	32391425	32437589	+	46165	GeneID:112447794	LOC112447794	lncRNA	NA	5	known	NA	NA
LOC101904827	Chr8	34067297	35864450	+	1797154	GeneID:101904827	LOC101904827	lncRNA	NA	1296	known	NA	NA
LOC101906397	Chr8	38306431	38316787	-	10357	GeneID:101906397	LOC101906397	lncRNA	NA	272	known	NA	NA
LOC101902321	Chr8	38392129	38397064	+	4936	GeneID:101902321	LOC101902321	lncRNA	NA	236	known	NA	NA
LOC104969334	Chr8	39117231	39257411	+	140181	GeneID:104969334	LOC104969334	lncRNA	NA	17	known	NA	NA
LOC101905770	Chr8	41636612	41654849	-	18238	GeneID:101905770	LOC101905770	lncRNA	NA	170	known	NA	NA
LOC112447799	Chr8	42598016	42629090	-	31075	GeneID:112447799	LOC112447799	lncRNA	NA	221	known	NA	NA
LOC112447884	Chr8	44276791	44285314	+	8524	GeneID:112447884	LOC112447884	lncRNA	NA	23	known	NA	NA
LOC101902390	Chr8	45123855	45211206	-	87352	GeneID:101902390	LOC101902390	lncRNA	NA	193	known	NA	NA
LOC104969351	Chr8	46512736	46583931	-	71196	GeneID:104969351	LOC104969351	lncRNA	NA	158	known	NA	NA
LOC112447801	Chr8	46785672	46802594	+	16923	GeneID:112447801	LOC112447801	lncRNA	NA	2	known	NA	NA
LOC104969353	Chr8	48444284	48559744	-	115461	GeneID:104969353	LOC104969353	lncRNA	NA	10	known	NA	NA
LOC104969356	Chr8	49251800	49308237	-	56438	GeneID:104969356	LOC104969356	lncRNA	NA	158	known	NA	NA
LOC107132694	Chr8	54295910	54356910	+	61001	GeneID:107132694	LOC107132694	lncRNA	NA	21	known	NA	NA
LOC112447804	Chr8	55742534	55755263	+	12730	GeneID:112447804	LOC112447804	lncRNA	NA	56	known	NA	NA
LOC104972906	Chr8	55764794	55784400	+	19607	GeneID:104972906	LOC104972906	lncRNA	NA	25	known	NA	NA
LOC112447806	Chr8	55784635	55787544	+	2910	GeneID:112447806	LOC112447806	lncRNA	NA	23	known	NA	NA
LOC107132695	Chr8	55807334	55825294	-	17961	GeneID:107132695	LOC107132695	lncRNA	NA	12	known	NA	NA
LOC112447809	Chr8	57763370	57862989	-	99620	GeneID:112447809	LOC112447809	lncRNA	NA	82	known	NA	NA
LOC101902745	Chr8	59189980	59226110	+	36131	GeneID:101902745	LOC101902745	lncRNA	NA	33	known	NA	NA
LOC112447810	Chr8	59843881	59851000	-	7120	GeneID:112447810	LOC112447810	lncRNA	NA	6	known	NA	NA
LOC101905239	Chr8	60436491	60445019	-	8529	GeneID:101905239	LOC101905239	lncRNA	NA	192	known	NA	NA
LOC104969379	Chr8	62272017	62289367	-	17351	GeneID:104969379	LOC104969379	lncRNA	NA	26	known	NA	NA
LOC104969390	Chr8	63049806	63051741	-	1936	GeneID:104969390	LOC104969390	lncRNA	NA	13	known	NA	NA
LOC112447812	Chr8	63126788	63143965	+	17178	GeneID:112447812	LOC112447812	lncRNA	NA	2	known	NA	NA
LOC104969394	Chr8	64332600	64356321	+	23722	GeneID:104969394	LOC104969394	lncRNA	NA	19	known	NA	NA
LOC101908166	Chr8	64385318	64857133	-	471816	GeneID:101908166	LOC101908166	lncRNA	NA	559	known	NA	NA
LOC112447814	Chr8	65393669	65400968	-	7300	GeneID:112447814	LOC112447814	lncRNA	NA	3	known	NA	NA
LOC112447817	Chr8	69880369	69883214	-	2846	GeneID:112447817	LOC112447817	lncRNA	NA	11	known	NA	NA
LOC101904726	Chr8	70726543	70746369	+	19827	GeneID:101904726	LOC101904726	lncRNA	NA	6	known	NA	NA
LOC101907345	Chr8	73424230	73441881	-	17652	GeneID:101907345	LOC101907345	lncRNA	NA	4	known	NA	NA
LOC104969409	Chr8	76296423	76332886	-	36464	GeneID:104969409	LOC104969409	lncRNA	NA	35	known	NA	NA
LOC112447824	Chr8	76385775	76486955	+	101181	GeneID:112447824	LOC112447824	lncRNA	NA	25	known	NA	NA
LOC112447826	Chr8	77065720	77094586	+	28867	GeneID:112447826	LOC112447826	lncRNA	NA	53	known	NA	NA
LOC107132714	Chr8	78363887	78372569	-	8683	GeneID:107132714	LOC107132714	lncRNA	NA	14	known	NA	NA
LOC112447890	Chr8	78748155	78753715	+	5561	GeneID:112447890	LOC112447890	lncRNA	NA	8	known	NA	NA
LOC104969425	Chr8	80152529	80207113	+	54585	GeneID:104969425	LOC104969425	lncRNA	NA	31	known	NA	NA
LOC112447892	Chr8	80653798	80655574	-	1777	GeneID:112447892	LOC112447892	lncRNA	NA	5	known	NA	NA
LOC107132716	Chr8	82409306	82431348	+	22043	GeneID:107132716	LOC107132716	lncRNA	NA	5	known	NA	NA
LOC101902831	Chr8	82485678	82557819	-	72142	GeneID:101902831	LOC101902831	lncRNA	NA	58	known	NA	NA
LOC112447893	Chr8	82799731	82823102	-	23372	GeneID:112447893	LOC112447893	lncRNA	NA	20	known	NA	NA
LOC112447829	Chr8	82867092	82896766	+	29675	GeneID:112447829	LOC112447829	lncRNA	NA	8	known	NA	NA
LOC100140121	Chr8	83114807	83118443	+	3637	GeneID:100140121	LOC100140121	lncRNA	uncharacterized LOC100140121	97	known	NA	NA
LOC107132718	Chr8	84372993	84380216	-	7224	GeneID:107132718	LOC107132718	lncRNA	NA	3	known	NA	NA
LOC104969435	Chr8	85367802	85418408	-	50607	GeneID:104969435	LOC104969435	lncRNA	NA	10	known	NA	NA
LOC112447832	Chr8	86703432	86724071	+	20640	GeneID:112447832	LOC112447832	lncRNA	NA	67	known	NA	NA
LOC107132719	Chr8	86742784	86769634	-	26851	GeneID:107132719	LOC107132719	lncRNA	NA	22	known	NA	NA
LOC112447833	Chr8	87402175	87512819	+	110645	GeneID:112447833	LOC112447833	lncRNA	NA	57	known	NA	NA
LOC112447894	Chr8	88257407	88287673	-	30267	GeneID:112447894	LOC112447894	lncRNA	NA	31	known	NA	NA
LOC112447835	Chr8	90102494	90151298	-	48805	GeneID:112447835	LOC112447835	lncRNA	NA	63	known	NA	NA
LOC112447895	Chr8	90361058	90366591	-	5534	GeneID:112447895	LOC112447895	lncRNA	NA	10	known	NA	NA
LOC107132724	Chr8	91257344	91266272	-	8929	GeneID:107132724	LOC107132724	lncRNA	NA	104	known	NA	NA
LOC101906606	Chr8	91266369	91276814	-	10446	GeneID:101906606	LOC101906606	lncRNA	NA	34	known	NA	NA
LOC101902998	Chr8	94574484	94592448	-	17965	GeneID:101902998	LOC101902998	lncRNA	NA	12	known	NA	NA
LOC112447836	Chr8	95625558	95644279	-	18722	GeneID:112447836	LOC112447836	lncRNA	NA	12	known	NA	NA
LOC101903653	Chr8	97217009	97223576	+	6568	GeneID:101903653	LOC101903653	lncRNA	NA	1	known	NA	NA
LOC107132732	Chr8	97263730	97271583	+	7854	GeneID:107132732	LOC107132732	lncRNA	NA	20	known	NA	NA
LOC112447837	Chr8	98423570	98437962	+	14393	GeneID:112447837	LOC112447837	lncRNA	NA	3	known	NA	NA
LOC112447838	Chr8	100514152	100524872	+	10721	GeneID:112447838	LOC112447838	lncRNA	NA	45	known	NA	NA
LOC112447839	Chr8	100665303	100718794	-	53492	GeneID:112447839	LOC112447839	lncRNA	NA	23	known	NA	NA
LOC104969447	Chr8	102216340	102224221	-	7882	GeneID:104969447	LOC104969447	lncRNA	NA	6	known	NA	NA
LOC104969449	Chr8	102550921	102564821	+	13901	GeneID:104969449	LOC104969449	lncRNA	NA	2	known	NA	NA
LOC112447844	Chr8	102635295	102641805	+	6511	GeneID:112447844	LOC112447844	lncRNA	NA	897	known	NA	NA
LOC101907033	Chr8	102936505	102952033	-	15529	GeneID:101907033	LOC101907033	lncRNA	NA	15	known	NA	NA
LOC112447845	Chr8	103794869	103800420	-	5552	GeneID:112447845	LOC112447845	lncRNA	NA	88	known	NA	NA
LOC104969457	Chr8	103834297	103838023	-	3727	GeneID:104969457	LOC104969457	lncRNA	NA	1	known	NA	NA
LOC112447846	Chr8	103835490	103849580	+	14091	GeneID:112447846	LOC112447846	lncRNA	NA	8	known	NA	NA
LOC107132740	Chr8	104105458	104122503	+	17046	GeneID:107132740	LOC107132740	lncRNA	NA	6	known	NA	NA
LOC104969458	Chr8	104143507	104144833	+	1327	GeneID:104969458	LOC104969458	lncRNA	NA	1	known	NA	NA
LOC101908167	Chr8	104167952	104174527	+	6576	GeneID:101908167	LOC101908167	lncRNA	NA	2	known	NA	NA
LOC112447848	Chr8	104200043	104207997	+	7955	GeneID:112447848	LOC112447848	lncRNA	NA	11	known	NA	NA
LOC104969460	Chr8	104972141	104973806	+	1666	GeneID:104969460	LOC104969460	lncRNA	NA	8	known	NA	NA
LOC101903820	Chr8	109742309	109789244	-	46936	GeneID:101903820	LOC101903820	lncRNA	NA	34	known	NA	NA
LOC112447850	Chr8	110017019	110020062	-	3044	GeneID:112447850	LOC112447850	lncRNA	NA	1	known	NA	NA
LOC101906903	Chr8	110772906	110782944	+	10039	GeneID:101906903	LOC101906903	lncRNA	NA	51	known	NA	NA
LOC112447851	Chr8	111048237	111050852	+	2616	GeneID:112447851	LOC112447851	lncRNA	NA	22	known	NA	NA
LOC112447852	Chr8	111282666	111286790	+	4125	GeneID:112447852	LOC112447852	lncRNA	NA	2	known	NA	NA
LOC112447853	Chr8	111314422	111326857	+	12436	GeneID:112447853	LOC112447853	lncRNA	NA	10	known	NA	NA
LOC112447854	Chr8	111485958	111489232	+	3275	GeneID:112447854	LOC112447854	lncRNA	NA	1	known	NA	NA
LOC112447858	Chr8	112087203	112104367	-	17165	GeneID:112447858	LOC112447858	lncRNA	NA	2991	known	NA	NA
LOC112447860	Chr8	112448257	112454274	+	6018	GeneID:112447860	LOC112447860	lncRNA	NA	9	known	NA	NA
LOC101903368	Chr8	112489117	112500974	+	11858	GeneID:101903368	LOC101903368	lncRNA	NA	12	known	NA	NA
LOC112448114	Chr9	13103	13982	-	880	GeneID:112448114	LOC112448114	lncRNA	NA	1	known	NA	NA
LOC112448013	Chr9	9508975	9517817	-	8843	GeneID:112448013	LOC112448013	lncRNA	NA	16	known	NA	NA
LOC112448118	Chr9	10137271	10159004	+	21734	GeneID:112448118	LOC112448118	lncRNA	NA	4	known	NA	NA
LOC107132752	Chr9	10613202	10625346	+	12145	GeneID:107132752	LOC107132752	lncRNA	NA	18	known	NA	NA
LOC104972958	Chr9	13074943	13088458	+	13516	GeneID:104972958	LOC104972958	lncRNA	NA	9	known	NA	NA
LOC101903114	Chr9	18193633	18444209	-	250577	GeneID:101903114	LOC101903114	lncRNA	NA	188	known	NA	NA
LOC101903682	Chr9	18444213	18468105	-	23893	GeneID:101903682	LOC101903682	lncRNA	NA	4	known	NA	NA
LOC101903793	Chr9	18646978	18745518	+	98541	GeneID:101903793	LOC101903793	lncRNA	NA	125	known	NA	NA
LOC112448017	Chr9	20134847	20138641	+	3795	GeneID:112448017	LOC112448017	lncRNA	NA	1	known	NA	NA
LOC101906475	Chr9	21698914	21718547	+	19634	GeneID:101906475	LOC101906475	lncRNA	NA	4	known	NA	NA
LOC107132757	Chr9	21747984	21763912	+	15929	GeneID:107132757	LOC107132757	lncRNA	NA	6	known	NA	NA
LOC112448018	Chr9	22157786	22189883	-	32098	GeneID:112448018	LOC112448018	lncRNA	NA	16	known	NA	NA
LOC112448123	Chr9	25047853	25073087	+	25235	GeneID:112448123	LOC112448123	lncRNA	NA	2	known	NA	NA
LOC112448124	Chr9	25078172	25080946	+	2775	GeneID:112448124	LOC112448124	lncRNA	NA	9	known	NA	NA
LOC112448022	Chr9	27990450	28014089	+	23640	GeneID:112448022	LOC112448022	lncRNA	NA	18	known	NA	NA
LOC101909028	Chr9	28470782	28501813	+	31032	GeneID:101909028	LOC101909028	lncRNA	NA	2	known	NA	NA
LOC112448024	Chr9	28644768	28662814	-	18047	GeneID:112448024	LOC112448024	lncRNA	NA	1	known	NA	NA
LOC112448026	Chr9	28704586	28713288	+	8703	GeneID:112448026	LOC112448026	lncRNA	NA	4	known	NA	NA
LOC112448027	Chr9	29359224	29366661	-	7438	GeneID:112448027	LOC112448027	lncRNA	NA	6	known	NA	NA
LOC101905771	Chr9	29397713	29560182	-	162470	GeneID:101905771	LOC101905771	lncRNA	NA	89	known	NA	NA
LOC112448126	Chr9	29607404	29621398	-	13995	GeneID:112448126	LOC112448126	lncRNA	NA	11	known	NA	NA
LOC112448028	Chr9	31271161	31345485	-	74325	GeneID:112448028	LOC112448028	lncRNA	NA	10	known	NA	NA
LOC112448029	Chr9	31441458	31565383	-	123926	GeneID:112448029	LOC112448029	lncRNA	NA	83	known	NA	NA
LOC104969513	Chr9	31891189	31902962	+	11774	GeneID:104969513	LOC104969513	lncRNA	NA	11	known	NA	NA
LOC112448030	Chr9	32254833	32337411	-	82579	GeneID:112448030	LOC112448030	lncRNA	NA	88	known	NA	NA
LOC112448032	Chr9	33230259	33250918	+	20660	GeneID:112448032	LOC112448032	lncRNA	NA	4	known	NA	NA
LOC112448033	Chr9	34680401	34723979	-	43579	GeneID:112448033	LOC112448033	lncRNA	NA	20	known	NA	NA
LOC104969525	Chr9	35808133	35935103	-	126971	GeneID:104969525	LOC104969525	lncRNA	NA	73	known	NA	NA
LOC101905407	Chr9	36497874	36535200	+	37327	GeneID:101905407	LOC101905407	lncRNA	NA	30	known	NA	NA
LOC104969531	Chr9	36910821	37324356	+	413536	GeneID:104969531	LOC104969531	lncRNA	NA	166	known	NA	NA
LOC112448034	Chr9	38409514	38418263	+	8750	GeneID:112448034	LOC112448034	lncRNA	NA	24	known	NA	NA
LOC112448037	Chr9	38806910	38813547	+	6638	GeneID:112448037	LOC112448037	lncRNA	NA	10	known	NA	NA
LOC112448041	Chr9	41347683	41439448	-	91766	GeneID:112448041	LOC112448041	lncRNA	NA	92	known	NA	NA
LOC112448045	Chr9	42007521	42027090	+	19570	GeneID:112448045	LOC112448045	lncRNA	NA	1	known	NA	NA
LOC104969545	Chr9	42394846	42406892	+	12047	GeneID:104969545	LOC104969545	lncRNA	NA	22	known	NA	NA
LOC107132765	Chr9	43128319	43131443	-	3125	GeneID:107132765	LOC107132765	lncRNA	NA	1	known	NA	NA
LOC112448127	Chr9	45075535	45086442	-	10908	GeneID:112448127	LOC112448127	lncRNA	NA	6	known	NA	NA
LOC101904646	Chr9	49904076	49906002	-	1927	GeneID:101904646	LOC101904646	lncRNA	NA	7	known	NA	NA
LOC112448130	Chr9	51401811	51413419	-	11609	GeneID:112448130	LOC112448130	lncRNA	NA	12	known	NA	NA
LOC112448131	Chr9	51918502	51983511	-	65010	GeneID:112448131	LOC112448131	lncRNA	NA	22	known	NA	NA
LOC107132770	Chr9	53879813	53900905	+	21093	GeneID:107132770	LOC107132770	lncRNA	NA	9	known	NA	NA
LOC112448133	Chr9	54629117	54847107	-	217991	GeneID:112448133	LOC112448133	lncRNA	NA	138	known	NA	NA
LOC101902249	Chr9	58514624	58828368	+	313745	GeneID:101902249	LOC101902249	lncRNA	NA	117	known	NA	NA
LOC101902479	Chr9	59586351	59679466	-	93116	GeneID:101902479	LOC101902479	lncRNA	NA	232	known	NA	NA
LOC101903075	Chr9	60743014	60744792	+	1779	GeneID:101903075	LOC101903075	lncRNA	NA	10	known	NA	NA
LOC104969735	Chr9	61057116	61085705	-	28590	GeneID:104969735	LOC104969735	lncRNA	NA	33	known	NA	NA
LOC112448057	Chr9	62525824	62537604	-	11781	GeneID:112448057	LOC112448057	lncRNA	NA	1	known	NA	NA
LOC100174924	Chr9	63786143	63787982	+	1840	GeneID:100174924	LOC100174924	lncRNA	NA	397	known	NA	NA
LOC101906498	Chr9	64026889	64038481	+	11593	GeneID:101906498	LOC101906498	lncRNA	NA	32	known	NA	NA
LOC112448059	Chr9	64123535	64133606	+	10072	GeneID:112448059	LOC112448059	lncRNA	NA	12	known	NA	NA
LOC101907581	Chr9	65145621	65171265	-	25645	GeneID:101907581	LOC101907581	lncRNA	NA	125	known	NA	NA
LOC104969589	Chr9	68096222	68151386	+	55165	GeneID:104969589	LOC104969589	lncRNA	NA	14	known	NA	NA
LOC104969590	Chr9	68525197	68574724	-	49528	GeneID:104969590	LOC104969590	lncRNA	NA	15	known	NA	NA
LOC101904131	Chr9	69402739	69422937	-	20199	GeneID:101904131	LOC101904131	lncRNA	NA	21	known	NA	NA
LOC112448062	Chr9	70856307	70857431	-	1125	GeneID:112448062	LOC112448062	lncRNA	NA	4	known	NA	NA
LOC101906317	Chr9	70923982	70928888	+	4907	GeneID:101906317	LOC101906317	lncRNA	NA	48	known	NA	NA
LOC104969595	Chr9	71108299	71128652	-	20354	GeneID:104969595	LOC104969595	lncRNA	NA	25	known	NA	NA
LOC112448136	Chr9	71929379	71930688	-	1310	GeneID:112448136	LOC112448136	lncRNA	NA	1	known	NA	NA
LOC101905172	Chr9	72461811	72495419	+	33609	GeneID:101905172	LOC101905172	lncRNA	NA	1	known	NA	NA
LOC112448064	Chr9	72572828	72598254	-	25427	GeneID:112448064	LOC112448064	lncRNA	NA	4	known	NA	NA
LOC112448066	Chr9	72744776	72757216	-	12441	GeneID:112448066	LOC112448066	lncRNA	NA	13	known	NA	NA
LOC112448138	Chr9	72873977	72880587	-	6611	GeneID:112448138	LOC112448138	lncRNA	NA	1	known	NA	NA
LOC112448067	Chr9	73804026	73814987	+	10962	GeneID:112448067	LOC112448067	lncRNA	NA	3	known	NA	NA
LOC112448140	Chr9	75547347	75556116	+	8770	GeneID:112448140	LOC112448140	lncRNA	NA	16	known	NA	NA
LOC107132781	Chr9	77091638	77110878	+	19241	GeneID:107132781	LOC107132781	lncRNA	NA	3	known	NA	NA
LOC112448069	Chr9	77207293	77265237	-	57945	GeneID:112448069	LOC112448069	lncRNA	NA	27	known	NA	NA
LOC107132782	Chr9	77684915	77700145	+	15231	GeneID:107132782	LOC107132782	lncRNA	NA	15	known	NA	NA
LOC104969611	Chr9	80772859	80805801	-	32943	GeneID:104969611	LOC104969611	lncRNA	NA	5	known	NA	NA
LOC112448070	Chr9	81589628	81593382	-	3755	GeneID:112448070	LOC112448070	lncRNA	NA	2	known	NA	NA
LOC112448071	Chr9	84277916	84507014	-	229099	GeneID:112448071	LOC112448071	lncRNA	NA	232	known	NA	NA
LOC112448074	Chr9	85414008	85417111	+	3104	GeneID:112448074	LOC112448074	lncRNA	NA	3	known	NA	NA
LOC101904510	Chr9	88229233	88233126	+	3894	GeneID:101904510	LOC101904510	lncRNA	NA	8	known	NA	NA
LOC112448083	Chr9	91374157	91380694	-	6538	GeneID:112448083	LOC112448083	lncRNA	NA	24	known	NA	NA
LOC112448084	Chr9	91571791	91630294	+	58504	GeneID:112448084	LOC112448084	lncRNA	NA	85	known	NA	NA
LOC112448086	Chr9	93274777	93316071	+	41295	GeneID:112448086	LOC112448086	lncRNA	NA	23	known	NA	NA
LOC107132793	Chr9	95339640	95418127	+	78488	GeneID:107132793	LOC107132793	lncRNA	NA	2331	known	NA	NA
LOC101906344	Chr9	95965498	95984989	+	19492	GeneID:101906344	LOC101906344	lncRNA	NA	46	known	NA	NA
LOC107132796	Chr9	98709896	98735272	-	25377	GeneID:107132796	LOC107132796	lncRNA	NA	29	known	NA	NA
LOC112448145	Chr9	98763202	98763832	-	631	GeneID:112448145	LOC112448145	lncRNA	NA	10	known	NA	NA
LOC112448088	Chr9	98789685	98806050	-	16366	GeneID:112448088	LOC112448088	lncRNA	NA	15	known	NA	NA
LOC101908046	Chr9	99194449	99213290	+	18842	GeneID:101908046	LOC101908046	lncRNA	NA	1	known	NA	NA
LOC112448090	Chr9	99566251	99577167	+	10917	GeneID:112448090	LOC112448090	lncRNA	NA	1	known	NA	NA
LOC101903545	Chr9	101329998	101343651	+	13654	GeneID:101903545	LOC101903545	lncRNA	NA	23	known	NA	NA
LOC107132799	Chr9	101778110	101779481	+	1372	GeneID:107132799	LOC107132799	lncRNA	NA	6	known	NA	NA
LOC104969669	Chr9	101782471	101790347	+	7877	GeneID:104969669	LOC104969669	lncRNA	NA	1	known	NA	NA
LOC104969670	Chr9	101801000	101809115	-	8116	GeneID:104969670	LOC104969670	lncRNA	NA	18	known	NA	NA
LOC112448095	Chr9	101876593	101885564	-	8972	GeneID:112448095	LOC112448095	lncRNA	NA	7	known	NA	NA
LOC112448096	Chr9	101896955	101899355	-	2401	GeneID:112448096	LOC112448096	lncRNA	NA	2	known	NA	NA
LOC101905262	Chr9	102071688	102082085	-	10398	GeneID:101905262	LOC101905262	lncRNA	NA	17	known	NA	NA
LOC101907159	Chr9	102498167	102501180	+	3014	GeneID:101907159	LOC101907159	lncRNA	NA	2	known	NA	NA
LOC101907681	Chr9	102848965	102870347	-	21383	GeneID:101907681	LOC101907681	lncRNA	NA	27	known	NA	NA
LOC112448098	Chr9	103129637	103132019	-	2383	GeneID:112448098	LOC112448098	lncRNA	NA	16	known	NA	NA
LOC112448352	Chr10	1308645	1354718	-	46074	GeneID:112448352	LOC112448352	lncRNA	NA	22	known	NA	NA
LOC112448354	Chr10	2252927	2279671	-	26745	GeneID:112448354	LOC112448354	lncRNA	NA	39	known	NA	NA
LOC101903138	Chr10	2280665	2296161	+	15497	GeneID:101903138	LOC101903138	lncRNA	NA	13	known	NA	NA
LOC101903289	Chr10	2296231	2329235	+	33005	GeneID:101903289	LOC101903289	lncRNA	NA	50	known	NA	NA
LOC112448356	Chr10	2851672	2931958	+	80287	GeneID:112448356	LOC112448356	lncRNA	NA	38	known	NA	NA
LOC104973018	Chr10	4577541	4591360	+	13820	GeneID:104973018	LOC104973018	lncRNA	NA	4	known	NA	NA
LOC112448549	Chr10	6357822	6363522	-	5701	GeneID:112448549	LOC112448549	lncRNA	NA	10	known	NA	NA
LOC101904831	Chr10	7602631	7614447	+	11817	GeneID:101904831	LOC101904831	lncRNA	NA	1	known	NA	NA
LOC107132813	Chr10	8296010	8304002	+	7993	GeneID:107132813	LOC107132813	lncRNA	NA	51	known	NA	NA
LOC112448364	Chr10	10889892	10946839	+	56948	GeneID:112448364	LOC112448364	lncRNA	NA	55	known	NA	NA
LOC112448368	Chr10	12164705	12207570	+	42866	GeneID:112448368	LOC112448368	lncRNA	NA	26	known	NA	NA
LOC112448370	Chr10	12711810	12734914	+	23105	GeneID:112448370	LOC112448370	lncRNA	NA	30	known	NA	NA
LOC107132820	Chr10	13671840	13773639	+	101800	GeneID:107132820	LOC107132820	lncRNA	NA	67	known	NA	NA
LOC112448373	Chr10	14019410	14023858	-	4449	GeneID:112448373	LOC112448373	lncRNA	NA	328	known	NA	NA
LOC104973054	Chr10	15070438	15093809	-	23372	GeneID:104973054	LOC104973054	lncRNA	NA	67	known	NA	NA
LOC112448378	Chr10	15649559	15659540	+	9982	GeneID:112448378	LOC112448378	lncRNA	NA	203	known	NA	NA
LOC107132821	Chr10	16568839	16596973	+	28135	GeneID:107132821	LOC107132821	lncRNA	NA	13	known	NA	NA
LOC104973058	Chr10	16614605	16621990	+	7386	GeneID:104973058	LOC104973058	lncRNA	NA	9	known	NA	NA
LOC112448550	Chr10	16847788	16850430	-	2643	GeneID:112448550	LOC112448550	lncRNA	NA	2	known	NA	NA
LOC112448380	Chr10	16887091	16895259	+	8169	GeneID:112448380	LOC112448380	lncRNA	NA	12	known	NA	NA
LOC101903546	Chr10	17218750	17338330	-	119581	GeneID:101903546	LOC101903546	lncRNA	NA	69	known	NA	NA
LOC104973073	Chr10	20704311	20731222	-	26912	GeneID:104973073	LOC104973073	lncRNA	NA	220	known	NA	NA
LOC101905010	Chr10	20810128	20812228	+	2101	GeneID:101905010	LOC101905010	lncRNA	NA	113	known	NA	NA
LOC112448390	Chr10	21099768	21107455	+	7688	GeneID:112448390	LOC112448390	lncRNA	NA	1	known	NA	NA
LOC112448551	Chr10	21337427	21347286	-	9860	GeneID:112448551	LOC112448551	lncRNA	NA	1	known	NA	NA
LOC101905427	Chr10	21364490	21370631	-	6142	GeneID:101905427	LOC101905427	lncRNA	NA	130	known	NA	NA
LOC104973098	Chr10	25322931	25334476	-	11546	GeneID:104973098	LOC104973098	lncRNA	NA	4	known	NA	NA
LOC104973099	Chr10	25763760	25771514	-	7755	GeneID:104973099	LOC104973099	lncRNA	NA	2	known	NA	NA
LOC104973101	Chr10	26479954	26486811	-	6858	GeneID:104973101	LOC104973101	lncRNA	NA	6	known	NA	NA
LOC104973102	Chr10	26535000	26542590	+	7591	GeneID:104973102	LOC104973102	lncRNA	NA	1	known	NA	NA
LOC112448429	Chr10	26547972	26558348	+	10377	GeneID:112448429	LOC112448429	lncRNA	NA	13	known	NA	NA
LOC104973105	Chr10	26656950	26667033	-	10084	GeneID:104973105	LOC104973105	lncRNA	NA	11	known	NA	NA
LOC101906477	Chr10	26787745	26792297	+	4553	GeneID:101906477	LOC101906477	lncRNA	NA	742	known	NA	NA
LOC112448434	Chr10	30100197	30107338	+	7142	GeneID:112448434	LOC112448434	lncRNA	NA	1	known	NA	NA
LOC101903851	Chr10	30456831	30597794	+	140964	GeneID:101903851	LOC101903851	lncRNA	NA	106	known	NA	NA
LOC101903969	Chr10	31026523	31064515	+	37993	GeneID:101903969	LOC101903969	lncRNA	NA	85	known	NA	NA
LOC104973118	Chr10	32773237	32780839	+	7603	GeneID:104973118	LOC104973118	lncRNA	NA	8	known	NA	NA
LOC104973119	Chr10	34283891	34294048	+	10158	GeneID:104973119	LOC104973119	lncRNA	NA	4	known	NA	NA
LOC104973122	Chr10	34887028	34921504	+	34477	GeneID:104973122	LOC104973122	lncRNA	NA	2	known	NA	NA
LOC112448559	Chr10	35031744	35107345	-	75602	GeneID:112448559	LOC112448559	lncRNA	NA	66	known	NA	NA
LOC101905672	Chr10	35837670	35851183	-	13514	GeneID:101905672	LOC101905672	lncRNA	NA	1	known	NA	NA
LOC100847604	Chr10	36761507	36777744	+	16238	GeneID:100847604	LOC100847604	lncRNA	NA	15977	known	NA	NA
LOC112448448	Chr10	42850292	42852407	-	2116	GeneID:112448448	LOC112448448	lncRNA	NA	6	known	NA	NA
LOC112448447	Chr10	42870887	42993455	-	122569	GeneID:112448447	LOC112448447	lncRNA	NA	988	known	NA	NA
LOC104973139	Chr10	43024947	43029352	-	4406	GeneID:104973139	LOC104973139	lncRNA	NA	23	known	NA	NA
LOC104973145	Chr10	44988019	45107003	-	118985	GeneID:104973145	LOC104973145	lncRNA	NA	70	known	NA	NA
LOC112448546	Chr10	46314630	46315959	-	1330	GeneID:112448546	LOC112448546	lncRNA	NA	16	known	NA	NA
LOC112448547	Chr10	46563702	46571266	+	7565	GeneID:112448547	LOC112448547	lncRNA	NA	1	known	NA	NA
LOC112448548	Chr10	46623759	46649164	-	25406	GeneID:112448548	LOC112448548	lncRNA	NA	12	known	NA	NA
LOC107132851	Chr10	46868202	46902968	-	34767	GeneID:107132851	LOC107132851	lncRNA	NA	36	known	NA	NA
LOC112448454	Chr10	46982994	46992596	+	9603	GeneID:112448454	LOC112448454	lncRNA	NA	1098	known	NA	NA
LOC112448456	Chr10	47023093	47027475	+	4383	GeneID:112448456	LOC112448456	lncRNA	NA	5	known	NA	NA
LOC112448457	Chr10	47056004	47077021	-	21018	GeneID:112448457	LOC112448457	lncRNA	NA	3	known	NA	NA
LOC112448459	Chr10	47842273	47846784	-	4512	GeneID:112448459	LOC112448459	lncRNA	NA	19	known	NA	NA
LOC101902325	Chr10	47877652	47889422	+	11771	GeneID:101902325	LOC101902325	lncRNA	NA	1	known	NA	NA
LOC112448463	Chr10	48740020	48761985	-	21966	GeneID:112448463	LOC112448463	lncRNA	NA	24	known	NA	NA
LOC107132852	Chr10	49777076	49788451	+	11376	GeneID:107132852	LOC107132852	lncRNA	NA	53	known	NA	NA
LOC101902861	Chr10	49782963	49799926	-	16964	GeneID:101902861	LOC101902861	lncRNA	NA	17	known	NA	NA
LOC107132853	Chr10	49932019	49960615	-	28597	GeneID:107132853	LOC107132853	lncRNA	NA	30	known	NA	NA
LOC104973158	Chr10	50311761	50319253	+	7493	GeneID:104973158	LOC104973158	lncRNA	NA	2	known	NA	NA
LOC107132854	Chr10	50799248	50806063	-	6816	GeneID:107132854	LOC107132854	lncRNA	NA	28	known	NA	NA
LOC112448470	Chr10	52590608	52624373	+	33766	GeneID:112448470	LOC112448470	lncRNA	NA	8	known	NA	NA
LOC112448474	Chr10	54839468	54846436	-	6969	GeneID:112448474	LOC112448474	lncRNA	NA	35	known	NA	NA
LOC788201	Chr10	54999005	55001217	+	2213	GeneID:788201	LOC788201	lncRNA	uncharacterized LOC788201	242	known	NA	NA
LOC112448484	Chr10	59038166	59061969	-	23804	GeneID:112448484	LOC112448484	lncRNA	NA	4	known	NA	NA
LOC104973172	Chr10	59203898	59290763	-	86866	GeneID:104973172	LOC104973172	lncRNA	NA	49	known	NA	NA
LOC101906656	Chr10	59460606	59468905	+	8300	GeneID:101906656	LOC101906656	lncRNA	NA	13	known	NA	NA
LOC112448487	Chr10	60434369	60479295	-	44927	GeneID:112448487	LOC112448487	lncRNA	NA	88	known	NA	NA
LOC112448490	Chr10	60620979	60671502	-	50524	GeneID:112448490	LOC112448490	lncRNA	NA	100	known	NA	NA
LOC112448493	Chr10	62300802	62310144	-	9343	GeneID:112448493	LOC112448493	lncRNA	NA	1	known	NA	NA
LOC101902090	Chr10	62440066	62470178	+	30113	GeneID:101902090	LOC101902090	lncRNA	NA	7	known	NA	NA
LOC101902552	Chr10	64962130	65003644	-	41515	GeneID:101902552	LOC101902552	lncRNA	NA	91	known	NA	NA
LOC101902663	Chr10	65057115	65098612	-	41498	GeneID:101902663	LOC101902663	lncRNA	NA	46	known	NA	NA
LOC112448562	Chr10	66743405	66750937	+	7533	GeneID:112448562	LOC112448562	lncRNA	NA	1	known	NA	NA
LOC101903890	Chr10	67994377	68006281	-	11905	GeneID:101903890	LOC101903890	lncRNA	NA	12	known	NA	NA
LOC112448564	Chr10	68156344	68159733	+	3390	GeneID:112448564	LOC112448564	lncRNA	NA	2	known	NA	NA
LOC101903945	Chr10	68465474	68485538	+	20065	GeneID:101903945	LOC101903945	lncRNA	NA	26	known	NA	NA
LOC107132870	Chr10	70928290	70934949	+	6660	GeneID:107132870	LOC107132870	lncRNA	NA	68	known	NA	NA
LOC112448505	Chr10	71475954	71479124	-	3171	GeneID:112448505	LOC112448505	lncRNA	NA	5	known	NA	NA
LOC112448509	Chr10	73695334	73790649	+	95316	GeneID:112448509	LOC112448509	lncRNA	NA	45	known	NA	NA
LOC107132877	Chr10	73856820	73884285	-	27466	GeneID:107132877	LOC107132877	lncRNA	NA	38	known	NA	NA
MGC148318	Chr10	74250119	74265537	+	15419	BGD:BT19271,GeneID:782788	MGC148318	lncRNA	uncharacterized LOC782788	2	known	NA	NA
LOC101904356	Chr10	75886536	75904591	+	18056	GeneID:101904356	LOC101904356	lncRNA	NA	103	known	NA	NA
LOC104973208	Chr10	76771015	76787126	-	16112	GeneID:104973208	LOC104973208	lncRNA	NA	9	known	NA	NA
LOC104973214	Chr10	77927262	77940971	-	13710	GeneID:104973214	LOC104973214	lncRNA	NA	26	known	NA	NA
LOC104973215	Chr10	77941158	77962550	-	21393	GeneID:104973215	LOC104973215	lncRNA	NA	55	known	NA	NA
LOC112448513	Chr10	78308437	78373555	-	65119	GeneID:112448513	LOC112448513	lncRNA	NA	18	known	NA	NA
LOC112448567	Chr10	78466774	78473545	+	6772	GeneID:112448567	LOC112448567	lncRNA	NA	6	known	NA	NA
LOC112448518	Chr10	81034464	81038049	-	3586	GeneID:112448518	LOC112448518	lncRNA	NA	16	known	NA	NA
LOC104973229	Chr10	81508021	81533754	+	25734	GeneID:104973229	LOC104973229	lncRNA	NA	4	known	NA	NA
LOC104973233	Chr10	82728118	82741730	+	13613	GeneID:104973233	LOC104973233	lncRNA	NA	1	known	NA	NA
LOC101904062	Chr10	85272413	85278559	-	6147	GeneID:101904062	LOC101904062	lncRNA	NA	543	known	NA	NA
LOC112448523	Chr10	86089603	86112270	+	22668	GeneID:112448523	LOC112448523	lncRNA	NA	20	known	NA	NA
LOC112448524	Chr10	86314925	86318405	-	3481	GeneID:112448524	LOC112448524	lncRNA	NA	2	known	NA	NA
LOC112448568	Chr10	86530041	86540477	+	10437	GeneID:112448568	LOC112448568	lncRNA	NA	11	known	NA	NA
LOC112448526	Chr10	87883893	87957353	-	73461	GeneID:112448526	LOC112448526	lncRNA	NA	22	known	NA	NA
LOC104973252	Chr10	87985753	88016399	-	30647	GeneID:104973252	LOC104973252	lncRNA	NA	56	known	NA	NA
LOC104973254	Chr10	88218735	88228687	-	9953	GeneID:104973254	LOC104973254	lncRNA	NA	2	known	NA	NA
LOC101904357	Chr10	88239446	88242339	+	2894	GeneID:101904357	LOC101904357	lncRNA	NA	79	known	NA	NA
LOC101904398	Chr10	88289903	88298474	-	8572	GeneID:101904398	LOC101904398	lncRNA	NA	11	known	NA	NA
LOC101904731	Chr10	89078992	89086160	-	7169	GeneID:101904731	LOC101904731	lncRNA	NA	1	known	NA	NA
LOC112448530	Chr10	89622082	89631576	-	9495	GeneID:112448530	LOC112448530	lncRNA	NA	16	known	NA	NA
LOC104973262	Chr10	91423427	91428826	+	5400	GeneID:104973262	LOC104973262	lncRNA	NA	1	known	NA	NA
LOC101905198	Chr10	91503105	91510381	+	7277	GeneID:101905198	LOC101905198	lncRNA	NA	8	known	NA	NA
LOC112448571	Chr10	91544587	91554677	+	10091	GeneID:112448571	LOC112448571	lncRNA	NA	2	known	NA	NA
LOC104973263	Chr10	91746272	91767564	+	21293	GeneID:104973263	LOC104973263	lncRNA	NA	110	known	NA	NA
LOC112448531	Chr10	92509903	92552017	+	42115	GeneID:112448531	LOC112448531	lncRNA	NA	30	known	NA	NA
LOC112448572	Chr10	94342359	94373276	+	30918	GeneID:112448572	LOC112448572	lncRNA	NA	18	known	NA	NA
LOC112448532	Chr10	99763194	99765655	+	2462	GeneID:112448532	LOC112448532	lncRNA	NA	10	known	NA	NA
LOC112448534	Chr10	99851300	99901768	-	50469	GeneID:112448534	LOC112448534	lncRNA	NA	28	known	NA	NA
LOC101907140	Chr10	100651582	100755715	-	104134	GeneID:101907140	LOC101907140	lncRNA	NA	167	known	NA	NA
LOC101907299	Chr10	101382406	101444885	-	62480	GeneID:101907299	LOC101907299	lncRNA	NA	27	known	NA	NA
LOC112448538	Chr10	102687119	102691769	+	4651	GeneID:112448538	LOC112448538	lncRNA	NA	4	known	NA	NA
LOC101901960	Chr10	102766887	102772508	-	5622	GeneID:101901960	LOC101901960	lncRNA	NA	38	known	NA	NA
LOC101902036	Chr10	102859501	102869055	-	9555	GeneID:101902036	LOC101902036	lncRNA	NA	142	known	NA	NA
SMIM37	Chr11	1692372	1693394	+	1023	GeneID:100335806	SMIM37	lncRNA	small integral membrane protein 37	66	known	NA	NA
LOC112448734	Chr11	2406151	2423360	+	17210	GeneID:112448734	LOC112448734	lncRNA	NA	16	known	NA	NA
LOC112448735	Chr11	2699596	2720023	+	20428	GeneID:112448735	LOC112448735	lncRNA	NA	5	known	NA	NA
LOC112448740	Chr11	4401943	4412606	-	10664	GeneID:112448740	LOC112448740	lncRNA	NA	21	known	NA	NA
LOC107132901	Chr11	6432916	6458413	+	25498	GeneID:107132901	LOC107132901	lncRNA	NA	6	known	NA	NA
LOC112448746	Chr11	6638833	6644825	-	5993	GeneID:112448746	LOC112448746	lncRNA	NA	7	known	NA	NA
LOC112448747	Chr11	7068051	7081400	-	13350	GeneID:112448747	LOC112448747	lncRNA	NA	5	known	NA	NA
LOC112448748	Chr11	8743919	8824765	-	80847	GeneID:112448748	LOC112448748	lncRNA	NA	13	known	NA	NA
LOC101909778	Chr11	8916834	8960931	-	44098	GeneID:101909778	LOC101909778	lncRNA	NA	46	known	NA	NA
LOC101903633	Chr11	8961877	8977300	-	15424	GeneID:101903633	LOC101903633	lncRNA	NA	7	known	NA	NA
LOC100848208	Chr11	9254552	9256631	-	2080	GeneID:100848208	LOC100848208	lncRNA	NA	18	known	NA	NA
LOC112448750	Chr11	9810595	9856633	+	46039	GeneID:112448750	LOC112448750	lncRNA	NA	163	known	NA	NA
LOC101904209	Chr11	9861498	9871620	+	10123	GeneID:101904209	LOC101904209	lncRNA	NA	3	known	NA	NA
LOC112448751	Chr11	10677883	10680600	+	2718	GeneID:112448751	LOC112448751	lncRNA	NA	1	known	NA	NA
LOC112448868	Chr11	11240820	11242571	-	1752	GeneID:112448868	LOC112448868	lncRNA	NA	4	known	NA	NA
LOC101903097	Chr11	11303853	11326222	-	22370	GeneID:101903097	LOC101903097	lncRNA	NA	187	known	NA	NA
LOC107131325	Chr11	12755550	12841953	-	86404	GeneID:107131325	LOC107131325	lncRNA	NA	42	known	NA	NA
LOC112448756	Chr11	14905348	14943335	-	37988	GeneID:112448756	LOC112448756	lncRNA	NA	62	known	NA	NA
LOC112448869	Chr11	18290661	18315001	+	24341	GeneID:112448869	LOC112448869	lncRNA	NA	4	known	NA	NA
LOC107132911	Chr11	19599726	19602015	+	2290	GeneID:107132911	LOC107132911	lncRNA	NA	182	known	NA	NA
CEBPZOS	Chr11	19629966	19636744	+	6779	GeneID:100847505	CEBPZOS	lncRNA	NA	18	known	NA	NA
LOC112448758	Chr11	20231595	20279459	-	47865	GeneID:112448758	LOC112448758	lncRNA	NA	97	known	NA	NA
LOC112448759	Chr11	20488482	20521434	-	32953	GeneID:112448759	LOC112448759	lncRNA	NA	20	known	NA	NA
LOC104973311	Chr11	22852234	22869230	+	16997	GeneID:104973311	LOC104973311	lncRNA	NA	14	known	NA	NA
LOC112448761	Chr11	24103561	24215100	-	111540	GeneID:112448761	LOC112448761	lncRNA	NA	37	known	NA	NA
LOC112448762	Chr11	24519074	24538885	+	19812	GeneID:112448762	LOC112448762	lncRNA	NA	29	known	NA	NA
LOC101906077	Chr11	25217213	25266384	+	49172	GeneID:101906077	LOC101906077	lncRNA	NA	52	known	NA	NA
LOC112448765	Chr11	25303629	25308887	+	5259	GeneID:112448765	LOC112448765	lncRNA	NA	1	known	NA	NA
LOC107132916	Chr11	25321650	25328858	-	7209	GeneID:107132916	LOC107132916	lncRNA	NA	29	known	NA	NA
LOC101906222	Chr11	25349223	25373375	-	24153	GeneID:101906222	LOC101906222	lncRNA	NA	31	known	NA	NA
LOC104973320	Chr11	25431159	25443262	-	12104	GeneID:104973320	LOC104973320	lncRNA	NA	9	known	NA	NA
LOC104973321	Chr11	25444531	25463574	-	19044	GeneID:104973321	LOC104973321	lncRNA	NA	21	known	NA	NA
LOC112448767	Chr11	25477714	25487322	+	9609	GeneID:112448767	LOC112448767	lncRNA	NA	27	known	NA	NA
LOC112448769	Chr11	26207519	26216744	+	9226	GeneID:112448769	LOC112448769	lncRNA	NA	2	known	NA	NA
LOC112448771	Chr11	27203730	27209713	-	5984	GeneID:112448771	LOC112448771	lncRNA	NA	4	known	NA	NA
LOC112448772	Chr11	29238549	29243924	+	5376	GeneID:112448772	LOC112448772	lncRNA	NA	20	known	NA	NA
LOC112448871	Chr11	30401880	30423863	+	21984	GeneID:112448871	LOC112448871	lncRNA	NA	10	known	NA	NA
LOC112448872	Chr11	37095801	37103160	+	7360	GeneID:112448872	LOC112448872	lncRNA	NA	2	known	NA	NA
LOC101902504	Chr11	37880298	37911284	-	30987	GeneID:101902504	LOC101902504	lncRNA	NA	22	known	NA	NA
LOC107132924	Chr11	38296824	38354091	+	57268	GeneID:107132924	LOC107132924	lncRNA	NA	10	known	NA	NA
LOC107132925	Chr11	38553125	38768242	+	215118	GeneID:107132925	LOC107132925	lncRNA	NA	269	known	NA	NA
LOC107132926	Chr11	41344413	41691293	+	346881	GeneID:107132926	LOC107132926	lncRNA	NA	155	known	NA	NA
LOC104973361	Chr11	43333646	43342815	-	9170	GeneID:104973361	LOC104973361	lncRNA	NA	18	known	NA	NA
LOC101903397	Chr11	43604632	43625094	-	20463	GeneID:101903397	LOC101903397	lncRNA	NA	30	known	NA	NA
LOC101904087	Chr11	44292216	44336332	-	44117	GeneID:101904087	LOC101904087	lncRNA	NA	18	known	NA	NA
LOC112448780	Chr11	45853257	45876114	+	22858	GeneID:112448780	LOC112448780	lncRNA	NA	11	known	NA	NA
LOC101903923	Chr11	46060037	46070463	-	10427	GeneID:101903923	LOC101903923	lncRNA	NA	4	known	NA	NA
LOC112448781	Chr11	46109381	46198848	-	89468	GeneID:112448781	LOC112448781	lncRNA	NA	67	known	NA	NA
LOC112448782	Chr11	46775964	46830231	-	54268	GeneID:112448782	LOC112448782	lncRNA	NA	1	known	NA	NA
LOC100335748	Chr11	47156057	47182386	+	26330	GeneID:100335748	LOC100335748	lncRNA	NA	437	known	NA	NA
LOC104973374	Chr11	48033118	48044692	-	11575	GeneID:104973374	LOC104973374	lncRNA	NA	7	known	NA	NA
LOC112448876	Chr11	48224535	48233146	+	8612	GeneID:112448876	LOC112448876	lncRNA	NA	4	known	NA	NA
LOC112448786	Chr11	48321244	48325092	-	3849	GeneID:112448786	LOC112448786	lncRNA	NA	1	known	NA	NA
LOC112448788	Chr11	48889521	48924937	+	35417	GeneID:112448788	LOC112448788	lncRNA	NA	6	known	NA	NA
LOC112448790	Chr11	49156147	49170562	+	14416	GeneID:112448790	LOC112448790	lncRNA	NA	3	known	NA	NA
LOC112448793	Chr11	49499107	49528206	-	29100	GeneID:112448793	LOC112448793	lncRNA	NA	28	known	NA	NA
LOC112448794	Chr11	50043076	50060908	+	17833	GeneID:112448794	LOC112448794	lncRNA	NA	9	known	NA	NA
LOC112448795	Chr11	50075823	50093938	+	18116	GeneID:112448795	LOC112448795	lncRNA	NA	6	known	NA	NA
LOC104973383	Chr11	50158089	50181309	-	23221	GeneID:104973383	LOC104973383	lncRNA	NA	4	known	NA	NA
LOC112448796	Chr11	50179624	50191547	+	11924	GeneID:112448796	LOC112448796	lncRNA	NA	49	known	NA	NA
LOC104973384	Chr11	50582500	50599026	+	16527	GeneID:104973384	LOC104973384	lncRNA	NA	4	known	NA	NA
LOC112448801	Chr11	59674252	59750625	+	76374	GeneID:112448801	LOC112448801	lncRNA	NA	109	known	NA	NA
LOC104973390	Chr11	60324113	60385335	-	61223	GeneID:104973390	LOC104973390	lncRNA	NA	95	known	NA	NA
LOC112448877	Chr11	61127532	61153241	-	25710	GeneID:112448877	LOC112448877	lncRNA	NA	16	known	NA	NA
LOC104973394	Chr11	62113494	62156020	-	42527	GeneID:104973394	LOC104973394	lncRNA	NA	22	known	NA	NA
LOC107132935	Chr11	62621073	62681667	+	60595	GeneID:107132935	LOC107132935	lncRNA	NA	8	known	NA	NA
LOC101902983	Chr11	62713068	62859102	-	146035	GeneID:101902983	LOC101902983	lncRNA	NA	438	known	NA	NA
LOC104973398	Chr11	62997026	63016098	-	19073	GeneID:104973398	LOC104973398	lncRNA	NA	16	known	NA	NA
LOC101903182	Chr11	63025200	63030646	-	5447	GeneID:101903182	LOC101903182	lncRNA	NA	8	known	NA	NA
LOC112448804	Chr11	63567406	63574080	+	6675	GeneID:112448804	LOC112448804	lncRNA	NA	5	known	NA	NA
LOC112448878	Chr11	64518448	64545560	+	27113	GeneID:112448878	LOC112448878	lncRNA	NA	18	known	NA	NA
LOC104973403	Chr11	64575662	64578346	-	2685	GeneID:104973403	LOC104973403	lncRNA	NA	2	known	NA	NA
LOC112448805	Chr11	64954074	64957572	-	3499	GeneID:112448805	LOC112448805	lncRNA	NA	2	known	NA	NA
LOC112448806	Chr11	66539141	66582645	+	43505	GeneID:112448806	LOC112448806	lncRNA	NA	24	known	NA	NA
LOC112448807	Chr11	66668096	66676450	+	8355	GeneID:112448807	LOC112448807	lncRNA	NA	11	known	NA	NA
LOC112448808	Chr11	66684088	66699765	+	15678	GeneID:112448808	LOC112448808	lncRNA	NA	589	known	NA	NA
LOC101905499	Chr11	68352731	68410626	-	57896	GeneID:101905499	LOC101905499	lncRNA	NA	184	known	NA	NA
LOC107132938	Chr11	68454788	68459647	-	4860	GeneID:107132938	LOC107132938	lncRNA	NA	6	known	NA	NA
LOC112448810	Chr11	69465898	69475503	+	9606	GeneID:112448810	LOC112448810	lncRNA	NA	20	known	NA	NA
LOC112448811	Chr11	69595873	69611988	+	16116	GeneID:112448811	LOC112448811	lncRNA	NA	2	known	NA	NA
LOC101906001	Chr11	72601616	72610229	+	8614	GeneID:101906001	LOC101906001	lncRNA	NA	13	known	NA	NA
LOC104973431	Chr11	74986237	74990046	-	3810	GeneID:104973431	LOC104973431	lncRNA	NA	13	known	NA	NA
LOC112448816	Chr11	75234528	75240878	+	6351	GeneID:112448816	LOC112448816	lncRNA	NA	27	known	NA	NA
LOC107132944	Chr11	75840785	75884176	+	43392	GeneID:107132944	LOC107132944	lncRNA	NA	62	known	NA	NA
LOC107132945	Chr11	75943455	75974682	+	31228	GeneID:107132945	LOC107132945	lncRNA	NA	50	known	NA	NA
LOC101908123	Chr11	76042807	76061653	+	18847	GeneID:101908123	LOC101908123	lncRNA	NA	3	known	NA	NA
LOC112448818	Chr11	77325967	77672142	-	346176	GeneID:112448818	LOC112448818	lncRNA	NA	114	known	NA	NA
LOC101902225	Chr11	77833195	77857903	-	24709	GeneID:101902225	LOC101902225	lncRNA	NA	33	known	NA	NA
LOC104973438	Chr11	79079206	79084094	+	4889	GeneID:104973438	LOC104973438	lncRNA	NA	1	known	NA	NA
LOC112448880	Chr11	79415592	79416252	-	661	GeneID:112448880	LOC112448880	lncRNA	NA	1	known	NA	NA
LOC104973452	Chr11	85128578	85146803	-	18226	GeneID:104973452	LOC104973452	lncRNA	NA	28	known	NA	NA
LOC112448826	Chr11	85282040	85305528	+	23489	GeneID:112448826	LOC112448826	lncRNA	NA	160	known	NA	NA
LOC101904537	Chr11	85306146	85313305	+	7160	GeneID:101904537	LOC101904537	lncRNA	NA	70	known	NA	NA
LOC112448827	Chr11	85730202	85743679	-	13478	GeneID:112448827	LOC112448827	lncRNA	NA	10	known	NA	NA
LOC112448828	Chr11	85934589	86050644	-	116056	GeneID:112448828	LOC112448828	lncRNA	NA	34	known	NA	NA
LOC112448829	Chr11	86716309	86721806	+	5498	GeneID:112448829	LOC112448829	lncRNA	NA	1	known	NA	NA
LOC101904939	Chr11	86808516	86815080	-	6565	GeneID:101904939	LOC101904939	lncRNA	NA	1	known	NA	NA
LOC112448830	Chr11	86948635	86971422	-	22788	GeneID:112448830	LOC112448830	lncRNA	NA	52	known	NA	NA
LOC101905845	Chr11	88608226	88630354	+	22129	GeneID:101905845	LOC101905845	lncRNA	NA	67	known	NA	NA
LOC101906030	Chr11	88808614	88817160	+	8547	GeneID:101906030	LOC101906030	lncRNA	NA	27	known	NA	NA
LOC112448884	Chr11	88971874	88977872	+	5999	GeneID:112448884	LOC112448884	lncRNA	NA	2	known	NA	NA
LOC100847972	Chr11	90692236	90701372	-	9137	GeneID:100847972	LOC100847972	lncRNA	NA	1	known	NA	NA
LOC107132959	Chr11	94466519	94487168	-	20650	GeneID:107132959	LOC107132959	lncRNA	NA	226	known	NA	NA
LOC112448835	Chr11	94494987	94500782	-	5796	GeneID:112448835	LOC112448835	lncRNA	NA	29	known	NA	NA
LOC112448886	Chr11	95095103	95100443	-	5341	GeneID:112448886	LOC112448886	lncRNA	NA	1	known	NA	NA
LOC107132961	Chr11	96532275	96551000	-	18726	GeneID:107132961	LOC107132961	lncRNA	NA	6	known	NA	NA
LOC112448887	Chr11	96826687	96830885	-	4199	GeneID:112448887	LOC112448887	lncRNA	NA	3	known	NA	NA
LOC104973478	Chr11	97313830	97320836	+	7007	GeneID:104973478	LOC104973478	lncRNA	NA	7	known	NA	NA
LOC112448838	Chr11	97393320	97400939	-	7620	GeneID:112448838	LOC112448838	lncRNA	NA	29	known	NA	NA
LOC100847606	Chr11	98146419	98149139	-	2721	GeneID:100847606	LOC100847606	lncRNA	NA	8	known	NA	NA
LOC107132962	Chr11	98678116	98683388	-	5273	GeneID:107132962	LOC107132962	lncRNA	NA	11	known	NA	NA
LOC112448839	Chr11	98765099	98774339	+	9241	GeneID:112448839	LOC112448839	lncRNA	NA	1	known	NA	NA
LOC104973485	Chr11	98818908	98826163	-	7256	GeneID:104973485	LOC104973485	lncRNA	NA	35	known	NA	NA
LOC101908339	Chr11	99227633	99234148	+	6516	GeneID:101908339	LOC101908339	lncRNA	NA	12	known	NA	NA
LOC112448840	Chr11	99680396	99685875	+	5480	GeneID:112448840	LOC112448840	lncRNA	NA	23	known	NA	NA
LOC112448841	Chr11	99795316	99798434	+	3119	GeneID:112448841	LOC112448841	lncRNA	NA	3	known	NA	NA
LOC101904916	Chr11	99905434	99918599	+	13166	GeneID:101904916	LOC101904916	lncRNA	NA	259	known	NA	NA
LOC112448844	Chr11	100809392	100837993	-	28602	GeneID:112448844	LOC112448844	lncRNA	NA	6	known	NA	NA
LOC112448846	Chr11	101465957	101471388	+	5432	GeneID:112448846	LOC112448846	lncRNA	NA	17	known	NA	NA
LOC100848025	Chr11	102438807	102446044	+	7238	GeneID:100848025	LOC100848025	lncRNA	NA	7	known	NA	NA
LOC112448850	Chr11	102446009	102449155	-	3147	GeneID:112448850	LOC112448850	lncRNA	NA	4	known	NA	NA
LOC112448852	Chr11	103161632	103164455	+	2824	GeneID:112448852	LOC112448852	lncRNA	NA	3	known	NA	NA
LOC104975788	Chr11	103170920	103186162	+	15243	GeneID:104975788	LOC104975788	lncRNA	NA	2615	known	NA	NA
LOC112448853	Chr11	103509071	103514587	+	5517	GeneID:112448853	LOC112448853	lncRNA	NA	23	known	NA	NA
LOC101907995	Chr11	103597296	103610808	+	13513	GeneID:101907995	LOC101907995	lncRNA	NA	34	known	NA	NA
LOC112448854	Chr11	103629235	103631665	+	2431	GeneID:112448854	LOC112448854	lncRNA	NA	13	known	NA	NA
LOC112448855	Chr11	103659499	103662053	+	2555	GeneID:112448855	LOC112448855	lncRNA	NA	2	known	NA	NA
LOC101902839	Chr11	104098031	104102147	+	4117	GeneID:101902839	LOC101902839	lncRNA	NA	1	known	NA	NA
LOC107132967	Chr11	104129681	104131698	-	2018	GeneID:107132967	LOC107132967	lncRNA	NA	5422	known	NA	NA
LOC100848307	Chr11	104150819	104157297	-	6479	GeneID:100848307	LOC100848307	lncRNA	NA	119	known	NA	NA
LOC112448857	Chr11	104163648	104166685	-	3038	GeneID:112448857	LOC112448857	lncRNA	NA	20	known	NA	NA
LOC104973519	Chr11	105129793	105139468	-	9676	GeneID:104973519	LOC104973519	lncRNA	NA	37	known	NA	NA
LOC107132972	Chr11	105466931	105471721	+	4791	GeneID:107132972	LOC107132972	lncRNA	NA	4	known	NA	NA
LOC112448864	Chr11	105474774	105490309	-	15536	GeneID:112448864	LOC112448864	lncRNA	NA	19	known	NA	NA
LOC101907491	Chr11	105794752	105803480	-	8729	GeneID:101907491	LOC101907491	lncRNA	NA	143	known	NA	NA
LOC112448865	Chr11	105849190	105851034	+	1845	GeneID:112448865	LOC112448865	lncRNA	NA	2	known	NA	NA
LOC101906347	Chr11	106114173	106117491	-	3319	GeneID:101906347	LOC101906347	lncRNA	NA	14	known	NA	NA
LOC101906135	Chr11	106135747	106137915	+	2169	GeneID:101906135	LOC101906135	lncRNA	NA	8	known	NA	NA
LOC107132971	Chr11	106319126	106324140	-	5015	GeneID:107132971	LOC107132971	lncRNA	NA	2	known	NA	NA
LOC101907926	Chr11	106417302	106431240	+	13939	GeneID:101907926	LOC101907926	lncRNA	NA	23	known	NA	NA
LOC112449029	Chr12	1530344	1552899	-	22556	GeneID:112449029	LOC112449029	lncRNA	NA	20	known	NA	NA
LOC112449031	Chr12	2939304	2985919	+	46616	GeneID:112449031	LOC112449031	lncRNA	NA	3	known	NA	NA
LOC112449116	Chr12	8264780	8300982	-	36203	GeneID:112449116	LOC112449116	lncRNA	NA	40	known	NA	NA
LOC112449117	Chr12	8326378	8410766	-	84389	GeneID:112449117	LOC112449117	lncRNA	NA	30	known	NA	NA
LOC112449119	Chr12	10423834	10444018	+	20185	GeneID:112449119	LOC112449119	lncRNA	NA	1	known	NA	NA
LOC107132986	Chr12	11655472	11660371	-	4900	GeneID:107132986	LOC107132986	lncRNA	NA	6	known	NA	NA
LOC112449032	Chr12	12898977	12910401	+	11425	GeneID:112449032	LOC112449032	lncRNA	NA	88	known	NA	NA
LOC107132987	Chr12	14018970	14028835	+	9866	GeneID:107132987	LOC107132987	lncRNA	NA	3	known	NA	NA
LOC101902306	Chr12	15454506	15456177	-	1672	GeneID:101902306	LOC101902306	lncRNA	NA	1	known	NA	NA
LOC101902486	Chr12	15836179	15838144	+	1966	GeneID:101902486	LOC101902486	lncRNA	NA	6	known	NA	NA
LOC100847572	Chr12	16466540	16487843	+	21304	GeneID:100847572	LOC100847572	lncRNA	NA	6	known	NA	NA
LOC112449036	Chr12	16840676	17042700	+	202025	GeneID:112449036	LOC112449036	lncRNA	NA	126	known	NA	NA
LOC107132977	Chr12	17865688	17868656	-	2969	GeneID:107132977	LOC107132977	lncRNA	NA	16	known	NA	NA
LOC112449037	Chr12	18117285	18118447	-	1163	GeneID:112449037	LOC112449037	lncRNA	NA	12	known	NA	NA
LOC112449038	Chr12	18510970	18538847	+	27878	GeneID:112449038	LOC112449038	lncRNA	NA	2	known	NA	NA
LOC112449039	Chr12	18566750	18576382	-	9633	GeneID:112449039	LOC112449039	lncRNA	NA	10	known	NA	NA
LOC101903925	Chr12	18586025	18615764	-	29740	GeneID:101903925	LOC101903925	lncRNA	NA	11	known	NA	NA
LOC101904090	Chr12	18860045	18867095	-	7051	GeneID:101904090	LOC101904090	lncRNA	NA	12	known	NA	NA
LOC112449041	Chr12	19348800	19387929	-	39130	GeneID:112449041	LOC112449041	lncRNA	NA	25	known	NA	NA
LOC112449042	Chr12	19424373	19430492	-	6120	GeneID:112449042	LOC112449042	lncRNA	NA	14	known	NA	NA
LOC100847818	Chr12	19483376	19526311	-	42936	GeneID:100847818	LOC100847818	lncRNA	NA	195	known	NA	NA
LOC104973551	Chr12	19526325	19565894	+	39570	GeneID:104973551	LOC104973551	lncRNA	NA	102	known	NA	NA
LOC112449043	Chr12	19664639	19898043	+	233405	GeneID:112449043	LOC112449043	lncRNA	NA	144	known	NA	NA
LOC112449044	Chr12	20183714	20218918	+	35205	GeneID:112449044	LOC112449044	lncRNA	NA	26	known	NA	NA
LOC112449046	Chr12	22040523	22050818	-	10296	GeneID:112449046	LOC112449046	lncRNA	NA	42	known	NA	NA
LOC112449045	Chr12	22412891	22449639	-	36749	GeneID:112449045	LOC112449045	lncRNA	NA	10	known	NA	NA
LOC112449126	Chr12	22553905	22573170	-	19266	GeneID:112449126	LOC112449126	lncRNA	NA	386	known	NA	NA
LOC112449047	Chr12	23913065	23916046	-	2982	GeneID:112449047	LOC112449047	lncRNA	NA	10	known	NA	NA
LOC112449048	Chr12	24397412	24581422	-	184011	GeneID:112449048	LOC112449048	lncRNA	NA	233	known	NA	NA
LOC101906508	Chr12	24727265	24731802	-	4538	GeneID:101906508	LOC101906508	lncRNA	NA	33	known	NA	NA
LOC112449127	Chr12	24859322	24860453	+	1132	GeneID:112449127	LOC112449127	lncRNA	NA	12	known	NA	NA
LOC104973559	Chr12	26706622	26710942	-	4321	GeneID:104973559	LOC104973559	lncRNA	NA	1	known	NA	NA
LOC112449114	Chr12	27127982	27142832	+	14851	GeneID:112449114	LOC112449114	lncRNA	NA	5	known	NA	NA
LOC112449115	Chr12	28584733	28592929	-	8197	GeneID:112449115	LOC112449115	lncRNA	NA	27	known	NA	NA
LOC112449051	Chr12	29752508	29772692	+	20185	GeneID:112449051	LOC112449051	lncRNA	NA	4	known	NA	NA
LOC112449053	Chr12	30344787	30369421	+	24635	GeneID:112449053	LOC112449053	lncRNA	NA	14	known	NA	NA
LOC112449054	Chr12	30678243	30684325	-	6083	GeneID:112449054	LOC112449054	lncRNA	NA	10	known	NA	NA
LOC112449055	Chr12	30884975	30903648	+	18674	GeneID:112449055	LOC112449055	lncRNA	NA	4	known	NA	NA
LOC107132982	Chr12	30904423	30935586	-	31164	GeneID:107132982	LOC107132982	lncRNA	NA	28	known	NA	NA
LOC101904156	Chr12	31482917	31503849	+	20933	GeneID:101904156	LOC101904156	lncRNA	NA	33	known	NA	NA
LOC104973577	Chr12	32595274	32599391	-	4118	GeneID:104973577	LOC104973577	lncRNA	NA	5	known	NA	NA
LOC107133463	Chr12	33353944	33386800	+	32857	GeneID:107133463	LOC107133463	lncRNA	NA	6	known	NA	NA
LOC107132990	Chr12	34128933	34131282	+	2350	GeneID:107132990	LOC107132990	lncRNA	NA	3	known	NA	NA
LOC101907905	Chr12	34131566	34136079	+	4514	GeneID:101907905	LOC101907905	lncRNA	NA	6	known	NA	NA
LOC112449058	Chr12	35024513	35030541	-	6029	GeneID:112449058	LOC112449058	lncRNA	NA	1	known	NA	NA
LOC101902228	Chr12	35265514	35313666	-	48153	GeneID:101902228	LOC101902228	lncRNA	NA	34	known	NA	NA
LOC112449128	Chr12	35347724	35350743	+	3020	GeneID:112449128	LOC112449128	lncRNA	NA	4	known	NA	NA
LOC104973586	Chr12	35642922	35645041	-	2120	GeneID:104973586	LOC104973586	lncRNA	NA	2	known	NA	NA
LOC112449061	Chr12	36475801	36478678	+	2878	GeneID:112449061	LOC112449061	lncRNA	NA	22	known	NA	NA
LOC112449063	Chr12	48145078	48155406	+	10329	GeneID:112449063	LOC112449063	lncRNA	NA	5	known	NA	NA
LOC112449064	Chr12	48488788	48493613	-	4826	GeneID:112449064	LOC112449064	lncRNA	NA	1	known	NA	NA
LOC112449131	Chr12	49879197	49958467	-	79271	GeneID:112449131	LOC112449131	lncRNA	NA	90	known	NA	NA
LOC112449066	Chr12	50195755	50202278	-	6524	GeneID:112449066	LOC112449066	lncRNA	NA	13	known	NA	NA
LOC112449065	Chr12	50243637	50276944	-	33308	GeneID:112449065	LOC112449065	lncRNA	NA	11	known	NA	NA
LOC101907166	Chr12	50539474	50566597	+	27124	GeneID:101907166	LOC101907166	lncRNA	NA	29	known	NA	NA
LOC101902043	Chr12	51810615	51829612	+	18998	GeneID:101902043	LOC101902043	lncRNA	NA	21	known	NA	NA
LOC104973604	Chr12	51881624	51899830	-	18207	GeneID:104973604	LOC104973604	lncRNA	NA	2	known	NA	NA
LOC107132998	Chr12	51984385	51997833	-	13449	GeneID:107132998	LOC107132998	lncRNA	NA	42	known	NA	NA
LOC112449132	Chr12	52531587	52533315	+	1729	GeneID:112449132	LOC112449132	lncRNA	NA	11	known	NA	NA
LOC104973609	Chr12	54735842	54956279	+	220438	GeneID:104973609	LOC104973609	lncRNA	NA	178	known	NA	NA
LOC104976344	Chr12	55448549	55531981	+	83433	GeneID:104976344	LOC104976344	lncRNA	NA	24	known	NA	NA
LOC112449134	Chr12	59228970	59235490	+	6521	GeneID:112449134	LOC112449134	lncRNA	NA	2	known	NA	NA
LOC112449137	Chr12	65394570	65401388	-	6819	GeneID:112449137	LOC112449137	lncRNA	NA	15	known	NA	NA
LOC101907906	Chr12	65451309	65485077	+	33769	GeneID:101907906	LOC101907906	lncRNA	NA	10	known	NA	NA
LOC112449075	Chr12	72365731	72368943	-	3213	GeneID:112449075	LOC112449075	lncRNA	NA	6	known	NA	NA
LOC112449078	Chr12	75010122	75022681	+	12560	GeneID:112449078	LOC112449078	lncRNA	NA	174	known	NA	NA
LOC101905905	Chr12	76338668	76342234	+	3567	GeneID:101905905	LOC101905905	lncRNA	NA	9	known	NA	NA
LOC112449083	Chr12	76707528	76711062	+	3535	GeneID:112449083	LOC112449083	lncRNA	NA	2	known	NA	NA
LOC112449084	Chr12	77289796	77346416	+	56621	GeneID:112449084	LOC112449084	lncRNA	NA	85	known	NA	NA
LOC104973658	Chr12	78843870	78848344	+	4475	GeneID:104973658	LOC104973658	lncRNA	NA	2	known	NA	NA
LOC112449139	Chr12	79475627	79483550	+	7924	GeneID:112449139	LOC112449139	lncRNA	NA	10	known	NA	NA
LOC112449142	Chr12	81881436	81896273	-	14838	GeneID:112449142	LOC112449142	lncRNA	NA	34	known	NA	NA
LOC112449143	Chr12	82006833	82015019	+	8187	GeneID:112449143	LOC112449143	lncRNA	NA	9	known	NA	NA
LOC112449085	Chr12	82228312	82233708	-	5397	GeneID:112449085	LOC112449085	lncRNA	NA	4	known	NA	NA
LOC112449087	Chr12	82345635	82347569	+	1935	GeneID:112449087	LOC112449087	lncRNA	NA	1	known	NA	NA
LOC112449089	Chr12	84361861	84386278	-	24418	GeneID:112449089	LOC112449089	lncRNA	NA	19	known	NA	NA
LOC101905776	Chr12	84535934	84560673	-	24740	GeneID:101905776	LOC101905776	lncRNA	NA	16	known	NA	NA
LOC101905875	Chr12	84655894	84663300	+	7407	GeneID:101905875	LOC101905875	lncRNA	NA	151	known	NA	NA
LOC112449146	Chr12	85794198	85796957	-	2760	GeneID:112449146	LOC112449146	lncRNA	NA	2	known	NA	NA
LOC104973680	Chr12	86226524	86259538	-	33015	GeneID:104973680	LOC104973680	lncRNA	NA	258	known	NA	NA
LOC112449096	Chr12	86280585	86282607	+	2023	GeneID:112449096	LOC112449096	lncRNA	NA	13	known	NA	NA
LOC112449100	Chr12	86573449	86579297	-	5849	GeneID:112449100	LOC112449100	lncRNA	NA	162	known	NA	NA
LOC104973683	Chr12	86869838	86884270	+	14433	GeneID:104973683	LOC104973683	lncRNA	NA	8	known	NA	NA
LOC112449105	Chr12	87005091	87007922	-	2832	GeneID:112449105	LOC112449105	lncRNA	NA	7	known	NA	NA
LOC616519	Chr13	243898	274425	-	30528	GeneID:616519	LOC616519	lncRNA	NA	16	known	NA	NA
LOC112441517	Chr13	277639	284807	-	7169	GeneID:112441517	LOC112441517	lncRNA	NA	12	known	NA	NA
LOC101905258	Chr13	345548	375859	+	30312	GeneID:101905258	LOC101905258	lncRNA	NA	34	known	NA	NA
LOC112449369	Chr13	863516	913276	-	49761	GeneID:112449369	LOC112449369	lncRNA	NA	37	known	NA	NA
LOC112449370	Chr13	1952266	1958165	+	5900	GeneID:112449370	LOC112449370	lncRNA	NA	1	known	NA	NA
LOC112449245	Chr13	3165193	3220562	+	55370	GeneID:112449245	LOC112449245	lncRNA	NA	10	known	NA	NA
LOC101901915	Chr13	4182809	4373257	+	190449	GeneID:101901915	LOC101901915	lncRNA	NA	26	known	NA	NA
LOC101906082	Chr13	11026942	11042045	+	15104	GeneID:101906082	LOC101906082	lncRNA	NA	39	known	NA	NA
LOC112449360	Chr13	11094953	11121233	-	26281	GeneID:112449360	LOC112449360	lncRNA	NA	383	known	NA	NA
LOC112449361	Chr13	11121252	11128873	+	7622	GeneID:112449361	LOC112449361	lncRNA	NA	34	known	NA	NA
LOC505099	Chr13	11143676	11163061	+	19386	GeneID:505099	LOC505099	lncRNA	NA	626	known	NA	NA
LOC112449358	Chr13	11341982	11344914	-	2933	GeneID:112449358	LOC112449358	lncRNA	NA	18	known	NA	NA
LOC101907256	Chr13	12402359	12403416	+	1058	GeneID:101907256	LOC101907256	lncRNA	NA	4	known	NA	NA
LOC104973708	Chr13	12788585	12799155	+	10571	GeneID:104973708	LOC104973708	lncRNA	NA	30	known	NA	NA
LOC112449251	Chr13	15040289	15268531	+	228243	GeneID:112449251	LOC112449251	lncRNA	NA	155	known	NA	NA
LOC112449252	Chr13	15568373	15594723	-	26351	GeneID:112449252	LOC112449252	lncRNA	NA	14	known	NA	NA
LOC104973714	Chr13	15644334	15661782	-	17449	GeneID:104973714	LOC104973714	lncRNA	NA	10	known	NA	NA
LOC112449254	Chr13	16086436	16100493	+	14058	GeneID:112449254	LOC112449254	lncRNA	NA	2	known	NA	NA
LOC112449255	Chr13	16306055	16310562	+	4508	GeneID:112449255	LOC112449255	lncRNA	NA	8	known	NA	NA
LOC112449256	Chr13	17375971	17378085	+	2115	GeneID:112449256	LOC112449256	lncRNA	NA	4	known	NA	NA
LOC112449260	Chr13	19083179	19136516	+	53338	GeneID:112449260	LOC112449260	lncRNA	NA	1	known	NA	NA
LOC104973730	Chr13	19865230	19908236	-	43007	GeneID:104973730	LOC104973730	lncRNA	NA	3	known	NA	NA
LOC112449262	Chr13	19919939	19956038	+	36100	GeneID:112449262	LOC112449262	lncRNA	NA	110	known	NA	NA
LOC101904840	Chr13	19970093	19971062	-	970	GeneID:101904840	LOC101904840	lncRNA	NA	15	known	NA	NA
LOC112449264	Chr13	21309068	21311362	-	2295	GeneID:112449264	LOC112449264	lncRNA	NA	1	known	NA	NA
LOC112449266	Chr13	23340833	23365342	-	24510	GeneID:112449266	LOC112449266	lncRNA	NA	26	known	NA	NA
LOC112449267	Chr13	23528006	23530367	-	2362	GeneID:112449267	LOC112449267	lncRNA	NA	4	known	NA	NA
LOC112449268	Chr13	23530520	23590103	+	59584	GeneID:112449268	LOC112449268	lncRNA	NA	24	known	NA	NA
LOC112449271	Chr13	25392265	25461258	-	68994	GeneID:112449271	LOC112449271	lncRNA	NA	25	known	NA	NA
LOC107133039	Chr13	25646943	25665138	-	18196	GeneID:107133039	LOC107133039	lncRNA	NA	18	known	NA	NA
LOC101907540	Chr13	28088768	28123692	+	34925	GeneID:101907540	LOC101907540	lncRNA	NA	11	known	NA	NA
LOC112449272	Chr13	28229765	28277074	+	47310	GeneID:112449272	LOC112449272	lncRNA	NA	14	known	NA	NA
LOC101908238	Chr13	29664278	29674211	-	9934	GeneID:101908238	LOC101908238	lncRNA	NA	23	known	NA	NA
LOC112449274	Chr13	29995642	30149263	+	153622	GeneID:112449274	LOC112449274	lncRNA	NA	81	known	NA	NA
LOC112449276	Chr13	33630233	33633640	+	3408	GeneID:112449276	LOC112449276	lncRNA	NA	13	known	NA	NA
LOC104973755	Chr13	33727681	33789675	+	61995	GeneID:104973755	LOC104973755	lncRNA	NA	161	known	NA	NA
LOC101903056	Chr13	34080554	34162907	+	82354	GeneID:101903056	LOC101903056	lncRNA	NA	59	known	NA	NA
LOC104973767	Chr13	36499124	36588921	-	89798	GeneID:104973767	LOC104973767	lncRNA	NA	185	known	NA	NA
LOC112449279	Chr13	36931563	36938540	+	6978	GeneID:112449279	LOC112449279	lncRNA	NA	4	known	NA	NA
LOC101903857	Chr13	36958648	36972385	-	13738	GeneID:101903857	LOC101903857	lncRNA	NA	18	known	NA	NA
LOC112449280	Chr13	37026958	37042716	+	15759	GeneID:112449280	LOC112449280	lncRNA	NA	16	known	NA	NA
LOC112449282	Chr13	37839891	37856883	-	16993	GeneID:112449282	LOC112449282	lncRNA	NA	445	known	NA	NA
LOC107133045	Chr13	38149842	38164367	+	14526	GeneID:107133045	LOC107133045	lncRNA	NA	5	known	NA	NA
LOC104973774	Chr13	38184621	38189974	-	5354	GeneID:104973774	LOC104973774	lncRNA	NA	2	known	NA	NA
LOC107133048	Chr13	38712084	38714767	+	2684	GeneID:107133048	LOC107133048	lncRNA	NA	8	known	NA	NA
LOC101905154	Chr13	39337496	39365453	-	27958	GeneID:101905154	LOC101905154	lncRNA	NA	31	known	NA	NA
LOC112449374	Chr13	40190861	40193474	-	2614	GeneID:112449374	LOC112449374	lncRNA	NA	2	known	NA	NA
LOC112449289	Chr13	40685886	40689488	+	3603	GeneID:112449289	LOC112449289	lncRNA	NA	6	known	NA	NA
LOC112449375	Chr13	42666657	42667492	+	836	GeneID:112449375	LOC112449375	lncRNA	NA	1	known	NA	NA
LOC104973793	Chr13	43152287	43159387	+	7101	GeneID:104973793	LOC104973793	lncRNA	NA	19	known	NA	NA
LOC100847956	Chr13	43824531	43848244	+	23714	GeneID:100847956	LOC100847956	lncRNA	NA	5	known	NA	NA
LOC112449297	Chr13	43859687	43864754	+	5068	GeneID:112449297	LOC112449297	lncRNA	NA	1	known	NA	NA
LOC112449298	Chr13	43911052	43920582	+	9531	GeneID:112449298	LOC112449298	lncRNA	NA	1	known	NA	NA
LOC112449299	Chr13	44219165	44226904	+	7740	GeneID:112449299	LOC112449299	lncRNA	NA	2	known	NA	NA
LOC112449300	Chr13	44524384	44543755	-	19372	GeneID:112449300	LOC112449300	lncRNA	NA	22	known	NA	NA
LOC112449303	Chr13	44967228	44976682	-	9455	GeneID:112449303	LOC112449303	lncRNA	NA	3	known	NA	NA
LOC112449376	Chr13	44996192	45000840	-	4649	GeneID:112449376	LOC112449376	lncRNA	NA	1	known	NA	NA
LOC101904520	Chr13	45159522	45166035	+	6514	GeneID:101904520	LOC101904520	lncRNA	NA	89	known	NA	NA
LOC101904633	Chr13	45167485	45188390	+	20906	GeneID:101904633	LOC101904633	lncRNA	NA	20	known	NA	NA
LOC112449307	Chr13	48153634	48188265	-	34632	GeneID:112449307	LOC112449307	lncRNA	NA	10	known	NA	NA
LOC104973807	Chr13	49242987	49246118	+	3132	GeneID:104973807	LOC104973807	lncRNA	NA	12	known	NA	NA
LOC101902712	Chr13	52524763	52527276	+	2514	GeneID:101902712	LOC101902712	lncRNA	NA	19	known	NA	NA
LOC112449309	Chr13	53966254	53970348	-	4095	GeneID:112449309	LOC112449309	lncRNA	NA	22	known	NA	NA
LOC112449310	Chr13	54361814	54370356	+	8543	GeneID:112449310	LOC112449310	lncRNA	NA	4	known	NA	NA
LOC101905484	Chr13	54395114	54398804	+	3691	GeneID:101905484	LOC101905484	lncRNA	NA	3	known	NA	NA
LOC104973829	Chr13	54695927	54718741	+	22815	GeneID:104973829	LOC104973829	lncRNA	NA	2	known	NA	NA
LOC104973830	Chr13	54748921	54754206	+	5286	GeneID:104973830	LOC104973830	lncRNA	NA	17	known	NA	NA
LOC112449312	Chr13	54867865	54870511	+	2647	GeneID:112449312	LOC112449312	lncRNA	NA	5	known	NA	NA
LOC101906818	Chr13	55095127	55097489	-	2363	GeneID:101906818	LOC101906818	lncRNA	NA	10	known	NA	NA
LOC112449377	Chr13	55768599	55772387	-	3789	GeneID:112449377	LOC112449377	lncRNA	NA	6	known	NA	NA
LOC107133063	Chr13	56520351	56528781	+	8431	GeneID:107133063	LOC107133063	lncRNA	NA	1	known	NA	NA
LOC112449314	Chr13	57441054	57463557	-	22504	GeneID:112449314	LOC112449314	lncRNA	NA	12	known	NA	NA
LOC107133071	Chr13	57541890	57551555	+	9666	GeneID:107133071	LOC107133071	lncRNA	NA	48	known	NA	NA
LOC783163	Chr13	58045639	58119926	+	74288	GeneID:783163	LOC783163	lncRNA	NA	309	known	NA	NA
LOC107133073	Chr13	58475468	58478193	+	2726	GeneID:107133073	LOC107133073	lncRNA	NA	3	known	NA	NA
LOC112449320	Chr13	59249107	59264301	-	15195	GeneID:112449320	LOC112449320	lncRNA	NA	3	known	NA	NA
LOC104973848	Chr13	60344391	60351153	-	6763	GeneID:104973848	LOC104973848	lncRNA	NA	64	known	NA	NA
LOC101905851	Chr13	60502831	60508002	-	5172	GeneID:101905851	LOC101905851	lncRNA	NA	3	known	NA	NA
LOC104973850	Chr13	60696115	60711849	-	15735	GeneID:104973850	LOC104973850	lncRNA	NA	48	known	NA	NA
LOC112449323	Chr13	60811139	60859352	+	48214	GeneID:112449323	LOC112449323	lncRNA	NA	31	known	NA	NA
LOC101906008	Chr13	61149099	61156911	+	7813	GeneID:101906008	LOC101906008	lncRNA	NA	53	known	NA	NA
LOC104973860	Chr13	62068535	62076048	-	7514	GeneID:104973860	LOC104973860	lncRNA	NA	17	known	NA	NA
LOC112449326	Chr13	62130708	62134070	+	3363	GeneID:112449326	LOC112449326	lncRNA	NA	6	known	NA	NA
LOC107133078	Chr13	62750444	62757784	-	7341	GeneID:107133078	LOC107133078	lncRNA	NA	14	known	NA	NA
LOC112449329	Chr13	63371016	63373795	+	2780	GeneID:112449329	LOC112449329	lncRNA	NA	20	known	NA	NA
LOC112449331	Chr13	65686921	65704702	-	17782	GeneID:112449331	LOC112449331	lncRNA	NA	5	known	NA	NA
LOC100849067	Chr13	66292706	66295683	-	2978	GeneID:100849067	LOC100849067	lncRNA	NA	86	known	NA	NA
LOC101905966	Chr13	66862433	66867605	+	5173	GeneID:101905966	LOC101905966	lncRNA	NA	32	known	NA	NA
LOC100848484	Chr13	67321623	67325815	-	4193	GeneID:100848484	LOC100848484	lncRNA	NA	116	known	NA	NA
LOC112449332	Chr13	67353853	67360006	-	6154	GeneID:112449332	LOC112449332	lncRNA	NA	16	known	NA	NA
LOC112449380	Chr13	69677773	69681682	+	3910	GeneID:112449380	LOC112449380	lncRNA	NA	1	known	NA	NA
LOC101907320	Chr13	69763933	69790163	-	26231	GeneID:101907320	LOC101907320	lncRNA	NA	13	known	NA	NA
LOC112449381	Chr13	70267198	70275692	+	8495	GeneID:112449381	LOC112449381	lncRNA	NA	2	known	NA	NA
LOC104973884	Chr13	71853001	71861328	+	8328	GeneID:104973884	LOC104973884	lncRNA	NA	14	known	NA	NA
LOC112449335	Chr13	71916243	71931187	-	14945	GeneID:112449335	LOC112449335	lncRNA	NA	2	known	NA	NA
LOC112449382	Chr13	72078555	72079418	-	864	GeneID:112449382	LOC112449382	lncRNA	NA	1	known	NA	NA
LOC101903858	Chr13	73843483	73849957	+	6475	GeneID:101903858	LOC101903858	lncRNA	NA	258	known	NA	NA
LOC101904790	Chr13	74825055	74833849	+	8795	GeneID:101904790	LOC101904790	lncRNA	NA	8	known	NA	NA
LOC101904842	Chr13	75230894	75238008	+	7115	GeneID:101904842	LOC101904842	lncRNA	NA	16	known	NA	NA
LOC104973899	Chr13	75388377	75393777	+	5401	GeneID:104973899	LOC104973899	lncRNA	NA	6	known	NA	NA
LOC112449339	Chr13	75763543	75765869	+	2327	GeneID:112449339	LOC112449339	lncRNA	NA	1	known	NA	NA
LOC112449385	Chr13	75994066	76008774	+	14709	GeneID:112449385	LOC112449385	lncRNA	NA	1	known	NA	NA
LOC112449386	Chr13	76350195	76354398	+	4204	GeneID:112449386	LOC112449386	lncRNA	NA	2	known	NA	NA
LOC100847661	Chr13	76367414	76378268	+	10855	GeneID:100847661	LOC100847661	lncRNA	NA	6	known	NA	NA
LOC101905635	Chr13	76723459	76739979	-	16521	GeneID:101905635	LOC101905635	lncRNA	NA	7	known	NA	NA
LOC100847759	Chr13	77375502	77378267	+	2766	GeneID:100847759	LOC100847759	lncRNA	uncharacterized LOC100847759	8159	known	NA	NA
LOC100847819	Chr13	77863269	77867198	+	3930	GeneID:100847819	LOC100847819	lncRNA	NA	478	known	NA	NA
LOC112449345	Chr13	78027614	78043511	-	15898	GeneID:112449345	LOC112449345	lncRNA	NA	10	known	NA	NA
LOC107133088	Chr13	78085530	78090752	-	5223	GeneID:107133088	LOC107133088	lncRNA	NA	17	known	NA	NA
LOC112449347	Chr13	78144998	78153676	+	8679	GeneID:112449347	LOC112449347	lncRNA	NA	505	known	NA	NA
LOC100847835	Chr13	78236423	78241439	+	5017	GeneID:100847835	LOC100847835	lncRNA	uncharacterized LOC100847835	3	known	NA	NA
LOC112449349	Chr13	78400184	78404703	-	4520	GeneID:112449349	LOC112449349	lncRNA	NA	17	known	NA	NA
LOC101907588	Chr13	78433437	78447135	+	13699	GeneID:101907588	LOC101907588	lncRNA	NA	3	known	NA	NA
LOC101907513	Chr13	78467796	78478339	-	10544	GeneID:101907513	LOC101907513	lncRNA	NA	15	known	NA	NA
LOC101907931	Chr13	78681309	78704330	-	23022	GeneID:101907931	LOC101907931	lncRNA	NA	40	known	NA	NA
LOC112449351	Chr13	78914020	78916753	-	2734	GeneID:112449351	LOC112449351	lncRNA	NA	7	known	NA	NA
LOC112449352	Chr13	79222739	79241168	+	18430	GeneID:112449352	LOC112449352	lncRNA	NA	1	known	NA	NA
LOC101902691	Chr13	79931581	79952155	-	20575	GeneID:101902691	LOC101902691	lncRNA	NA	34	known	NA	NA
LOC104973928	Chr13	81189541	81200404	+	10864	GeneID:104973928	LOC104973928	lncRNA	NA	9	known	NA	NA
LOC101903404	Chr13	81199751	81216713	-	16963	GeneID:101903404	LOC101903404	lncRNA	NA	5	known	NA	NA
LOC104973929	Chr13	81320261	81375218	-	54958	GeneID:104973929	LOC104973929	lncRNA	NA	43	known	NA	NA
LOC112449353	Chr13	81382413	81388040	+	5628	GeneID:112449353	LOC112449353	lncRNA	NA	1	known	NA	NA
LOC101903665	Chr13	82200810	82209601	+	8792	GeneID:101903665	LOC101903665	lncRNA	NA	6	known	NA	NA
LOC107133095	Chr14	753964	756166	+	2203	GeneID:107133095	LOC107133095	lncRNA	NA	4	known	NA	NA
LOC112449564	Chr14	759978	764727	-	4750	GeneID:112449564	LOC112449564	lncRNA	NA	32	known	NA	NA
LOC104973964	Chr14	1410265	1416416	-	6152	GeneID:104973964	LOC104973964	lncRNA	NA	12	known	NA	NA
LOC112449590	Chr14	1615862	1629202	-	13341	GeneID:112449590	LOC112449590	lncRNA	NA	2	known	NA	NA
LOC112449567	Chr14	1662922	1668821	+	5900	GeneID:112449567	LOC112449567	lncRNA	NA	1	known	NA	NA
LOC101905853	Chr14	2193661	2213022	-	19362	GeneID:101905853	LOC101905853	lncRNA	NA	8	known	NA	NA
LOC101901918	Chr14	2214713	2223217	+	8505	GeneID:101901918	LOC101901918	lncRNA	NA	8	known	NA	NA
LOC112449592	Chr14	2385089	2389170	-	4082	GeneID:112449592	LOC112449592	lncRNA	NA	2	known	NA	NA
LOC112449595	Chr14	2809875	2826819	-	16945	GeneID:112449595	LOC112449595	lncRNA	NA	22	known	NA	NA
LOC101907118	Chr14	3600970	3614015	+	13046	GeneID:101907118	LOC101907118	lncRNA	NA	4	known	NA	NA
LOC112449570	Chr14	5371266	5378734	+	7469	GeneID:112449570	LOC112449570	lncRNA	NA	1	known	NA	NA
LOC112449600	Chr14	6923265	6929529	-	6265	GeneID:112449600	LOC112449600	lncRNA	NA	3	known	NA	NA
LOC101903327	Chr14	6974989	6978735	-	3747	GeneID:101903327	LOC101903327	lncRNA	NA	1	known	NA	NA
LOC107133100	Chr14	7654199	7713599	-	59401	GeneID:107133100	LOC107133100	lncRNA	NA	27	known	NA	NA
LOC104973986	Chr14	8066921	8072049	+	5129	GeneID:104973986	LOC104973986	lncRNA	NA	5	known	NA	NA
LOC104973989	Chr14	9228060	9259189	+	31130	GeneID:104973989	LOC104973989	lncRNA	NA	9	known	NA	NA
LOC112449572	Chr14	9532583	9546364	-	13782	GeneID:112449572	LOC112449572	lncRNA	NA	6	known	NA	NA
LOC112449605	Chr14	10797598	10970733	+	173136	GeneID:112449605	LOC112449605	lncRNA	NA	172	known	NA	NA
LOC112449606	Chr14	11098152	11110290	-	12139	GeneID:112449606	LOC112449606	lncRNA	NA	10	known	NA	NA
LOC107133102	Chr14	11257431	11272984	+	15554	GeneID:107133102	LOC107133102	lncRNA	NA	34	known	NA	NA
LOC104973994	Chr14	11655381	11708833	-	53453	GeneID:104973994	LOC104973994	lncRNA	NA	23	known	NA	NA
LOC112449573	Chr14	11985578	11993698	-	8121	GeneID:112449573	LOC112449573	lncRNA	NA	4	known	NA	NA
LOC112449607	Chr14	12251014	12268693	+	17680	GeneID:112449607	LOC112449607	lncRNA	NA	183	known	NA	NA
LOC112449608	Chr14	12751690	12760333	-	8644	GeneID:112449608	LOC112449608	lncRNA	NA	1	known	NA	NA
LOC112449574	Chr14	13149848	13154816	+	4969	GeneID:112449574	LOC112449574	lncRNA	NA	24	known	NA	NA
LOC112449612	Chr14	13560452	13610809	+	50358	GeneID:112449612	LOC112449612	lncRNA	NA	57	known	NA	NA
LOC101907803	Chr14	13733801	13831147	+	97347	GeneID:101907803	LOC101907803	lncRNA	NA	97	known	NA	NA
LOC112449616	Chr14	14587608	14608455	-	20848	GeneID:112449616	LOC112449616	lncRNA	NA	6	known	NA	NA
LOC112449617	Chr14	14748100	14765348	-	17249	GeneID:112449617	LOC112449617	lncRNA	NA	4	known	NA	NA
LOC112449620	Chr14	16238532	16250445	-	11914	GeneID:112449620	LOC112449620	lncRNA	NA	6	known	NA	NA
LOC100848930	Chr14	16269198	16293783	-	24586	GeneID:100848930	LOC100848930	lncRNA	NA	11	known	NA	NA
LOC104974006	Chr14	16620484	16675817	+	55334	GeneID:104974006	LOC104974006	lncRNA	NA	23	known	NA	NA
LOC112449504	Chr14	17907690	17928390	-	20701	GeneID:112449504	LOC112449504	lncRNA	NA	18	known	NA	NA
LOC112449505	Chr14	19067594	19083055	-	15462	GeneID:112449505	LOC112449505	lncRNA	NA	204	known	NA	NA
LOC101905779	Chr14	19755870	19773809	+	17940	GeneID:101905779	LOC101905779	lncRNA	NA	210	known	NA	NA
LOC112449507	Chr14	19805352	19815514	-	10163	GeneID:112449507	LOC112449507	lncRNA	NA	4	known	NA	NA
LOC101905827	Chr14	19828943	19839877	+	10935	GeneID:101905827	LOC101905827	lncRNA	NA	17	known	NA	NA
LOC104974017	Chr14	21533011	21553607	+	20597	GeneID:104974017	LOC104974017	lncRNA	NA	107	known	NA	NA
LOC101906669	Chr14	22055477	22073285	-	17809	GeneID:101906669	LOC101906669	lncRNA	NA	8	known	NA	NA
LOC107133116	Chr14	24906208	24934796	+	28589	GeneID:107133116	LOC107133116	lncRNA	NA	13	known	NA	NA
LOC112449510	Chr14	26288831	26296076	-	7246	GeneID:112449510	LOC112449510	lncRNA	NA	6	known	NA	NA
LOC104974028	Chr14	26537340	26542119	+	4780	GeneID:104974028	LOC104974028	lncRNA	NA	1	known	NA	NA
LOC112449511	Chr14	26606968	26637957	+	30990	GeneID:112449511	LOC112449511	lncRNA	NA	33	known	NA	NA
LOC101907975	Chr14	28353439	28361789	-	8351	GeneID:101907975	LOC101907975	lncRNA	NA	13	known	NA	NA
LOC112449575	Chr14	28365593	28384983	+	19391	GeneID:112449575	LOC112449575	lncRNA	NA	11	known	NA	NA
LOC104974034	Chr14	30098471	30102820	-	4350	GeneID:104974034	LOC104974034	lncRNA	NA	14	known	NA	NA
LOC112449512	Chr14	30608866	30614924	-	6059	GeneID:112449512	LOC112449512	lncRNA	NA	9	known	NA	NA
LOC112449513	Chr14	30805422	30812096	+	6675	GeneID:112449513	LOC112449513	lncRNA	NA	1	known	NA	NA
LOC100847363	Chr14	31104589	31108858	-	4270	GeneID:100847363	LOC100847363	lncRNA	NA	473	known	NA	NA
LOC101903752	Chr14	35442105	35459167	+	17063	GeneID:101903752	LOC101903752	lncRNA	NA	1692	known	NA	NA
LOC112449516	Chr14	35868421	35874096	-	5676	GeneID:112449516	LOC112449516	lncRNA	NA	1	known	NA	NA
LOC104974050	Chr14	37284508	37288652	+	4145	GeneID:104974050	LOC104974050	lncRNA	NA	16	known	NA	NA
LOC101904383	Chr14	37302750	37320177	+	17428	GeneID:101904383	LOC101904383	lncRNA	NA	4	known	NA	NA
LOC112449517	Chr14	37363636	37481363	+	117728	GeneID:112449517	LOC112449517	lncRNA	NA	33	known	NA	NA
LOC104974055	Chr14	37595621	37598768	+	3148	GeneID:104974055	LOC104974055	lncRNA	NA	8	known	NA	NA
LOC101904714	Chr14	41995966	41999639	+	3674	GeneID:101904714	LOC101904714	lncRNA	NA	305	known	NA	NA
LOC112449518	Chr14	42860447	42892966	-	32520	GeneID:112449518	LOC112449518	lncRNA	NA	22	known	NA	NA
LOC112449520	Chr14	43765254	43768710	+	3457	GeneID:112449520	LOC112449520	lncRNA	NA	2	known	NA	NA
LOC112449521	Chr14	44377489	44437233	+	59745	GeneID:112449521	LOC112449521	lncRNA	NA	30	known	NA	NA
LOC104974070	Chr14	44478948	44489932	-	10985	GeneID:104974070	LOC104974070	lncRNA	NA	20	known	NA	NA
LOC104974071	Chr14	44878044	44884290	+	6247	GeneID:104974071	LOC104974071	lncRNA	NA	2	known	NA	NA
LOC101905780	Chr14	45281479	45624890	-	343412	GeneID:101905780	LOC101905780	lncRNA	NA	167	known	NA	NA
LOC101904715	Chr14	47250151	47261634	+	11484	GeneID:101904715	LOC101904715	lncRNA	NA	2	known	NA	NA
LOC112449527	Chr14	50970982	51129794	+	158813	GeneID:112449527	LOC112449527	lncRNA	NA	46	known	NA	NA
LOC112449526	Chr14	52074169	52098538	+	24370	GeneID:112449526	LOC112449526	lncRNA	NA	10	known	NA	NA
LOC112449528	Chr14	55711129	55814282	-	103154	GeneID:112449528	LOC112449528	lncRNA	NA	36	known	NA	NA
LOC101905702	Chr14	56023890	56157652	+	133763	GeneID:101905702	LOC101905702	lncRNA	NA	67	known	NA	NA
LOC112449532	Chr14	59887707	60004491	-	116785	GeneID:112449532	LOC112449532	lncRNA	NA	39	known	NA	NA
LOC104974100	Chr14	60968841	60985594	+	16754	GeneID:104974100	LOC104974100	lncRNA	NA	4	known	NA	NA
LOC104974103	Chr14	61362060	61384346	-	22287	GeneID:104974103	LOC104974103	lncRNA	NA	2	known	NA	NA
LOC112449533	Chr14	61521421	61554070	-	32650	GeneID:112449533	LOC112449533	lncRNA	NA	8	known	NA	NA
LOC107133128	Chr14	61633961	61648288	+	14328	GeneID:107133128	LOC107133128	lncRNA	NA	34	known	NA	NA
LOC104974106	Chr14	61848878	61861693	+	12816	GeneID:104974106	LOC104974106	lncRNA	NA	2	known	NA	NA
LOC112449534	Chr14	61868687	61931819	+	63133	GeneID:112449534	LOC112449534	lncRNA	NA	49	known	NA	NA
LOC112449535	Chr14	62888932	62931597	+	42666	GeneID:112449535	LOC112449535	lncRNA	NA	14	known	NA	NA
LOC112449536	Chr14	63029681	63151721	-	122041	GeneID:112449536	LOC112449536	lncRNA	NA	62	known	NA	NA
LOC112449537	Chr14	63204731	63210332	-	5602	GeneID:112449537	LOC112449537	lncRNA	NA	9	known	NA	NA
LOC112449582	Chr14	63325684	63327376	-	1693	GeneID:112449582	LOC112449582	lncRNA	NA	19	known	NA	NA
LOC101905128	Chr14	63480019	63545110	+	65092	GeneID:101905128	LOC101905128	lncRNA	NA	22	known	NA	NA
LOC112449539	Chr14	63896687	63905020	+	8334	GeneID:112449539	LOC112449539	lncRNA	NA	1	known	NA	NA
LOC104972815	Chr14	63966971	64047707	-	80737	GeneID:104972815	LOC104972815	lncRNA	NA	74	known	NA	NA
LOC112449544	Chr14	68879196	68942629	-	63434	GeneID:112449544	LOC112449544	lncRNA	NA	11	known	NA	NA
LOC107133135	Chr14	70006345	70022776	+	16432	GeneID:107133135	LOC107133135	lncRNA	NA	4	known	NA	NA
LOC107133136	Chr14	70595192	70618120	+	22929	GeneID:107133136	LOC107133136	lncRNA	NA	8	known	NA	NA
LOC100848906	Chr14	73338397	73340617	+	2221	GeneID:100848906	LOC100848906	lncRNA	NA	202	known	NA	NA
LOC112449547	Chr14	73848403	73864930	+	16528	GeneID:112449547	LOC112449547	lncRNA	NA	2	known	NA	NA
LOC100848958	Chr14	73873872	73885412	+	11541	GeneID:100848958	LOC100848958	lncRNA	NA	12	known	NA	NA
LOC112449548	Chr14	73936719	73949885	+	13167	GeneID:112449548	LOC112449548	lncRNA	NA	103	known	NA	NA
LOC112449549	Chr14	76445463	76453673	+	8211	GeneID:112449549	LOC112449549	lncRNA	NA	3	known	NA	NA
LOC112449550	Chr14	76478493	76487345	+	8853	GeneID:112449550	LOC112449550	lncRNA	NA	5	known	NA	NA
LOC104974137	Chr14	76934874	76956366	-	21493	GeneID:104974137	LOC104974137	lncRNA	NA	5098	known	NA	NA
LOC112449551	Chr14	77389084	77391372	-	2289	GeneID:112449551	LOC112449551	lncRNA	NA	6	known	NA	NA
LOC107133137	Chr14	80464021	80534038	-	70018	GeneID:107133137	LOC107133137	lncRNA	NA	66	known	NA	NA
LOC112449552	Chr14	80694453	80704619	-	10167	GeneID:112449552	LOC112449552	lncRNA	NA	31	known	NA	NA
LOC104974144	Chr14	81115751	81120903	+	5153	GeneID:104974144	LOC104974144	lncRNA	NA	1	known	NA	NA
LOC112441601	Chr15	4564612	4611056	-	46445	GeneID:112441601	LOC112441601	lncRNA	NA	10	known	NA	NA
LOC100336562	Chr15	5906753	5916657	+	9905	GeneID:100336562	LOC100336562	lncRNA	NA	19	known	NA	NA
LOC100848148	Chr15	6475069	6484893	+	9825	GeneID:100848148	LOC100848148	lncRNA	NA	44	known	NA	NA
LOC112441562	Chr15	8373424	8406822	-	33399	GeneID:112441562	LOC112441562	lncRNA	NA	11	known	NA	NA
LOC101905912	Chr15	14598290	14619751	+	21462	GeneID:101905912	LOC101905912	lncRNA	NA	13	known	NA	NA
LOC101906086	Chr15	15187037	15192202	-	5166	GeneID:101906086	LOC101906086	lncRNA	NA	4	known	NA	NA
LOC112441607	Chr15	17588754	17593172	-	4419	GeneID:112441607	LOC112441607	lncRNA	NA	1	known	NA	NA
LOC112441563	Chr15	21234501	21261558	+	27058	GeneID:112441563	LOC112441563	lncRNA	NA	40	known	NA	NA
LOC112441564	Chr15	21582945	21590058	-	7114	GeneID:112441564	LOC112441564	lncRNA	NA	1	known	NA	NA
LOC101906330	Chr15	22090054	22091073	+	1020	GeneID:101906330	LOC101906330	lncRNA	NA	1	known	NA	NA
LOC112441610	Chr15	22432001	22434951	+	2951	GeneID:112441610	LOC112441610	lncRNA	NA	1	known	NA	NA
LOC101908225	Chr15	25219171	25260026	+	40856	GeneID:101908225	LOC101908225	lncRNA	NA	1658	known	NA	NA
LOC112441614	Chr15	26818128	26872508	-	54381	GeneID:112441614	LOC112441614	lncRNA	NA	50	known	NA	NA
LOC112441615	Chr15	27386103	27396828	+	10726	GeneID:112441615	LOC112441615	lncRNA	NA	4	known	NA	NA
LOC104974207	Chr15	27505712	27511695	+	5984	GeneID:104974207	LOC104974207	lncRNA	NA	10	known	NA	NA
LOC101909375	Chr15	28476860	28480251	+	3392	GeneID:101909375	LOC101909375	lncRNA	NA	13	known	NA	NA
LOC101902944	Chr15	29103652	29110359	+	6708	GeneID:101902944	LOC101902944	lncRNA	NA	11	known	NA	NA
LOC101902586	Chr15	29440826	29469324	-	28499	GeneID:101902586	LOC101902586	lncRNA	NA	12	known	NA	NA
LOC112441620	Chr15	30147651	30156823	-	9173	GeneID:112441620	LOC112441620	lncRNA	NA	4	known	NA	NA
LOC112441621	Chr15	30559046	30564214	-	5169	GeneID:112441621	LOC112441621	lncRNA	NA	13	known	NA	NA
LOC104974222	Chr15	31809746	31876078	-	66333	GeneID:104974222	LOC104974222	lncRNA	NA	67	known	NA	NA
LOC104974223	Chr15	32324691	32326551	-	1861	GeneID:104974223	LOC104974223	lncRNA	NA	16	known	NA	NA
LOC101903557	Chr15	32560029	32776039	-	216011	GeneID:101903557	LOC101903557	lncRNA	NA	191	known	NA	NA
LOC107131357	Chr15	32856735	33051284	-	194550	GeneID:107131357	LOC107131357	lncRNA	NA	257	known	NA	NA
LOC107133160	Chr15	33418224	33462059	-	43836	GeneID:107133160	LOC107133160	lncRNA	NA	3	known	NA	NA
LOC112441627	Chr15	40602832	40639654	+	36823	GeneID:112441627	LOC112441627	lncRNA	NA	5	known	NA	NA
LOC101906823	Chr15	42234582	42245502	-	10921	GeneID:101906823	LOC101906823	lncRNA	NA	2	known	NA	NA
LOC104974249	Chr15	42857234	42907350	-	50117	GeneID:104974249	LOC104974249	lncRNA	NA	5	known	NA	NA
LOC112441628	Chr15	43096740	43104412	+	7673	GeneID:112441628	LOC112441628	lncRNA	NA	13	known	NA	NA
LOC107133166	Chr15	43882781	43899426	+	16646	GeneID:107133166	LOC107133166	lncRNA	NA	111	known	NA	NA
LOC112441572	Chr15	45489920	45534275	+	44356	GeneID:112441572	LOC112441572	lncRNA	NA	23	known	NA	NA
LOC112441630	Chr15	45652028	45655276	+	3249	GeneID:112441630	LOC112441630	lncRNA	NA	4	known	NA	NA
LOC104974257	Chr15	46149454	46277163	-	127710	GeneID:104974257	LOC104974257	lncRNA	NA	81	known	NA	NA
LOC101903531	Chr15	46616829	46626025	-	9197	GeneID:101903531	LOC101903531	lncRNA	NA	16	known	NA	NA
LOC112441633	Chr15	47795794	47802819	+	7026	GeneID:112441633	LOC112441633	lncRNA	NA	13	known	NA	NA
LOC101902757	Chr15	47848559	47901703	+	53145	GeneID:101902757	LOC101902757	lncRNA	NA	1	known	NA	NA
LOC112441634	Chr15	47937227	47965026	+	27800	GeneID:112441634	LOC112441634	lncRNA	NA	3	known	NA	NA
LOC112441639	Chr15	52347413	52351309	-	3897	GeneID:112441639	LOC112441639	lncRNA	NA	14	known	NA	NA
LOC104974269	Chr15	52732047	52737364	-	5318	GeneID:104974269	LOC104974269	lncRNA	NA	18	known	NA	NA
LOC112441642	Chr15	54599818	54604653	+	4836	GeneID:112441642	LOC112441642	lncRNA	NA	58	known	NA	NA
LOC101905131	Chr15	54753582	54761783	-	8202	GeneID:101905131	LOC101905131	lncRNA	NA	2	known	NA	NA
LOC112441643	Chr15	54862373	54875026	-	12654	GeneID:112441643	LOC112441643	lncRNA	NA	2	known	NA	NA
LOC112441645	Chr15	55155731	55160579	-	4849	GeneID:112441645	LOC112441645	lncRNA	NA	1	known	NA	NA
LOC101906866	Chr15	55645008	55653005	-	7998	GeneID:101906866	LOC101906866	lncRNA	NA	10	known	NA	NA
LOC112441647	Chr15	55748069	55756276	-	8208	GeneID:112441647	LOC112441647	lncRNA	NA	6	known	NA	NA
LOC107133180	Chr15	56026503	56044392	+	17890	GeneID:107133180	LOC107133180	lncRNA	NA	30	known	NA	NA
LOC107133182	Chr15	56174439	56179491	-	5053	GeneID:107133182	LOC107133182	lncRNA	NA	8	known	NA	NA
LOC104974280	Chr15	57882272	57911841	-	29570	GeneID:104974280	LOC104974280	lncRNA	NA	46	known	NA	NA
LOC112441583	Chr15	59746231	59757698	+	11468	GeneID:112441583	LOC112441583	lncRNA	NA	4	known	NA	NA
LOC112441584	Chr15	61426450	61433117	+	6668	GeneID:112441584	LOC112441584	lncRNA	NA	1	known	NA	NA
LOC101902235	Chr15	62811485	62824361	-	12877	GeneID:101902235	LOC101902235	lncRNA	NA	3	known	NA	NA
LOC112441650	Chr15	63168908	63216808	+	47901	GeneID:112441650	LOC112441650	lncRNA	NA	268	known	NA	NA
LOC107133183	Chr15	63498951	63513947	-	14997	GeneID:107133183	LOC107133183	lncRNA	NA	9	known	NA	NA
LOC101907670	Chr15	64660067	64661487	-	1421	GeneID:101907670	LOC101907670	lncRNA	NA	24	known	NA	NA
LOC104974297	Chr15	64963094	64975109	-	12016	GeneID:104974297	LOC104974297	lncRNA	NA	60	known	NA	NA
LOC104974303	Chr15	66419008	66431066	-	12059	GeneID:104974303	LOC104974303	lncRNA	NA	1	known	NA	NA
LOC101908884	Chr15	73645114	73721657	+	76544	GeneID:101908884	LOC101908884	lncRNA	NA	134	known	NA	NA
LOC112441653	Chr15	73746995	73773610	+	26616	GeneID:112441653	LOC112441653	lncRNA	NA	15	known	NA	NA
LOC107133190	Chr15	75583331	75617314	-	33984	GeneID:107133190	LOC107133190	lncRNA	NA	2	known	NA	NA
LOC104974324	Chr15	75777823	75780010	+	2188	GeneID:104974324	LOC104974324	lncRNA	NA	2	known	NA	NA
LOC107133191	Chr15	75800943	75809362	+	8420	GeneID:107133191	LOC107133191	lncRNA	NA	1	known	NA	NA
LOC104974330	Chr15	77570353	77575931	+	5579	GeneID:104974330	LOC104974330	lncRNA	NA	74	known	NA	NA
LOC104974328	Chr15	77596880	77684495	+	87616	GeneID:104974328	LOC104974328	lncRNA	NA	134	known	NA	NA
LOC112441659	Chr15	78782537	78785977	+	3441	GeneID:112441659	LOC112441659	lncRNA	NA	1	known	NA	NA
LOC104974336	Chr15	80496863	80500865	-	4003	GeneID:104974336	LOC104974336	lncRNA	NA	9	known	NA	NA
LOC112441660	Chr15	80605058	80608401	+	3344	GeneID:112441660	LOC112441660	lncRNA	NA	2	known	NA	NA
LOC112441590	Chr15	80696639	80701448	-	4810	GeneID:112441590	LOC112441590	lncRNA	NA	2	known	NA	NA
LOC101903906	Chr15	80737295	80739870	-	2576	GeneID:101903906	LOC101903906	lncRNA	NA	1	known	NA	NA
LOC112441661	Chr15	80863473	80876489	-	13017	GeneID:112441661	LOC112441661	lncRNA	NA	12	known	NA	NA
LOC101907482	Chr15	81814618	81822239	-	7622	GeneID:101907482	LOC101907482	lncRNA	NA	14	known	NA	NA
LOC112441663	Chr15	82225473	82275698	-	50226	GeneID:112441663	LOC112441663	lncRNA	NA	399	known	NA	NA
LOC112441664	Chr15	82757386	82768058	-	10673	GeneID:112441664	LOC112441664	lncRNA	NA	6	known	NA	NA
LOC107133209	Chr15	82770010	82774791	-	4782	GeneID:107133209	LOC107133209	lncRNA	NA	24	known	NA	NA
LOC112441592	Chr15	82955659	82961372	+	5714	GeneID:112441592	LOC112441592	lncRNA	NA	1	known	NA	NA
LOC107133207	Chr15	83303888	83306784	-	2897	GeneID:107133207	LOC107133207	lncRNA	NA	9	known	NA	NA
LOC112441668	Chr15	83411314	83412049	-	736	GeneID:112441668	LOC112441668	lncRNA	NA	11	known	NA	NA
LOC107133208	Chr15	83737804	83740679	+	2876	GeneID:107133208	LOC107133208	lncRNA	NA	26	known	NA	NA
LOC100335879	Chr15	83774347	83783996	-	9650	GeneID:100335879	LOC100335879	lncRNA	NA	31	known	NA	NA
LOC100848475	Chr15	84271902	84280196	+	8295	GeneID:100848475	LOC100848475	lncRNA	NA	1	known	NA	NA
LOC101906460	Chr16	964111	966577	+	2467	GeneID:101906460	LOC101906460	lncRNA	NA	2	known	NA	NA
LOC107133212	Chr16	1052783	1053953	-	1171	GeneID:107133212	LOC107133212	lncRNA	NA	1	known	NA	NA
LOC112441808	Chr16	1067828	1070651	+	2824	GeneID:112441808	LOC112441808	lncRNA	NA	1	known	NA	NA
LOC100847554	Chr16	1072016	1076239	+	4224	GeneID:100847554	LOC100847554	lncRNA	NA	16	known	NA	NA
LOC104974354	Chr16	1791622	1806028	+	14407	GeneID:104974354	LOC104974354	lncRNA	NA	28	known	NA	NA
LOC112441809	Chr16	2157242	2179700	+	22459	GeneID:112441809	LOC112441809	lncRNA	NA	9	known	NA	NA
LOC100848180	Chr16	2448440	2514208	-	65769	GeneID:100848180	LOC100848180	lncRNA	NA	59	known	NA	NA
LOC112441810	Chr16	2905937	2909053	+	3117	GeneID:112441810	LOC112441810	lncRNA	NA	3	known	NA	NA
LOC112441811	Chr16	3183871	3196009	+	12139	GeneID:112441811	LOC112441811	lncRNA	NA	5	known	NA	NA
LOC112441812	Chr16	3277892	3339352	-	61461	GeneID:112441812	LOC112441812	lncRNA	NA	34	known	NA	NA
LOC101904265	Chr16	3627544	3677362	+	49819	GeneID:101904265	LOC101904265	lncRNA	NA	54	known	NA	NA
LOC100847410	Chr16	4395489	4423572	-	28084	GeneID:100847410	LOC100847410	lncRNA	NA	341	known	NA	NA
LOC104974370	Chr16	4551898	4586748	+	34851	GeneID:104974370	LOC104974370	lncRNA	NA	1	known	NA	NA
LOC112441501	Chr16	5834828	5841507	-	6680	GeneID:112441501	LOC112441501	lncRNA	NA	1	known	NA	NA
LOC112441780	Chr16	8137362	8140388	+	3027	GeneID:112441780	LOC112441780	lncRNA	NA	1	known	NA	NA
LOC100848559	Chr16	8140849	8150689	+	9841	GeneID:100848559	LOC100848559	lncRNA	NA	1	known	NA	NA
LOC107133222	Chr16	12788473	12872903	+	84431	GeneID:107133222	LOC107133222	lncRNA	NA	67	known	NA	NA
LOC107133223	Chr16	13168312	13323434	+	155123	GeneID:107133223	LOC107133223	lncRNA	NA	145	known	NA	NA
LOC101904386	Chr16	23074419	23098350	+	23932	GeneID:101904386	LOC101904386	lncRNA	NA	58	known	NA	NA
LOC112441784	Chr16	23239823	23253583	+	13761	GeneID:112441784	LOC112441784	lncRNA	NA	20	known	NA	NA
LOC101908759	Chr16	23537603	23543616	+	6014	GeneID:101908759	LOC101908759	lncRNA	NA	37	known	NA	NA
LOC112441818	Chr16	24296202	24303950	+	7749	GeneID:112441818	LOC112441818	lncRNA	NA	8	known	NA	NA
LOC112441785	Chr16	24541716	24563614	+	21899	GeneID:112441785	LOC112441785	lncRNA	NA	8	known	NA	NA
LOC101905510	Chr16	27524164	27530886	-	6723	GeneID:101905510	LOC101905510	lncRNA	NA	14	known	NA	NA
LOC112441820	Chr16	27661623	27663218	+	1596	GeneID:112441820	LOC112441820	lncRNA	NA	9	known	NA	NA
LOC112441786	Chr16	29451259	29483134	-	31876	GeneID:112441786	LOC112441786	lncRNA	NA	1	known	NA	NA
LOC112441787	Chr16	33139286	33142959	-	3674	GeneID:112441787	LOC112441787	lncRNA	NA	1	known	NA	NA
LOC104974416	Chr16	36228607	36240640	+	12034	GeneID:104974416	LOC104974416	lncRNA	NA	5	known	NA	NA
LOC104974419	Chr16	36450788	36461431	+	10644	GeneID:104974419	LOC104974419	lncRNA	NA	3	known	NA	NA
LOC112441828	Chr16	37311571	37329603	+	18033	GeneID:112441828	LOC112441828	lncRNA	NA	13	known	NA	NA
LOC101901943	Chr16	38176320	38185573	+	9254	GeneID:101901943	LOC101901943	lncRNA	NA	1	known	NA	NA
LOC101902371	Chr16	38908040	38933927	-	25888	GeneID:101902371	LOC101902371	lncRNA	NA	1	known	NA	NA
LOC104974427	Chr16	38969989	38985051	-	15063	GeneID:104974427	LOC104974427	lncRNA	NA	5	known	NA	NA
LOC101902468	Chr16	39171498	39180006	+	8509	GeneID:101902468	LOC101902468	lncRNA	NA	5	known	NA	NA
LOC112441829	Chr16	39945426	39952754	+	7329	GeneID:112441829	LOC112441829	lncRNA	NA	4	known	NA	NA
LOC112441831	Chr16	40188834	40654756	+	465923	GeneID:112441831	LOC112441831	lncRNA	NA	810	known	NA	NA
LOC112441832	Chr16	40802797	40819543	+	16747	GeneID:112441832	LOC112441832	lncRNA	NA	10	known	NA	NA
LOC112441833	Chr16	41092078	41096002	-	3925	GeneID:112441833	LOC112441833	lncRNA	NA	5	known	NA	NA
LOC112441835	Chr16	41551290	41558478	-	7189	GeneID:112441835	LOC112441835	lncRNA	NA	53	known	NA	NA
LOC107133238	Chr16	41947867	41963842	+	15976	GeneID:107133238	LOC107133238	lncRNA	NA	47	known	NA	NA
LOC112441837	Chr16	42336003	42346278	-	10276	GeneID:112441837	LOC112441837	lncRNA	NA	2	known	NA	NA
LOC112441838	Chr16	43564326	43593494	+	29169	GeneID:112441838	LOC112441838	lncRNA	NA	84	known	NA	NA
LOC100848532	Chr16	44049467	44050811	-	1345	GeneID:100848532	LOC100848532	lncRNA	NA	9	known	NA	NA
LOC104974444	Chr16	44281970	44289486	-	7517	GeneID:104974444	LOC104974444	lncRNA	NA	349	known	NA	NA
LOC101905940	Chr16	44316650	44332651	-	16002	GeneID:101905940	LOC101905940	lncRNA	NA	44	known	NA	NA
LOC112441839	Chr16	44575686	44617629	-	41944	GeneID:112441839	LOC112441839	lncRNA	NA	104	known	NA	NA
LOC101906278	Chr16	45165037	45191071	+	26035	GeneID:101906278	LOC101906278	lncRNA	NA	8	known	NA	NA
LOC101906383	Chr16	45227627	45248982	+	21356	GeneID:101906383	LOC101906383	lncRNA	NA	93	known	NA	NA
LOC104974451	Chr16	46611101	46614389	+	3289	GeneID:104974451	LOC104974451	lncRNA	NA	23	known	NA	NA
LOC100848883	Chr16	49987505	49995977	+	8473	GeneID:100848883	LOC100848883	lncRNA	NA	15	known	NA	NA
LOC107133240	Chr16	50503700	50509179	-	5480	GeneID:107133240	LOC107133240	lncRNA	NA	4	known	NA	NA
LOC101902612	Chr16	50699903	50706295	+	6393	GeneID:101902612	LOC101902612	lncRNA	NA	6	known	NA	NA
LOC104974460	Chr16	50955711	50962360	-	6650	GeneID:104974460	LOC104974460	lncRNA	NA	1	known	NA	NA
LOC101904639	Chr16	51805664	51815138	+	9475	GeneID:101904639	LOC101904639	lncRNA	NA	9	known	NA	NA
LOC100848315	Chr16	55234405	55238240	-	3836	GeneID:100848315	LOC100848315	lncRNA	NA	839	known	NA	NA
LOC112441850	Chr16	55397035	55445873	+	48839	GeneID:112441850	LOC112441850	lncRNA	NA	13	known	NA	NA
LOC112441853	Chr16	56476701	56550683	+	73983	GeneID:112441853	LOC112441853	lncRNA	NA	8	known	NA	NA
LOC101902053	Chr16	57425967	57466093	+	40127	GeneID:101902053	LOC101902053	lncRNA	NA	17	known	NA	NA
LOC104974480	Chr16	59163175	59171326	+	8152	GeneID:104974480	LOC104974480	lncRNA	NA	1	known	NA	NA
LOC112441854	Chr16	59265638	59273197	-	7560	GeneID:112441854	LOC112441854	lncRNA	NA	15	known	NA	NA
LOC104974486	Chr16	59302772	59315036	-	12265	GeneID:104974486	LOC104974486	lncRNA	NA	28	known	NA	NA
LOC112441856	Chr16	59979356	60016283	-	36928	GeneID:112441856	LOC112441856	lncRNA	NA	37	known	NA	NA
LOC112441855	Chr16	60034852	60038368	-	3517	GeneID:112441855	LOC112441855	lncRNA	NA	2	known	NA	NA
LOC112441857	Chr16	60304187	60306528	+	2342	GeneID:112441857	LOC112441857	lncRNA	NA	12	known	NA	NA
LOC107133256	Chr16	62035365	62046290	-	10926	GeneID:107133256	LOC107133256	lncRNA	NA	6	known	NA	NA
LOC101905162	Chr16	63367395	63389936	-	22542	GeneID:101905162	LOC101905162	lncRNA	NA	7	known	NA	NA
LOC101905664	Chr16	63770853	63794920	-	24068	GeneID:101905664	LOC101905664	lncRNA	NA	34	known	NA	NA
LOC107133260	Chr16	65693315	65704058	-	10744	GeneID:107133260	LOC107133260	lncRNA	NA	6	known	NA	NA
LOC112441859	Chr16	67510127	67622393	+	112267	GeneID:112441859	LOC112441859	lncRNA	NA	156	known	NA	NA
LOC101905027	Chr16	68638772	68640782	-	2011	GeneID:101905027	LOC101905027	lncRNA	NA	5	known	NA	NA
LOC112441860	Chr16	68991990	69002267	+	10278	GeneID:112441860	LOC112441860	lncRNA	NA	6	known	NA	NA
LOC107133264	Chr16	70165171	70214765	-	49595	GeneID:107133264	LOC107133264	lncRNA	NA	36	known	NA	NA
LOC101906305	Chr16	70649186	70652349	+	3164	GeneID:101906305	LOC101906305	lncRNA	NA	1	known	NA	NA
LOC104974516	Chr16	70703950	70705945	+	1996	GeneID:104974516	LOC104974516	lncRNA	NA	64	known	NA	NA
LOC101906410	Chr16	70983769	70987445	-	3677	GeneID:101906410	LOC101906410	lncRNA	NA	3	known	NA	NA
LOC101906463	Chr16	71033453	71072613	-	39161	GeneID:101906463	LOC101906463	lncRNA	NA	7	known	NA	NA
LOC112441863	Chr16	71103301	71109859	-	6559	GeneID:112441863	LOC112441863	lncRNA	NA	2	known	NA	NA
LOC112441864	Chr16	71259288	71269174	-	9887	GeneID:112441864	LOC112441864	lncRNA	NA	1	known	NA	NA
LOC112441866	Chr16	71553328	71560636	+	7309	GeneID:112441866	LOC112441866	lncRNA	NA	4	known	NA	NA
LOC112441867	Chr16	71577771	71581807	+	4037	GeneID:112441867	LOC112441867	lncRNA	NA	8	known	NA	NA
LOC101908531	Chr16	71726911	71754047	+	27137	GeneID:101908531	LOC101908531	lncRNA	NA	66	known	NA	NA
LOC101907023	Chr16	71941393	71962740	-	21348	GeneID:101907023	LOC101907023	lncRNA	NA	21	known	NA	NA
LOC112441868	Chr16	73104538	73107068	+	2531	GeneID:112441868	LOC112441868	lncRNA	NA	256	known	NA	NA
LOC101907807	Chr16	73520330	73522119	-	1790	GeneID:101907807	LOC101907807	lncRNA	NA	10	known	NA	NA
LOC104974530	Chr16	73908197	73946737	+	38541	GeneID:104974530	LOC104974530	lncRNA	NA	13	known	NA	NA
LOC112441794	Chr16	74085199	74090026	-	4828	GeneID:112441794	LOC112441794	lncRNA	NA	21	known	NA	NA
LOC112441796	Chr16	74772060	74773455	+	1396	GeneID:112441796	LOC112441796	lncRNA	NA	7	known	NA	NA
LOC112441797	Chr16	74904026	74905401	-	1376	GeneID:112441797	LOC112441797	lncRNA	NA	2	known	NA	NA
LOC112441870	Chr16	75660994	75676666	-	15673	GeneID:112441870	LOC112441870	lncRNA	NA	3	known	NA	NA
LOC112441871	Chr16	75736255	75740340	+	4086	GeneID:112441871	LOC112441871	lncRNA	NA	5	known	NA	NA
LOC112441872	Chr16	76437646	76483091	+	45446	GeneID:112441872	LOC112441872	lncRNA	NA	2	known	NA	NA
LOC112441798	Chr16	76889720	76897468	+	7749	GeneID:112441798	LOC112441798	lncRNA	NA	1	known	NA	NA
LOC112441874	Chr16	77321868	77356297	+	34430	GeneID:112441874	LOC112441874	lncRNA	NA	7	known	NA	NA
LOC112441875	Chr16	77490707	77497478	+	6772	GeneID:112441875	LOC112441875	lncRNA	NA	1	known	NA	NA
LOC104974538	Chr16	77517201	77520274	+	3074	GeneID:104974538	LOC104974538	lncRNA	NA	2	known	NA	NA
LOC112441876	Chr16	77531666	77545212	-	13547	GeneID:112441876	LOC112441876	lncRNA	NA	1	known	NA	NA
LOC104974541	Chr16	77691941	77693927	+	1987	GeneID:104974541	LOC104974541	lncRNA	NA	2	known	NA	NA
LOC104974542	Chr16	77844701	77849189	-	4489	GeneID:104974542	LOC104974542	lncRNA	NA	38	known	NA	NA
LOC107133267	Chr16	78337577	78359655	+	22079	GeneID:107133267	LOC107133267	lncRNA	NA	3	known	NA	NA
LOC112441878	Chr16	78777248	78836009	-	58762	GeneID:112441878	LOC112441878	lncRNA	NA	10	known	NA	NA
LOC112441882	Chr16	79494289	79499393	-	5105	GeneID:112441882	LOC112441882	lncRNA	NA	17	known	NA	NA
LOC100337507	Chr16	79888263	79888976	-	714	GeneID:100337507	LOC100337507	lncRNA	NA	238	known	NA	NA
LOC107133247	Chr16	80947332	80951117	+	3786	GeneID:107133247	LOC107133247	lncRNA	NA	2	known	NA	NA
LOC101903170	Chr17	942186	989280	+	47095	GeneID:101903170	LOC101903170	lncRNA	NA	16	known	NA	NA
LOC112441988	Chr17	2363182	2383378	+	20197	GeneID:112441988	LOC112441988	lncRNA	NA	2	known	NA	NA
LOC107133269	Chr17	3598318	3645418	-	47101	GeneID:107133269	LOC107133269	lncRNA	NA	17	known	NA	NA
LOC112442009	Chr17	3637997	3659501	+	21505	GeneID:112442009	LOC112442009	lncRNA	NA	15	known	NA	NA
LOC112442011	Chr17	4711675	4718855	+	7181	GeneID:112442011	LOC112442011	lncRNA	NA	8	known	NA	NA
LOC104974562	Chr17	4972464	4982224	-	9761	GeneID:104974562	LOC104974562	lncRNA	NA	16	known	NA	NA
LOC107133272	Chr17	4983829	4989680	-	5852	GeneID:107133272	LOC107133272	lncRNA	NA	40	known	NA	NA
LOC112441989	Chr17	5109801	5117113	+	7313	GeneID:112441989	LOC112441989	lncRNA	NA	1	known	NA	NA
LOC100336104	Chr17	6722168	6744879	+	22712	GeneID:100336104	LOC100336104	lncRNA	NA	17	known	NA	NA
LOC101905833	Chr17	8948434	9007787	+	59354	GeneID:101905833	LOC101905833	lncRNA	NA	10	known	NA	NA
LOC112441991	Chr17	9204378	9235589	+	31212	GeneID:112441991	LOC112441991	lncRNA	NA	18	known	NA	NA
LOC100297399	Chr17	10405895	10414256	-	8362	GeneID:100297399	LOC100297399	lncRNA	NA	87	known	NA	NA
LOC101906279	Chr17	10415175	10427637	-	12463	GeneID:101906279	LOC101906279	lncRNA	NA	115	known	NA	NA
LOC100847708	Chr17	10445961	10454794	-	8834	GeneID:100847708	LOC100847708	lncRNA	NA	12	known	NA	NA
LOC101906544	Chr17	11159961	11226960	+	67000	GeneID:101906544	LOC101906544	lncRNA	NA	92	known	NA	NA
LOC101906679	Chr17	12028739	12105293	-	76555	GeneID:101906679	LOC101906679	lncRNA	NA	26	known	NA	NA
LOC112441992	Chr17	12841886	12889172	-	47287	GeneID:112441992	LOC112441992	lncRNA	NA	31	known	NA	NA
LOC100847839	Chr17	13104315	13110164	-	5850	GeneID:100847839	LOC100847839	lncRNA	NA	85	known	NA	NA
LOC107131367	Chr17	14962072	14966895	+	4824	GeneID:107131367	LOC107131367	lncRNA	NA	24	known	NA	NA
LOC112442017	Chr17	17258114	17266887	+	8774	GeneID:112442017	LOC112442017	lncRNA	NA	16	known	NA	NA
LOC107133280	Chr17	17326848	17513739	+	186892	GeneID:107133280	LOC107133280	lncRNA	NA	127	known	NA	NA
LOC100848703	Chr17	18265698	18268236	+	2539	GeneID:100848703	LOC100848703	lncRNA	uncharacterized LOC100848703	19	known	NA	NA
LOC112441994	Chr17	24786974	24797334	-	10361	GeneID:112441994	LOC112441994	lncRNA	NA	10	known	NA	NA
LOC112442020	Chr17	25071329	25107701	+	36373	GeneID:112442020	LOC112442020	lncRNA	NA	63	known	NA	NA
LOC101902922	Chr17	28935170	28944634	+	9465	GeneID:101902922	LOC101902922	lncRNA	NA	6	known	NA	NA
LOC112442022	Chr17	29513556	29539060	+	25505	GeneID:112442022	LOC112442022	lncRNA	NA	771	known	NA	NA
LOC112442024	Chr17	29792092	29816685	+	24594	GeneID:112442024	LOC112442024	lncRNA	NA	97	known	NA	NA
LOC112442025	Chr17	32649971	32831162	+	181192	GeneID:112442025	LOC112442025	lncRNA	NA	90	known	NA	NA
LOC112442026	Chr17	34274266	34275963	+	1698	GeneID:112442026	LOC112442026	lncRNA	NA	9	known	NA	NA
LOC112442027	Chr17	35014209	35022684	-	8476	GeneID:112442027	LOC112442027	lncRNA	NA	22	known	NA	NA
LOC112442028	Chr17	35057694	35070242	-	12549	GeneID:112442028	LOC112442028	lncRNA	NA	18	known	NA	NA
LOC112442029	Chr17	35119744	35135118	-	15375	GeneID:112442029	LOC112442029	lncRNA	NA	5	known	NA	NA
LOC104974614	Chr17	42165823	42194153	-	28331	GeneID:104974614	LOC104974614	lncRNA	NA	22	known	NA	NA
LOC101904168	Chr17	43726326	43729760	+	3435	GeneID:101904168	LOC101904168	lncRNA	NA	5	known	NA	NA
LOC104970268	Chr17	43852023	43880093	+	28071	GeneID:104970268	LOC104970268	lncRNA	NA	5	known	NA	NA
LOC112442032	Chr17	45153335	45156205	+	2871	GeneID:112442032	LOC112442032	lncRNA	NA	17	known	NA	NA
LOC104974619	Chr17	45396371	45399615	+	3245	GeneID:104974619	LOC104974619	lncRNA	NA	12	known	NA	NA
LOC112442002	Chr17	49843172	49856805	+	13634	GeneID:112442002	LOC112442002	lncRNA	NA	14	known	NA	NA
LOC101907386	Chr17	49985961	49992599	-	6639	GeneID:101907386	LOC101907386	lncRNA	NA	18	known	NA	NA
LOC112442034	Chr17	50875072	50877377	+	2306	GeneID:112442034	LOC112442034	lncRNA	NA	1	known	NA	NA
LOC112442003	Chr17	51184559	51186751	+	2193	GeneID:112442003	LOC112442003	lncRNA	NA	6	known	NA	NA
LOC100847522	Chr17	51542946	51662891	-	119946	GeneID:100847522	LOC100847522	lncRNA	NA	53	known	NA	NA
LOC101901945	Chr17	52095267	52111088	-	15822	GeneID:101901945	LOC101901945	lncRNA	NA	4	known	NA	NA
LOC104974641	Chr17	53452373	53459214	-	6842	GeneID:104974641	LOC104974641	lncRNA	NA	17	known	NA	NA
LOC112442038	Chr17	53862357	53870459	-	8103	GeneID:112442038	LOC112442038	lncRNA	NA	8	known	NA	NA
LOC100300938	Chr17	54208000	54211116	-	3117	GeneID:100300938	LOC100300938	lncRNA	NA	40	known	NA	NA
LOC101904098	Chr17	54267926	54290809	-	22884	GeneID:101904098	LOC101904098	lncRNA	NA	15	known	NA	NA
LOC101904902	Chr17	55419179	55484916	-	65738	GeneID:101904902	LOC101904902	lncRNA	NA	16	known	NA	NA
LOC112442041	Chr17	56501937	56507733	+	5797	GeneID:112442041	LOC112442041	lncRNA	NA	1	known	NA	NA
LOC107133301	Chr17	57084905	57099575	+	14671	GeneID:107133301	LOC107133301	lncRNA	NA	28	known	NA	NA
LOC112442042	Chr17	57220752	57230357	-	9606	GeneID:112442042	LOC112442042	lncRNA	NA	2	known	NA	NA
LOC112442044	Chr17	58515604	58521903	-	6300	GeneID:112442044	LOC112442044	lncRNA	NA	9	known	NA	NA
LOC112442005	Chr17	58580014	58585813	-	5800	GeneID:112442005	LOC112442005	lncRNA	NA	4	known	NA	NA
LOC104974662	Chr17	59276922	59308256	-	31335	GeneID:104974662	LOC104974662	lncRNA	NA	12	known	NA	NA
LOC112442045	Chr17	59636541	59676594	+	40054	GeneID:112442045	LOC112442045	lncRNA	NA	34	known	NA	NA
LOC107131338	Chr17	59882064	59924724	-	42661	GeneID:107131338	LOC107131338	lncRNA	NA	25	known	NA	NA
LOC100848596	Chr17	59928207	60034528	-	106322	GeneID:100848596	LOC100848596	lncRNA	NA	30	known	NA	NA
LOC107133302	Chr17	60062137	60088205	-	26069	GeneID:107133302	LOC107133302	lncRNA	NA	20	known	NA	NA
LOC104974667	Chr17	61082103	61084995	-	2893	GeneID:104974667	LOC104974667	lncRNA	NA	12	known	NA	NA
LOC112442046	Chr17	61324214	61330612	-	6399	GeneID:112442046	LOC112442046	lncRNA	NA	7	known	NA	NA
LOC101902124	Chr17	62288317	62391883	+	103567	GeneID:101902124	LOC101902124	lncRNA	NA	312	known	NA	NA
LOC104974669	Chr17	62492635	62496748	-	4114	GeneID:104974669	LOC104974669	lncRNA	NA	55	known	NA	NA
LOC112442051	Chr17	62813424	62816288	+	2865	GeneID:112442051	LOC112442051	lncRNA	NA	1	known	NA	NA
LOC100296211	Chr17	63256438	63262337	+	5900	GeneID:100296211	LOC100296211	lncRNA	NA	10	known	NA	NA
LOC112442054	Chr17	63454420	63481625	+	27206	GeneID:112442054	LOC112442054	lncRNA	NA	16	known	NA	NA
LOC112442006	Chr17	64858125	64871486	-	13362	GeneID:112442006	LOC112442006	lncRNA	NA	1	known	NA	NA
LOC100847159	Chr17	66293084	66305565	+	12482	GeneID:100847159	LOC100847159	lncRNA	NA	32	known	NA	NA
LOC100849610	Chr17	66959375	66984848	-	25474	GeneID:100849610	LOC100849610	lncRNA	NA	86	known	NA	NA
LOC101903066	Chr17	68219412	68229663	+	10252	GeneID:101903066	LOC101903066	lncRNA	NA	38	known	NA	NA
LOC104974695	Chr17	68470234	68474735	-	4502	GeneID:104974695	LOC104974695	lncRNA	NA	2	known	NA	NA
LOC112442058	Chr17	69537058	69556515	+	19458	GeneID:112442058	LOC112442058	lncRNA	NA	2	known	NA	NA
TUG1	Chr17	69863342	69871056	+	7715	GeneID:100848149	TUG1	lncRNA	taurine up-regulated 1 (non-protein coding)	1764	known	NA	NA
LOC112442060	Chr17	70035087	70041545	-	6459	GeneID:112442060	LOC112442060	lncRNA	NA	22	known	NA	NA
LOC112442061	Chr17	70145462	70155300	+	9839	GeneID:112442061	LOC112442061	lncRNA	NA	4	known	NA	NA
LOC112442074	Chr17	70798200	70798673	+	474	GeneID:112442074	LOC112442074	lncRNA	NA	3	known	NA	NA
LOC101909384	Chr17	71229522	71231283	-	1762	GeneID:101909384	LOC101909384	lncRNA	NA	84	known	NA	NA
LOC112442079	Chr17	72282628	72285968	+	3341	GeneID:112442079	LOC112442079	lncRNA	NA	11	known	NA	NA
LOC112442081	Chr17	72346653	72350741	+	4089	GeneID:112442081	LOC112442081	lncRNA	NA	8	known	NA	NA
LOC100848324	Chr17	72378180	72382216	+	4037	GeneID:100848324	LOC100848324	lncRNA	NA	2	known	NA	NA
LOC112442084	Chr17	73128592	73131069	+	2478	GeneID:112442084	LOC112442084	lncRNA	NA	1	known	NA	NA
LOC101902240	Chr18	1002203	1023858	+	21656	GeneID:101902240	LOC101902240	lncRNA	NA	11	known	NA	NA
LOC101902469	Chr18	1343135	1406037	-	62903	GeneID:101902469	LOC101902469	lncRNA	NA	224	known	NA	NA
LOC112442248	Chr18	1730656	1734344	+	3689	GeneID:112442248	LOC112442248	lncRNA	NA	14	known	NA	NA
LOC101902851	Chr18	1920696	1925525	+	4830	GeneID:101902851	LOC101902851	lncRNA	NA	1	known	NA	NA
LOC101903645	Chr18	2753296	2768317	+	15022	GeneID:101903645	LOC101903645	lncRNA	NA	214	known	NA	NA
LOC112442251	Chr18	3841277	3904102	-	62826	GeneID:112442251	LOC112442251	lncRNA	NA	57	known	NA	NA
LOC112442252	Chr18	6542134	6555468	+	13335	GeneID:112442252	LOC112442252	lncRNA	NA	13	known	NA	NA
LOC101902700	Chr18	6556549	6672130	-	115582	GeneID:101902700	LOC101902700	lncRNA	NA	118	known	NA	NA
LOC101902820	Chr18	7671244	7673514	-	2271	GeneID:101902820	LOC101902820	lncRNA	NA	4	known	NA	NA
LOC112442253	Chr18	7754941	7857571	+	102631	GeneID:112442253	LOC112442253	lncRNA	NA	11	known	NA	NA
LOC107133323	Chr18	8028155	8044095	+	15941	GeneID:107133323	LOC107133323	lncRNA	NA	11	known	NA	NA
LOC104974739	Chr18	10192118	10205860	-	13743	GeneID:104974739	LOC104974739	lncRNA	NA	10	known	NA	NA
LOC112442260	Chr18	10258804	10261686	-	2883	GeneID:112442260	LOC112442260	lncRNA	NA	1	known	NA	NA
LOC104974744	Chr18	10857122	10864856	-	7735	GeneID:104974744	LOC104974744	lncRNA	NA	3	known	NA	NA
LOC112442262	Chr18	11047680	11057647	+	9968	GeneID:112442262	LOC112442262	lncRNA	NA	2	known	NA	NA
LOC112442266	Chr18	11899644	12138512	-	238869	GeneID:112442266	LOC112442266	lncRNA	NA	254	known	NA	NA
LOC112442268	Chr18	12405029	12419171	-	14143	GeneID:112442268	LOC112442268	lncRNA	NA	8	known	NA	NA
LOC107133330	Chr18	12478633	12480310	+	1678	GeneID:107133330	LOC107133330	lncRNA	NA	1	known	NA	NA
LOC100848507	Chr18	12965083	12968271	+	3189	GeneID:100848507	LOC100848507	lncRNA	NA	26	known	NA	NA
LOC112442269	Chr18	13339357	13347314	+	7958	GeneID:112442269	LOC112442269	lncRNA	NA	8	known	NA	NA
LOC112442271	Chr18	14446589	14448058	+	1470	GeneID:112442271	LOC112442271	lncRNA	NA	9	known	NA	NA
LOC112442274	Chr18	14515161	14519855	+	4695	GeneID:112442274	LOC112442274	lncRNA	NA	2	known	NA	NA
LOC104974758	Chr18	14560949	14567966	-	7018	GeneID:104974758	LOC104974758	lncRNA	NA	46	known	NA	NA
LOC112442277	Chr18	15163155	15190610	+	27456	GeneID:112442277	LOC112442277	lncRNA	NA	87	known	NA	NA
LOC112442279	Chr18	15549015	15629900	+	80886	GeneID:112442279	LOC112442279	lncRNA	NA	12	known	NA	NA
LOC112442233	Chr18	17365279	17372787	-	7509	GeneID:112442233	LOC112442233	lncRNA	NA	38	known	NA	NA
LOC104970029	Chr18	17741250	17820551	+	79302	GeneID:104970029	LOC104970029	lncRNA	NA	17	known	NA	NA
LOC112442234	Chr18	18323223	18324078	-	856	GeneID:112442234	LOC112442234	lncRNA	NA	1	known	NA	NA
LOC112442282	Chr18	19329102	19346359	-	17258	GeneID:112442282	LOC112442282	lncRNA	NA	3	known	NA	NA
LOC101906490	Chr18	19591238	19643865	+	52628	GeneID:101906490	LOC101906490	lncRNA	NA	29	known	NA	NA
LOC112442283	Chr18	19996471	20014709	-	18239	GeneID:112442283	LOC112442283	lncRNA	NA	1	known	NA	NA
LOC101906708	Chr18	20014785	20030199	+	15415	GeneID:101906708	LOC101906708	lncRNA	NA	22	known	NA	NA
LOC104974837	Chr18	23179350	23189955	-	10606	GeneID:104974837	LOC104974837	lncRNA	NA	58	known	NA	NA
LOC112441511	Chr18	23221075	23232811	-	11737	GeneID:112441511	LOC112441511	lncRNA	NA	1096	known	NA	NA
LOC101907485	Chr18	23661018	23685365	+	24348	GeneID:101907485	LOC101907485	lncRNA	NA	43	known	NA	NA
LOC112442287	Chr18	24437626	24524540	+	86915	GeneID:112442287	LOC112442287	lncRNA	NA	53	known	NA	NA
LOC112442236	Chr18	30391882	30394902	+	3021	GeneID:112442236	LOC112442236	lncRNA	NA	3	known	NA	NA
LOC101906411	Chr18	35085882	35101392	+	15511	GeneID:101906411	LOC101906411	lncRNA	NA	11	known	NA	NA
LOC101906364	Chr18	35095308	35122593	-	27286	GeneID:101906364	LOC101906364	lncRNA	NA	65	known	NA	NA
LOC112442298	Chr18	36375735	36380158	+	4424	GeneID:112442298	LOC112442298	lncRNA	NA	51	known	NA	NA
LOC100847995	Chr18	36381179	36384707	-	3529	GeneID:100847995	LOC100847995	lncRNA	NA	1	known	NA	NA
LOC112442296	Chr18	36449236	36458850	-	9615	GeneID:112442296	LOC112442296	lncRNA	NA	725	known	NA	NA
LOC112442299	Chr18	36989921	37079356	+	89436	GeneID:112442299	LOC112442299	lncRNA	NA	60	known	NA	NA
LOC101902852	Chr18	37967379	37970564	-	3186	GeneID:101902852	LOC101902852	lncRNA	NA	6	known	NA	NA
LOC112442301	Chr18	38046097	38083739	+	37643	GeneID:112442301	LOC112442301	lncRNA	NA	14	known	NA	NA
LOC101902904	Chr18	38356256	38523970	-	167715	GeneID:101902904	LOC101902904	lncRNA	NA	207	known	NA	NA
LOC104974823	Chr18	38524042	38538002	+	13961	GeneID:104974823	LOC104974823	lncRNA	NA	32	known	NA	NA
LOC101903067	Chr18	38710496	38733360	+	22865	GeneID:101903067	LOC101903067	lncRNA	NA	56	known	NA	NA
LOC112442306	Chr18	40439244	40448507	-	9264	GeneID:112442306	LOC112442306	lncRNA	NA	9	known	NA	NA
LOC104974829	Chr18	40661463	40675798	+	14336	GeneID:104974829	LOC104974829	lncRNA	NA	13	known	NA	NA
LOC104974831	Chr18	40761316	40774640	-	13325	GeneID:104974831	LOC104974831	lncRNA	NA	8	known	NA	NA
LOC112442309	Chr18	44183003	44186402	+	3400	GeneID:112442309	LOC112442309	lncRNA	NA	14	known	NA	NA
LOC104972409	Chr18	45486625	45496553	-	9929	GeneID:104972409	LOC104972409	lncRNA	NA	58	known	NA	NA
LOC112442200	Chr18	45609576	45616675	-	7100	GeneID:112442200	LOC112442200	lncRNA	NA	7	known	NA	NA
LOC101906791	Chr18	45909256	45912687	+	3432	GeneID:101906791	LOC101906791	lncRNA	NA	5	known	NA	NA
LOC112442203	Chr18	46141068	46148594	+	7527	GeneID:112442203	LOC112442203	lncRNA	NA	6	known	NA	NA
LOC107131424	Chr18	46687411	46690082	+	2672	GeneID:107131424	LOC107131424	lncRNA	NA	4	known	NA	NA
LOC100848226	Chr18	47261801	47268744	+	6944	GeneID:100848226	LOC100848226	lncRNA	NA	11	known	NA	NA
LOC112442199	Chr18	47291454	47293178	+	1725	GeneID:112442199	LOC112442199	lncRNA	NA	1	known	NA	NA
LOC112442313	Chr18	48839628	48852163	-	12536	GeneID:112442313	LOC112442313	lncRNA	NA	2	known	NA	NA
LOC104972805	Chr18	48996557	49001479	+	4923	GeneID:104972805	LOC104972805	lncRNA	NA	1	known	NA	NA
LOC112442316	Chr18	49516133	49596287	-	80155	GeneID:112442316	LOC112442316	lncRNA	NA	37	known	NA	NA
LOC104974870	Chr18	50148201	50160152	+	11952	GeneID:104974870	LOC104974870	lncRNA	NA	1	known	NA	NA
LOC112442318	Chr18	50198393	50209225	-	10833	GeneID:112442318	LOC112442318	lncRNA	NA	29	known	NA	NA
LOC107131418	Chr18	50562918	50565854	+	2937	GeneID:107131418	LOC107131418	lncRNA	NA	8	known	NA	NA
LOC100848940	Chr18	50642917	50658962	-	16046	GeneID:100848940	LOC100848940	lncRNA	NA	8	known	NA	NA
LOC100849237	Chr18	50879618	50900170	-	20553	GeneID:100849237	LOC100849237	lncRNA	NA	14	known	NA	NA
LOC104970208	Chr18	51126744	51133021	-	6278	GeneID:104970208	LOC104970208	lncRNA	NA	28	known	NA	NA
LOC107131429	Chr18	51837094	51849610	+	12517	GeneID:107131429	LOC107131429	lncRNA	NA	20	known	NA	NA
LOC104974883	Chr18	51956406	51961280	+	4875	GeneID:104974883	LOC104974883	lncRNA	NA	164	known	NA	NA
LOC101903309	Chr18	52083005	52084704	+	1700	GeneID:101903309	LOC101903309	lncRNA	NA	4	known	NA	NA
LOC112442330	Chr18	52341395	52393019	-	51625	GeneID:112442330	LOC112442330	lncRNA	NA	14	known	NA	NA
LOC101904248	Chr18	52504618	52524484	-	19867	GeneID:101904248	LOC101904248	lncRNA	NA	96	known	NA	NA
LOC112442332	Chr18	52764055	52764839	-	785	GeneID:112442332	LOC112442332	lncRNA	NA	32	known	NA	NA
LOC112442337	Chr18	53043606	53046000	-	2395	GeneID:112442337	LOC112442337	lncRNA	NA	1	known	NA	NA
LOC112442338	Chr18	53069482	53074358	-	4877	GeneID:112442338	LOC112442338	lncRNA	NA	30	known	NA	NA
LOC104974899	Chr18	54150348	54152273	+	1926	GeneID:104974899	LOC104974899	lncRNA	NA	1	known	NA	NA
LOC101903281	Chr18	55421516	55427036	+	5521	GeneID:101903281	LOC101903281	lncRNA	NA	1	known	NA	NA
LOC101903913	Chr18	55616819	55626927	-	10109	GeneID:101903913	LOC101903913	lncRNA	NA	15	known	NA	NA
LOC101905357	Chr18	56076473	56079329	-	2857	GeneID:101905357	LOC101905357	lncRNA	NA	1	known	NA	NA
LOC104974912	Chr18	56408270	56411319	-	3050	GeneID:104974912	LOC104974912	lncRNA	NA	1	known	NA	NA
LOC112442208	Chr18	56508522	56511068	+	2547	GeneID:112442208	LOC112442208	lncRNA	NA	10	known	NA	NA
LOC100335819	Chr18	56623439	56624654	-	1216	GeneID:100335819	LOC100335819	lncRNA	NA	3	known	NA	NA
LOC107131443	Chr18	56978063	56986317	+	8255	GeneID:107131443	LOC107131443	lncRNA	NA	15	known	NA	NA
LOC112442221	Chr18	57696466	57700108	+	3643	GeneID:112442221	LOC112442221	lncRNA	NA	165	known	NA	NA
LOC101903564	Chr18	58308631	58314820	-	6190	GeneID:101903564	LOC101903564	lncRNA	NA	44	known	NA	NA
LOC104976573	Chr18	58429713	58438045	+	8333	GeneID:104976573	LOC104976573	lncRNA	NA	282	known	NA	NA
LOC112442358	Chr18	58980245	58983171	-	2927	GeneID:112442358	LOC112442358	lncRNA	NA	92	known	NA	NA
LOC100126043	Chr18	58996007	59007571	-	11565	GeneID:100126043	LOC100126043	lncRNA	NA	58	known	NA	NA
LOC112442364	Chr18	59587754	59591590	-	3837	GeneID:112442364	LOC112442364	lncRNA	NA	1	known	NA	NA
LOC112442365	Chr18	59685768	59696080	-	10313	GeneID:112442365	LOC112442365	lncRNA	NA	27	known	NA	NA
LOC112442371	Chr18	60280417	60288275	-	7859	GeneID:112442371	LOC112442371	lncRNA	NA	24	known	NA	NA
LOC104974943	Chr18	61510598	61519782	-	9185	GeneID:104974943	LOC104974943	lncRNA	NA	2	known	NA	NA
LOC101904855	Chr18	61561916	61572368	-	10453	GeneID:101904855	LOC101904855	lncRNA	NA	1	known	NA	NA
LOC104974947	Chr18	61963420	61969591	-	6172	GeneID:104974947	LOC104974947	lncRNA	NA	21	known	NA	NA
LOC112442381	Chr18	61969967	61971940	+	1974	GeneID:112442381	LOC112442381	lncRNA	NA	6	known	NA	NA
LOC112442382	Chr18	62084111	62087654	-	3544	GeneID:112442382	LOC112442382	lncRNA	NA	94	known	NA	NA
LOC112442384	Chr18	62206542	62212398	-	5857	GeneID:112442384	LOC112442384	lncRNA	NA	164	known	NA	NA
LOC112442223	Chr18	62840316	62841039	+	724	GeneID:112442223	LOC112442223	lncRNA	NA	26	known	NA	NA
LOC101905303	Chr18	63257542	63260506	+	2965	GeneID:101905303	LOC101905303	lncRNA	NA	28	known	NA	NA
LOC101903510	Chr18	63548759	63553432	+	4674	GeneID:101903510	LOC101903510	lncRNA	NA	5	known	NA	NA
LOC509356	Chr18	63852951	63859396	-	6446	GeneID:509356	LOC509356	lncRNA	NA	12	known	NA	NA
LOC789803	Chr18	64123007	64201102	+	78096	BGD:BT12591,GeneID:789803	LOC789803	lncRNA	NA	61	known	NA	NA
LOC100848569	Chr18	64788453	64791074	-	2622	GeneID:100848569	LOC100848569	lncRNA	NA	6	known	NA	NA
LOC112442393	Chr18	65116839	65139073	-	22235	GeneID:112442393	LOC112442393	lncRNA	NA	10	known	NA	NA
LOC789374	Chr18	65161742	65167417	+	5676	GeneID:789374	LOC789374	lncRNA	NA	6	known	NA	NA
LOC112442229	Chr18	65487151	65489613	+	2463	GeneID:112442229	LOC112442229	lncRNA	NA	2	known	NA	NA
[truncated: 1,426 more rows]
