# Supplementary material for: Bovine Adipocyte-Derived Exosomes Transport LncRNAs to Regulate Adipogenic Transdifferentiation of Bovine Muscle Satellite Cells
Source: Animals (Basel). 2025 Nov 30;15(23):3459. doi: 10.3390/ani15233459 (PMC12691046; doi:10.3390/ani15233459)
Supplement: Supplementary file 1 [file animals-15-03459-s001.zip › TableS4.csv]

Geneid	Chr	Start	End	Strand	Length	Dbxref	Name	gene_biotype	description	fat-exo
LOC112442408	Chr18	59216790	59226107	-	9318	GeneID:112442408	LOC112442408	protein_coding	NA	783867
KIF1C	Chr19	26390125	26412297	-	22173	BGD:BT27551,GeneID:514928,VGNC:VGNC:30593	KIF1C	protein_coding	kinesin family member 1C	391406
EEF1A1	Chr9	13011228	13017727	-	6500	BGD:BT15663,GeneID:282220	EEF1A1	protein_coding	eukaryotic translation elongation factor 1 alpha 1	339296
FTH1	Chr29	40477532	40480196	-	2665	BGD:BT26964,GeneID:281173	FTH1	protein_coding	ferritin heavy chain 1	299776
SH3PXD2A	Chr26	24161301	24410553	-	249253	BGD:BT21589,GeneID:100299286	SH3PXD2A	protein_coding	NA	261199
NET1	Chr13	43162646	43197380	-	34735	BGD:BT13266,GeneID:507365,VGNC:VGNC:32010	NET1	protein_coding	neuroepithelial cell transforming 1	255505
VIM	Chr13	31653816	31661745	+	7930	BGD:BT11168,GeneID:280955,VGNC:VGNC:36796	VIM	protein_coding	vimentin	188993
RAB13	Chr3	16449594	16457409	+	7816	BGD:BT10441,GeneID:514541,VGNC:VGNC:33621	RAB13	protein_coding	RAB13%2C member RAS oncogene family	163330
RPS2	Chr25	1519528	1521705	-	2178	BGD:BT17865,GeneID:286867	RPS2	protein_coding	ribosomal protein S2	163275
BMPR1B	Chr6	29371363	29820366	-	449004	BGD:BT11289,GeneID:407128,VGNC:VGNC:26525	BMPR1B	protein_coding	bone morphogenetic protein receptor type 1B	161288
ACTB	Chr25	38799230	38802643	+	3414	GeneID:280979	ACTB	protein_coding	actin beta	150573
MAP4K4	Chr11	6481520	6631830	+	150311	GeneID:509109,VGNC:VGNC:31207	MAP4K4	protein_coding	NA	125577
KCTD10	Chr17	63696948	63726375	+	29428	BGD:BT21396,GeneID:540881,VGNC:VGNC:30500	KCTD10	protein_coding	potassium channel tetramerization domain containing 10	120291
HSP90AB1	Chr23	17752495	17758156	+	5662	BGD:BT11507,GeneID:767874	HSP90AB1	protein_coding	heat shock protein 90 alpha family class B member 1	115739
ORAOV1	Chr29	46849894	46917254	-	67361	GeneID:100297183	ORAOV1	protein_coding	NA	108378
SAMD4A	Chr10	67062950	67289994	+	227045	GeneID:540852,VGNC:VGNC:34272	SAMD4A	protein_coding	sterile alpha motif domain containing 4A	100881
EEF2	Chr7	20027762	20036652	+	8891	GeneID:281138,VGNC:VGNC:28335	EEF2	protein_coding	eukaryotic translation elongation factor 2	100157
CPE	Chr17	573369	721446	+	148078	BGD:BT12828,GeneID:280753,VGNC:VGNC:27648	CPE	protein_coding	carboxypeptidase E	97620
GAPDH	Chr5	103870384	103874667	-	4284	BGD:BT11420,GeneID:281181	GAPDH	protein_coding	glyceraldehyde-3-phosphate dehydrogenase	94953
ACTG1	Chr19	51259442	51262291	+	2850	BGD:BT11208,GeneID:404122	ACTG1	protein_coding	actin gamma 1	92444
NCL	Chr2	119226976	119236929	-	9954	BGD:BT17150,GeneID:497013	NCL	protein_coding	nucleolin	88361
TPT1	Chr12	15472248	15475791	-	3544	GeneID:326599	TPT1	protein_coding	tumor protein%2C translationally-controlled 1	83955
MAP4	Chr22	51758288	51909952	+	151665	GeneID:281295	MAP4	protein_coding	microtubule associated protein 4	83280
PTPN11	Chr17	61731486	61802162	-	70677	BGD:BT23074,GeneID:533590,VGNC:VGNC:33530	PTPN11	protein_coding	NA	82130
AHNAK	Chr29	40815666	40907494	-	91829	BGD:BT29734,GeneID:531336,VGNC:VGNC:25754	AHNAK	protein_coding	NA	81331
RPS3	Chr15	54593637	54598582	+	4946	BGD:BT20485,GeneID:326588,VGNC:VGNC:34138	RPS3	protein_coding	ribosomal protein S3	78340
SOD2	Chr9	95955349	95965385	-	10037	BGD:BT29128,GeneID:281496	SOD2	protein_coding	superoxide dismutase 2%2C mitochondrial	77979
CALD1	Chr4	98449568	98681120	+	231553	BGD:BT27319,GeneID:281660,VGNC:VGNC:26706	CALD1	protein_coding	caldesmon 1	73731
EIF3A	Chr26	39243366	39274462	-	31097	GeneID:506564,VGNC:VGNC:28392	EIF3A	protein_coding	eukaryotic translation initiation factor 3 subunit A	73512
PKM	Chr10	19137913	19164576	-	26664	BGD:BT11448,GeneID:512571	PKM	protein_coding	pyruvate kinase M1/2	71368
FAM129B	Chr11	98219205	98271703	-	52499	BGD:BT25903,GeneID:613747,VGNC:VGNC:54427	FAM129B	protein_coding	NA	67167
ANP32B	Chr8	63155268	63179623	+	24356	BGD:BT19966,GeneID:509685,VGNC:VGNC:25958	ANP32B	protein_coding	acidic nuclear phosphoprotein 32 family member B	66694
PIK3CA	Chr1	87871399	87963844	-	92446	GeneID:282306,VGNC:VGNC:32889	PIK3CA	protein_coding	phosphatidylinositol-4%2C5-bisphosphate 3-kinase catalytic subunit alpha	66637
TPM4	Chr7	6898898	6924164	-	25267	BGD:BT16458,GeneID:535277,VGNC:VGNC:36254	TPM4	protein_coding	tropomyosin 4	65990
RPSA	Chr22	12684198	12697683	+	13486	BGD:BT26842,GeneID:281898,VGNC:VGNC:50103	RPSA	protein_coding	ribosomal protein SA	61458
RPS20	Chr14	23278327	23279575	-	1249	BGD:BT12364,GeneID:513222,VGNC:VGNC:34133	RPS20	protein_coding	ribosomal protein S20	60357
PABPC1	Chr14	63625778	63643551	+	17774	GeneID:282296,VGNC:VGNC:53870	PABPC1	protein_coding	poly(A) binding protein cytoplasmic 1	59587
RPL13A	Chr18	55940638	55944163	+	3526	BGD:BT25849,GeneID:767925,VGNC:VGNC:53040	RPL13A	protein_coding	ribosomal protein L13a	59296
ENO1	Chr16	44553088	44566771	+	13684	BGD:BT11190,GeneID:281141	ENO1	protein_coding	enolase 1	58287
PDE3B	Chr15	37933483	38095487	-	162005	BGD:BT17078,GeneID:533323,VGNC:VGNC:32675	PDE3B	protein_coding	NA	56717
RACK1	Chr7	40371008	40375831	-	4824	BGD:BT11198,GeneID:327682,VGNC:VGNC:33676	RACK1	protein_coding	receptor for activated C kinase 1	55373
RPS6	Chr8	24916124	24920700	+	4577	BGD:BT25368,GeneID:787914	RPS6	protein_coding	ribosomal protein S6	55286
ARRDC4	Chr21	8736193	8748958	-	12766	BGD:BT14696,GeneID:538517,VGNC:VGNC:26174	ARRDC4	protein_coding	arrestin domain containing 4	55083
DYNC1LI2	Chr18	34456973	34477936	-	20964	BGD:BT13167,GeneID:519789,VGNC:VGNC:28273	DYNC1LI2	protein_coding	dynein cytoplasmic 1 light intermediate chain 2	52230
CAVIN1	Chr19	42507157	42521839	-	14683	GeneID:538457,VGNC:VGNC:26802	CAVIN1	protein_coding	caveolae associated protein 1	51071
RPS19	Chr18	51355189	51362725	-	7537	BGD:BT14273,GeneID:516063	RPS19	protein_coding	ribosomal protein S19	50943
LACC1	Chr12	14091200	14107853	+	16654	BGD:BT16786,GeneID:537649	LACC1	protein_coding	laccase domain containing 1	50769
TMSB4X	ChrX	130698922	130700970	-	2049	BGD:BT29994,GeneID:282386	TMSB4X	protein_coding	thymosin beta 4%2C X-linked	50637
TPM1	Chr10	46993263	47022966	-	29704	BGD:BT10015,GeneID:281544	TPM1	protein_coding	tropomyosin 1	50171
NPM1	Chr20	3205464	3218379	+	12916	BGD:BT20446,GeneID:614028	NPM1	protein_coding	nucleophosmin 1	49353
LMNA	Chr3	14642008	14670627	-	28620	GeneID:404144,VGNC:VGNC:30929	LMNA	protein_coding	lamin A/C	48041
RPS14	Chr7	61757742	61778425	-	20684	BGD:BT22575,GeneID:282050	RPS14	protein_coding	ribosomal protein S14	47711
ARHGAP11A	Chr10	30064010	30087255	-	23246	BGD:BT18591,GeneID:617811	ARHGAP11A	protein_coding	NA	47059
PALLD	Chr8	702625	1068997	+	366373	BGD:BT24142,GeneID:617678,VGNC:VGNC:32557	PALLD	protein_coding	NA	46987
EEF1G	Chr29	40917049	40926643	-	9595	BGD:BT21886,GeneID:326581,VGNC:VGNC:28334	EEF1G	protein_coding	eukaryotic translation elongation factor 1 gamma	46632
GET4	Chr25	41806272	41819281	-	13010	GeneID:618954	GET4	protein_coding	golgi to ER traffic protein 4 homolog (S. cerevisiae)	46554
EIF4B	Chr5	26923582	26949256	-	25675	BGD:BT15620,GeneID:505850,VGNC:VGNC:28407	EIF4B	protein_coding	eukaryotic translation initiation factor 4B	46452
DYNLL2	Chr19	8875370	8893233	+	17864	GeneID:540369,VGNC:VGNC:28275	DYNLL2	protein_coding	dynein light chain LC8-type 2	44179
RPL3	Chr5	110745807	110752067	-	6261	GeneID:282688	RPL3	protein_coding	ribosomal protein L3	43950
DDR2	Chr3	6671293	6853886	-	182594	BGD:BT24218,GeneID:533523,VGNC:VGNC:27953	DDR2	protein_coding	discoidin domain receptor tyrosine kinase 2	41708
SAP18	Chr12	35603042	35610878	-	7837	BGD:BT12663,GeneID:615692,VGNC:VGNC:34281	SAP18	protein_coding	Sin3A associated protein 18	41595
RPL6	Chr17	61814799	61842303	+	27505	BGD:BT27973,GeneID:511051	RPL6	protein_coding	ribosomal protein L6	41138
GXYLT1	Chr5	38545537	38596102	+	50566	BGD:BT21967,GeneID:617596,VGNC:VGNC:29726	GXYLT1	protein_coding	glucoside xylosyltransferase 1	40752
RPL10	ChrX	37451253	37453614	+	2362	BGD:BT12528,GeneID:286790	RPL10	protein_coding	ribosomal protein L10	40497
ZC3H10	Chr5	57197913	57205251	-	7339	BGD:BT15642,GeneID:507466,VGNC:VGNC:37096	ZC3H10	protein_coding	zinc finger CCCH-type containing 10	40063
ANXA2	Chr10	49800141	49844623	+	44483	BGD:BT26634,GeneID:282689	ANXA2	protein_coding	annexin A2	39958
HSP90AA1	Chr21	66939612	66944979	-	5368	BGD:BT10065,GeneID:281832,VGNC:VGNC:53940	HSP90AA1	protein_coding	heat shock protein 90 alpha family class A member 1	39958
MAFF	Chr5	109963645	109972831	+	9187	BGD:BT22707,GeneID:617914,VGNC:VGNC:31140	MAFF	protein_coding	MAF bZIP transcription factor F	39783
RASSF3	Chr5	49116536	49190907	-	74372	BGD:BT16096,GeneID:536808,VGNC:VGNC:33759	RASSF3	protein_coding	Ras association (RalGDS/AF-6) domain family member 3	38946
MAP1B	Chr20	9401263	9494370	-	93108	BGD:BT29947,GeneID:514739,VGNC:VGNC:31178	MAP1B	protein_coding	microtubule associated protein 1B	38641
CALR	Chr7	12618114	12621944	-	3831	BGD:BT25069,GeneID:281036,VGNC:VGNC:26715	CALR	protein_coding	calreticulin	37067
RPL8	Chr14	321226	323826	-	2601	BGD:BT29492,GeneID:535056	RPL8	protein_coding	ribosomal protein L8	34641
RPL7A	Chr11	104255845	104259161	+	3317	BGD:BT20029,GeneID:513128,VGNC:VGNC:49853	RPL7A	protein_coding	ribosomal protein L7a	34323
HNRNPA1	Chr5	25779263	25785721	-	6459	GeneID:505093	HNRNPA1	protein_coding	heterogeneous nuclear ribonucleoprotein A1	33488
TAGLN	Chr15	27889556	27894949	+	5394	BGD:BT29146,GeneID:513463,VGNC:VGNC:35585	TAGLN	protein_coding	transgelin	33147
RPLP0	Chr17	62557773	62561795	-	4023	BGD:BT19086,GeneID:286868	RPLP0	protein_coding	ribosomal protein lateral stalk subunit P0	32568
DST	Chr23	3253428	3768045	+	514618	BGD:BT10440,GeneID:535297	DST	protein_coding	NA	32348
RPL19	Chr19	39694197	39697795	+	3599	GeneID:510615	RPL19	protein_coding	ribosomal protein L19	32232
GNAS	Chr13	57465317	57532635	-	67319	BGD:BT12337,GeneID:281793	GNAS	protein_coding	GNAS complex locus	31855
TUBA1B	Chr5	30699311	30702912	+	3602	BGD:BT27109,GeneID:539882	TUBA1B	protein_coding	tubulin%2C alpha 1b	31001
RPL4	Chr10	13357473	13362124	-	4652	BGD:BT22462,GeneID:510547	RPL4	protein_coding	ribosomal protein L4	30993
ZFP91	Chr15	81890547	81930250	+	39704	GeneID:529006	ZFP91	protein_coding	NA	30976
KANK2	Chr7	15601583	15628089	-	26507	GeneID:767586,VGNC:VGNC:30390	KANK2	protein_coding	KN motif and ankyrin repeat domains 2	30971
FTL	Chr18	55538469	55540367	+	1899	BGD:BT15790,GeneID:286861	FTL	protein_coding	ferritin light chain	30460
HSPA8	Chr15	33679011	33683436	-	4426	BGD:BT12679,GeneID:281831,VGNC:VGNC:54632	HSPA8	protein_coding	heat shock protein family A (Hsp70) member 8	30337
CENPB	Chr13	51417086	51419763	+	2678	BGD:BT11595,GeneID:788381	CENPB	protein_coding	NA	30131
RAI14	Chr20	39313061	39475261	-	162201	GeneID:525869,VGNC:VGNC:33696	RAI14	protein_coding	NA	30115
MAP2K7	Chr7	16662509	16672289	+	9781	GeneID:787278,VGNC:VGNC:54447	MAP2K7	protein_coding	NA	30105
RPL15	Chr27	42051427	42055369	-	3943	BGD:BT22816,GeneID:507151	RPL15	protein_coding	ribosomal protein L15	29983
SLC25A6	Chr26	15191007	15195490	+	4484	GeneID:282480,VGNC:VGNC:49863	SLC25A6	protein_coding	solute carrier family 25 member 6	29625
SMARCA5	Chr17	14342538	14380115	-	37578	BGD:BT17345,GeneID:537503,VGNC:VGNC:34988	SMARCA5	protein_coding	SWI/SNF related%2C matrix associated%2C actin dependent regulator of chromatin%2C subfamily a%2C member 5	29560
RPS3A	Chr17	6717403	6722090	-	4688	BGD:BT28130,GeneID:282053	RPS3A	protein_coding	ribosomal protein S3A	29009
VAT1	Chr19	43044132	43051001	-	6870	BGD:BT11299,GeneID:510698,VGNC:VGNC:36770	VAT1	protein_coding	vesicle amine transport 1	28885
CSDE1	Chr3	28579147	28614817	+	35671	BGD:BT27896,GeneID:513993,VGNC:VGNC:27751	CSDE1	protein_coding	cold shock domain containing E1	28617
LDHA	Chr29	26290887	26302946	-	12060	BGD:BT10370,GeneID:281274	LDHA	protein_coding	lactate dehydrogenase A	27358
HUWE1	ChrX	90965898	91123277	-	157380	BGD:BT20692,GeneID:511826,VGNC:VGNC:30009	HUWE1	protein_coding	HECT%2C UBA and WWE domain containing 1%2C E3 ubiquitin protein ligase	27332
YBX1	Chr3	103520065	103539625	-	19561	GeneID:287023,VGNC:VGNC:50129	YBX1	protein_coding	Y-box binding protein 1	27238
TRAK2	Chr2	89938615	90008486	-	69872	BGD:BT27644,GeneID:523970,VGNC:VGNC:36281	TRAK2	protein_coding	trafficking kinesin protein 2	27178
PGAM1	Chr26	18649174	18655669	+	6496	BGD:BT10692,GeneID:404148	PGAM1	protein_coding	phosphoglycerate mutase 1	27058
CCNG1	Chr7	75115945	75123209	+	7265	BGD:BT23959,GeneID:281671,VGNC:VGNC:26969	CCNG1	protein_coding	cyclin G1	26762
ALDOA	Chr25	26212564	26225472	-	12909	BGD:BT12000,GeneID:509566,VGNC:VGNC:25821	ALDOA	protein_coding	aldolase%2C fructose-bisphosphate A	26692
CTNNB1	Chr22	13799018	13846769	+	47752	BGD:BT22729,GeneID:539003,VGNC:VGNC:27802	CTNNB1	protein_coding	catenin beta 1	26471
RPL23	Chr19	39438651	39443013	-	4363	BGD:BT16888,GeneID:504876	RPL23	protein_coding	ribosomal protein L23	25624
RPL14	Chr22	13292699	13296109	+	3411	BGD:BT12753,GeneID:539373,VGNC:VGNC:34110	RPL14	protein_coding	ribosomal protein L14	25336
EIF4G2	Chr15	41871084	41881444	+	10361	BGD:BT28843,GeneID:286870,VGNC:VGNC:28416	EIF4G2	protein_coding	eukaryotic translation initiation factor 4 gamma 2	25290
OAZ1	Chr7	21282787	21286350	-	3564	GeneID:506973	OAZ1	protein_coding	ornithine decarboxylase antizyme 1	25273
S100A4	Chr3	16824260	16826547	+	2288	BGD:BT10009,GeneID:282343,VGNC:VGNC:34244	S100A4	protein_coding	S100 calcium binding protein A4	25205
HSPA4	Chr7	44607161	44661126	+	53966	BGD:BT11676,GeneID:536558,VGNC:VGNC:52242	HSPA4	protein_coding	heat shock protein family A (Hsp70) member 4	25005
BCL2L2	Chr10	21596691	21606964	-	10274	BGD:BT13347,GeneID:767601	BCL2L2	protein_coding	BCL2 like 2	24785
RPS7	Chr8	110987214	110992366	-	5153	BGD:BT23298,GeneID:505507,VGNC:VGNC:34150	RPS7	protein_coding	ribosomal protein S7	24676
OXSR1	Chr22	11636912	11723485	+	86574	BGD:BT20774,GeneID:526949,VGNC:VGNC:32514	OXSR1	protein_coding	oxidative stress responsive 1	24296
RPL7	Chr14	36623520	36627047	-	3528	BGD:BT30285,GeneID:514966	RPL7	protein_coding	ribosomal protein L7	24222
ITPRIPL2	Chr25	16860229	16867178	-	6950	BGD:BT22866,GeneID:783291,VGNC:VGNC:30351	ITPRIPL2	protein_coding	NA	23596
DCAF5	Chr10	80840987	80934639	-	93653	BGD:BT17744,GeneID:785849,VGNC:VGNC:27905	DCAF5	protein_coding	NA	23381
KIF5B	Chr13	33326443	33374419	+	47977	BGD:BT24820,GeneID:514261,VGNC:VGNC:30606	KIF5B	protein_coding	kinesin family member 5B	23236
GLG1	Chr18	1931769	2059474	-	127706	GeneID:281196,VGNC:VGNC:29398	GLG1	protein_coding	golgi glycoprotein 1	23168
WWTR1	Chr1	118496208	118645507	+	149300	BGD:BT10981,GeneID:614786,VGNC:VGNC:36980	WWTR1	protein_coding	WW domain containing transcription regulator 1	22913
XKR6	Chr8	8147972	8413448	-	265477	BGD:BT23742,GeneID:539914	XKR6	protein_coding	XK%2C Kell blood group complex subunit-related family%2C member 6	22872
ARMCX3	ChrX	50612315	50620379	-	8065	BGD:BT30294,GeneID:516747,VGNC:VGNC:50548	ARMCX3	protein_coding	armadillo repeat containing%2C X-linked 3	22870
COX1	MT	5687	7231	+	1545	GeneID:3283879	COX1	protein_coding	NA	22721
RPS4X	ChrX	78400272	78404695	+	4424	BGD:BT15199,GeneID:614241	RPS4X	protein_coding	ribosomal protein S4%2C X-linked	22105
MYO10	Chr20	56234281	56495822	+	261542	BGD:BT15025,GeneID:281935,VGNC:VGNC:31811	MYO10	protein_coding	myosin X	21919
ACSL4	ChrX	58032524	58110130	-	77607	BGD:BT26375,GeneID:536628,VGNC:VGNC:25566	ACSL4	protein_coding	NA	21906
COL1A2	Chr4	11776444	11813113	+	36670	BGD:BT12259,GeneID:282188,VGNC:VGNC:27561	COL1A2	protein_coding	collagen type I alpha 2 chain	21870
TMSB10	Chr11	50094264	50095274	-	1011	BGD:BT22547,GeneID:282385	TMSB10	protein_coding	thymosin beta 10	21830
MRFAP1L1	Chr6	113175865	113178198	+	2334	GeneID:522338	MRFAP1L1	protein_coding	Morf4 family associated protein 1-like 1	21745
ATP5F1A	Chr24	45841918	45851208	-	9291	BGD:BT26659,GeneID:282578,VGNC:VGNC:26299	ATP5F1A	protein_coding	ATP synthase F1 subunit alpha	21531
ANXA5	Chr6	3557273	3590522	+	33250	BGD:BT22841,GeneID:281626,VGNC:VGNC:25967	ANXA5	protein_coding	annexin A5	21470
SETD7	Chr17	18154906	18212821	+	57916	GeneID:515928,VGNC:VGNC:34497	SETD7	protein_coding	NA	21274
CALM1	Chr10	102005688	102016066	+	10379	BGD:BT24007,GeneID:617095	CALM1	protein_coding	calmodulin 1	21213
RPL13	Chr18	14490266	14492655	+	2390	BGD:BT12796,GeneID:508221,VGNC:VGNC:34109	RPL13	protein_coding	ribosomal protein L13	21103
HNRNPA3	Chr2	19654031	19663682	-	9652	GeneID:782669,VGNC:VGNC:49996	HNRNPA3	protein_coding	heterogeneous nuclear ribonucleoprotein A3	21073
PTP4A2	Chr2	121790687	121819536	+	28850	BGD:BT28098,GeneID:614435,VGNC:VGNC:33524	PTP4A2	protein_coding	protein tyrosine phosphatase type IVA%2C member 2	21043
SPTBN1	Chr11	37176063	37389119	+	213057	BGD:BT19500,GeneID:526027,VGNC:VGNC:35253	SPTBN1	protein_coding	spectrin beta%2C non-erythrocytic 1	21030
SLC25A3	Chr5	62746005	62752288	+	6284	GeneID:282477,VGNC:VGNC:49861	SLC25A3	protein_coding	solute carrier family 25 member 3	21015
LASP1	Chr19	39454627	39495002	+	40376	BGD:BT13202,GeneID:532851,VGNC:VGNC:30798	LASP1	protein_coding	LIM and SH3 protein 1	21010
RPL24	Chr1	46061449	46066949	-	5501	BGD:BT14245,GeneID:282048,VGNC:VGNC:34113	RPL24	protein_coding	ribosomal protein L24	20866
ETS1	Chr29	31810910	31949751	-	138842	BGD:BT10623,GeneID:540313,VGNC:VGNC:28626	ETS1	protein_coding	ETS proto-oncogene 1%2C transcription factor	20814
VIRMA	Chr14	69781802	69846027	+	64226	BGD:BT22033,GeneID:782848,VGNC:VGNC:36801	VIRMA	protein_coding	vir like m6A methyltransferase associated	20796
SMARCC1	Chr22	51958087	52083687	+	125601	GeneID:522045	SMARCC1	protein_coding	NA	20667
FLNA	ChrX	37397606	37423757	-	26152	BGD:BT10873,GeneID:281165,VGNC:VGNC:29033	FLNA	protein_coding	filamin A	20618
CHD4	Chr5	103817757	103847333	+	29577	BGD:BT29936,GeneID:506402,VGNC:VGNC:27280	CHD4	protein_coding	chromodomain helicase DNA binding protein 4	20463
FKBP1A	Chr13	59738867	59766085	+	27219	BGD:BT19155,GeneID:614795	FKBP1A	protein_coding	FK506 binding protein 1A	20296
RPL11	Chr2	129194243	129198106	-	3864	BGD:BT12537,GeneID:512745,VGNC:VGNC:34108	RPL11	protein_coding	ribosomal protein L11	20274
RPS18	Chr23	7446290	7451048	+	4759	BGD:BT19235,GeneID:326602,VGNC:VGNC:54234	RPS18	protein_coding	ribosomal protein S18	20189
ST8SIA6	Chr13	31731849	31896009	-	164161	BGD:BT11552,GeneID:494116,VGNC:VGNC:35347	ST8SIA6	protein_coding	ST8 alpha-N-acetyl-neuraminide alpha-2%2C8-sialyltransferase 6	20141
RPS23	Chr7	82217490	82219272	-	1783	BGD:BT15660,GeneID:540129	RPS23	protein_coding	ribosomal protein S23	19972
CDH13	Chr18	9138128	10154233	+	1016106	BGD:BT20739,GeneID:512302,VGNC:VGNC:27093	CDH13	protein_coding	cadherin 13	19717
AKAP2	Chr8	99677128	99721951	+	44824	BGD:BT10867,GeneID:614497	AKAP2	protein_coding	A-kinase anchoring protein 2	19608
RPLP1	Chr10	16343828	16345976	+	2149	BGD:BT29623,GeneID:533285	RPLP1	protein_coding	ribosomal protein lateral stalk subunit P1	19542
TUBB	Chr23	28298186	28301777	-	3592	GeneID:615087	TUBB	protein_coding	tubulin beta class I	19296
COL1A1	Chr19	36457701	36475647	+	17947	BGD:BT10494,GeneID:282187,VGNC:VGNC:27560	COL1A1	protein_coding	collagen type I alpha 1 chain	18998
ARHGAP32	Chr29	32327423	32532711	-	205289	BGD:BT15372,GeneID:506260,VGNC:VGNC:26090	ARHGAP32	protein_coding	Rho GTPase activating protein 32	18933
HDLBP	Chr3	120423893	120482640	-	58748	GeneID:767882	HDLBP	protein_coding	NA	18784
RPS10	Chr23	8488466	8495419	-	6954	BGD:BT18965,GeneID:540965	RPS10	protein_coding	ribosomal protein S10	18734
PCBP2	Chr5	26541039	26562413	-	21375	BGD:BT14149,GeneID:540653,VGNC:VGNC:49069	PCBP2	protein_coding	poly(rC) binding protein 2	18653
RPS11	Chr18	55950499	55952929	+	2431	BGD:BT24496,GeneID:539196,VGNC:VGNC:53041	RPS11	protein_coding	ribosomal protein S11	18627
RPS5	Chr18	65660255	65665845	+	5591	GeneID:506229,VGNC:VGNC:34139	RPS5	protein_coding	ribosomal protein S5	18589
NAP1L1	Chr5	5588950	5628608	-	39659	GeneID:790872	NAP1L1	protein_coding	nucleosome assembly protein 1 like 1	18270
PTMS	Chr5	103674101	103678695	-	4595	GeneID:613777	PTMS	protein_coding	parathymosin	18176
RPL12	Chr11	98179657	98183844	-	4188	BGD:BT29784,GeneID:404133	RPL12	protein_coding	ribosomal protein L12	17968
ZNF516	Chr24	2551257	2651584	+	100328	GeneID:519449,VGNC:VGNC:37294	ZNF516	protein_coding	NA	17731
CDK6	Chr4	9929529	10190016	-	260488	BGD:BT19624,GeneID:511754,VGNC:VGNC:27133	CDK6	protein_coding	cyclin dependent kinase 6	17525
YWHAB	Chr13	73297853	73319790	+	21938	BGD:BT12235,GeneID:286863,VGNC:VGNC:37044	YWHAB	protein_coding	tyrosine 3-monooxygenase/tryptophan 5-monooxygenase activation protein beta	17522
CEMIP	Chr21	26633915	26793961	+	160047	BGD:BT28827,GeneID:519047,VGNC:VGNC:27172	CEMIP	protein_coding	NA	17466
TRIM56	Chr25	35626743	35635586	-	8844	BGD:BT21076,GeneID:514896,VGNC:VGNC:36342	TRIM56	protein_coding	tripartite motif containing 56	17403
PRKAR1A	Chr19	61702463	61718972	-	16510	BGD:BT21442,GeneID:615074,VGNC:VGNC:33324	PRKAR1A	protein_coding	protein kinase cAMP-dependent type I regulatory subunit alpha	17104
IPO7	Chr15	43190698	43234275	-	43578	BGD:BT17200,GeneID:513707,VGNC:VGNC:30244	IPO7	protein_coding	importin 7	16979
CELF1	Chr15	77281892	77368002	-	86111	BGD:BT28634,GeneID:540475,VGNC:VGNC:27167	CELF1	protein_coding	CUGBP Elav-like family member 1	16909
ZCCHC24	Chr28	34985408	35050560	-	65153	GeneID:616669,VGNC:VGNC:54513	ZCCHC24	protein_coding	NA	16831
RPS26	Chr5	57279795	57282854	-	3060	BGD:BT29021,GeneID:509426	RPS26	protein_coding	ribosomal protein S26	16825
MTCH1	Chr23	10878589	10898204	-	19616	BGD:BT12408,GeneID:781257	MTCH1	protein_coding	mitochondrial carrier 1	16743
TP53INP2	Chr13	64041334	64050821	+	9488	GeneID:511340,VGNC:VGNC:36237	TP53INP2	protein_coding	NA	16683
PPIA	Chr4	76709321	76713309	-	3989	GeneID:281418	PPIA	protein_coding	peptidylprolyl isomerase A	16636
UACA	Chr10	17533448	17619272	-	85825	BGD:BT15292,GeneID:281559,VGNC:VGNC:36558	UACA	protein_coding	uveal autoantigen with coiled-coil domains and ankyrin repeats	16514
PKP4	Chr2	37644365	37902698	-	258334	BGD:BT10555,GeneID:281406,VGNC:VGNC:32952	PKP4	protein_coding	plakophilin 4	16428
ITGB3	Chr19	46330531	46393474	+	62944	BGD:BT10768,GeneID:282642	ITGB3	protein_coding	integrin subunit beta 3	16397
RPL27A	Chr15	43879840	43882635	-	2796	BGD:BT29329,GeneID:404190	RPL27A	protein_coding	ribosomal protein L27a	16219
LYRM4	Chr23	49417555	49509666	+	92112	BGD:BT17653,GeneID:614011,VGNC:VGNC:31110	LYRM4	protein_coding	LYR motif containing 4	16164
GDF11	Chr5	57505355	57512998	-	7644	GeneID:540517,VGNC:VGNC:29300	GDF11	protein_coding	NA	16161
CFL1	Chr29	43973068	43976493	-	3426	GeneID:534553,VGNC:VGNC:27253	CFL1	protein_coding	cofilin 1	16154
SEPT2	Chr3	120482836	120511027	+	28192	BGD:BT26476,GeneID:511612,VGNC:VGNC:34454	SEPT2	protein_coding	septin 2	16073
RPS16	Chr18	49122734	49125200	-	2467	BGD:BT14270,GeneID:506297	RPS16	protein_coding	ribosomal protein S16	16054
RNF10	Chr17	62816667	62850322	+	33656	BGD:BT25821,GeneID:520757,VGNC:VGNC:34007	RNF10	protein_coding	ring finger protein 10	15791
EIF4A1	Chr19	27305544	27311552	+	6009	BGD:BT13815,GeneID:504958,VGNC:VGNC:28404	EIF4A1	protein_coding	eukaryotic translation initiation factor 4A1	15777
CDV3	Chr1	135867529	135881792	-	14264	BGD:BT13940,GeneID:504871	CDV3	protein_coding	CDV3 homolog	15648
MACF1	Chr3	106589750	106930676	-	340927	BGD:BT19411,GeneID:506730	MACF1	protein_coding	microtubule-actin crosslinking factor 1	15644
YAP1	Chr15	6499364	6634448	-	135085	GeneID:100336629	YAP1	protein_coding	NA	15632
PABPC4	Chr3	106491859	106507738	+	15880	BGD:BT15723,GeneID:534576	PABPC4	protein_coding	poly(A) binding protein cytoplasmic 4	15495
SET	Chr11	99200794	99206521	+	5728	BGD:BT15582,GeneID:538444	SET	protein_coding	SET nuclear proto-oncogene	15460
CCDC80	Chr1	57376258	57478031	-	101774	BGD:BT20592,GeneID:515235,VGNC:VGNC:26918	CCDC80	protein_coding	coiled-coil domain containing 80	15250
GPI	Chr18	44784251	44812527	+	28277	BGD:BT10201,GeneID:280808,VGNC:VGNC:29534	GPI	protein_coding	glucose-6-phosphate isomerase	15196
IGFBP5	Chr2	104656175	104680027	-	23853	BGD:BT12013,GeneID:404185,VGNC:VGNC:30087	IGFBP5	protein_coding	insulin like growth factor binding protein 5	15183
MTURN	Chr4	66180972	66213782	-	32811	GeneID:615685,VGNC:VGNC:31755	MTURN	protein_coding	maturin%2C neural progenitor differentiation regulator homolog	15105
RFLNB	Chr19	22265732	22274332	+	8601	GeneID:112442617	RFLNB	protein_coding	NA	15079
RAB31	Chr24	41786924	41868539	+	81616	BGD:BT24502,GeneID:616979,VGNC:VGNC:33640	RAB31	protein_coding	RAB31%2C member RAS oncogene family	15071
RPS8	Chr3	101232561	101235097	-	2537	GeneID:404140,VGNC:VGNC:34151	RPS8	protein_coding	ribosomal protein S8	15069
RPL9	Chr6	58564662	58569422	-	4761	BGD:BT13956,GeneID:282884	RPL9	protein_coding	ribosomal protein L9	15021
XDH	Chr11	14164455	14224541	-	60087	GeneID:280960,VGNC:VGNC:36984	XDH	protein_coding	xanthine dehydrogenase	15004
RPL5	Chr3	50629955	50638559	-	8605	BGD:BT17922,GeneID:515238	RPL5	protein_coding	ribosomal protein L5	14780
YBX3	Chr5	98853392	98879071	+	25680	BGD:BT15794,GeneID:533297,VGNC:VGNC:37018	YBX3	protein_coding	Y-box binding protein 3	14538
RPS17	Chr21	22839050	22842498	-	3449	BGD:BT14647,GeneID:788861,VGNC:VGNC:49854	RPS17	protein_coding	ribosomal protein S17	14197
FAU	Chr29	43326668	43328299	-	1632	BGD:BT28660,GeneID:282847	FAU	protein_coding	FAU%2C ubiquitin like and ribosomal protein S30 fusion	14183
MYO5A	Chr10	57848935	58054541	+	205607	BGD:BT20688,GeneID:541234,VGNC:VGNC:31826	MYO5A	protein_coding	NA	14136
CLTC	Chr19	10595322	10665492	+	70171	GeneID:281080,VGNC:VGNC:27471	CLTC	protein_coding	clathrin heavy chain	14069
CDK19	Chr9	39477709	39647687	+	169979	BGD:BT10902,GeneID:511802,VGNC:VGNC:27122	CDK19	protein_coding	cyclin dependent kinase 19	14056
CCNI	Chr6	91881487	91920418	-	38932	BGD:BT17628,GeneID:504847,VGNC:VGNC:26971	CCNI	protein_coding	cyclin I	13995
RHOA	Chr22	50701226	50751133	+	49908	BGD:BT11858,GeneID:338049,VGNC:VGNC:33943	RHOA	protein_coding	ras homolog family member A	13935
EEF1B2	Chr2	94490099	94493382	+	3284	BGD:BT22377,GeneID:520875,VGNC:VGNC:54422	EEF1B2	protein_coding	eukaryotic translation elongation factor 1 beta 2	13910
LOC104975673	Chr23	30493361	30514886	-	21526	GeneID:104975673	LOC104975673	protein_coding	NA	13903
SPTAN1	Chr11	99101195	99159309	+	58115	GeneID:540108,VGNC:VGNC:35251	SPTAN1	protein_coding	spectrin alpha%2C non-erythrocytic 1	13874
EIF5A	Chr19	27015088	27020478	+	5391	BGD:BT28990,GeneID:444990	EIF5A	protein_coding	eukaryotic translation initiation factor 5A	13831
WDR1	Chr6	105290992	105332584	-	41593	GeneID:533223,VGNC:VGNC:36880	WDR1	protein_coding	WD repeat domain 1	13761
RPL35	Chr11	95849986	95854606	-	4621	BGD:BT24220,GeneID:515534	RPL35	protein_coding	ribosomal protein L35	13683
TAGLN2	Chr3	9761198	9769008	+	7811	BGD:BT21592,GeneID:282379,VGNC:VGNC:35586	TAGLN2	protein_coding	transgelin 2	13564
RPL18	Chr18	55260179	55263944	-	3766	BGD:BT29386,GeneID:509163,VGNC:VGNC:34111	RPL18	protein_coding	ribosomal protein L18	13553
PTMA	Chr2	47896053;119411648	47897091;119419171	+;+	8563	BGD:BT21986,GeneID:615626;BGD:BT14957,GeneID:786336	PTMA	protein_coding	prothymosin%2C alpha (gene sequence 28);NA	13531
RPL31	Chr11	5972224	5977576	+	5353	BGD:BT12698,GeneID:534279	RPL31	protein_coding	ribosomal protein L31	13527
RBM25	Chr10	84561371	84614984	+	53614	BGD:BT13786,GeneID:540258,VGNC:VGNC:33794	RBM25	protein_coding	NA	13311
DPYSL2	Chr8	73756755	73875381	+	118627	BGD:BT28579,GeneID:533746,VGNC:VGNC:28195	DPYSL2	protein_coding	dihydropyrimidinase like 2	13272
PPP1CB	Chr11	70974790	71012614	-	37825	BGD:BT29226,GeneID:538829,VGNC:VGNC:33220	PPP1CB	protein_coding	protein phosphatase 1 catalytic subunit beta	13169
CTSK	Chr3	19936975	19979718	+	42744	BGD:BT21697,GeneID:513038,VGNC:VGNC:27817	CTSK	protein_coding	cathepsin K	13158
CAP1	Chr3	106037112	106066217	-	29106	BGD:BT24709,GeneID:504519,VGNC:VGNC:26737	CAP1	protein_coding	cyclase associated actin cytoskeleton regulatory protein 1	13157
CDC42BPG	Chr29	43058780	43077149	-	18370	BGD:BT17757,GeneID:518121,VGNC:VGNC:27071	CDC42BPG	protein_coding	CDC42 binding protein kinase gamma	13060
TLN1	Chr8	59869867	59901292	-	31426	BGD:BT25548,GeneID:783470,VGNC:VGNC:35897	TLN1	protein_coding	talin 1	13056
RNF20	Chr8	91277019	91302627	+	25609	BGD:BT21370,GeneID:513326,VGNC:VGNC:34047	RNF20	protein_coding	ring finger protein 20	13048
PNP	Chr10	26632021	26638390	-	6370	GeneID:493724	PNP	protein_coding	purine nucleoside phosphorylase	12984
NUCKS1	Chr16	3463303	3495245	-	31943	BGD:BT27223,GeneID:505585,VGNC:VGNC:32320	NUCKS1	protein_coding	nuclear casein kinase and cyclin dependent kinase substrate 1	12974
DYNC1H1	Chr21	66850323	66911778	+	61456	BGD:BT13603,GeneID:537748,VGNC:VGNC:50039	DYNC1H1	protein_coding	dynein cytoplasmic 1 heavy chain 1	12756
RABAC1	Chr18	51274009	51276959	+	2951	BGD:BT27465,GeneID:512653,VGNC:VGNC:33666	RABAC1	protein_coding	Rab acceptor 1	12727
GREM1	Chr10	29962966	29978875	-	15910	BGD:BT28198,GeneID:539079,VGNC:VGNC:29633	GREM1	protein_coding	gremlin 1%2C DAN family BMP antagonist	12687
SQSTM1	Chr7	1435469	1507930	-	72462	BGD:BT16900,GeneID:338045,VGNC:VGNC:35265	SQSTM1	protein_coding	sequestosome 1	12665
LPP	Chr1	78436172	79194075	-	757904	BGD:BT17551,GeneID:524132	LPP	protein_coding	LIM domain containing preferred translocation partner in lipoma	12653
ARHGEF12	Chr7	110582365;30922864	110623005;31122590	-;+	240368	BGD:BT25480,GeneID:503575,VGNC:VGNC:26106	ARHGEF12	protein_coding	Rho guanine nucleotide exchange factor 12	12650
SMC1A	ChrX	90808638	90856018	-	47381	BGD:BT30061,GeneID:282370,VGNC:VGNC:34997	SMC1A	protein_coding	structural maintenance of chromosomes 1A	12650
HSPD1	Chr2	86035475	86045870	-	10396	GeneID:511913,VGNC:VGNC:49070	HSPD1	protein_coding	heat shock 60kDa protein 1 (chaperonin)	12635
GNL1	Chr23	28420981	28428769	+	7789	GeneID:532528	GNL1	protein_coding	G protein nucleolar 1 (putative)	12600
MYL12A	Chr24	37403043	37413273	+	10231	BGD:BT27884,GeneID:531505	MYL12A	protein_coding	myosin%2C light chain 12A%2C regulatory%2C non-sarcomeric	12575
EPAS1	Chr11	28735330	28825665	+	90336	BGD:BT10968,GeneID:282711,VGNC:VGNC:28518	EPAS1	protein_coding	endothelial PAS domain protein 1	12479
HMGN2	Chr2	126660981	126664547	-	3567	BGD:BT27624,GeneID:512161,VGNC:VGNC:50536	HMGN2	protein_coding	high mobility group nucleosomal binding domain 2	12450
ZC3H13	Chr12	16033642	16137397	-	103756	BGD:BT27781,GeneID:540735,VGNC:VGNC:37101	ZC3H13	protein_coding	NA	12394
PDZRN3	Chr22	28118356	28387533	+	269178	BGD:BT15499,GeneID:509083,VGNC:VGNC:32731	PDZRN3	protein_coding	NA	12303
YWHAE	Chr19	22513993	22548938	-	34946	BGD:BT17005,GeneID:282125,VGNC:VGNC:37045	YWHAE	protein_coding	tyrosine 3-monooxygenase/tryptophan 5-monooxygenase activation protein epsilon	12291
SRSF1	Chr19	8806072	8810092	-	4021	GeneID:615796,VGNC:VGNC:35297	SRSF1	protein_coding	serine and arginine rich splicing factor 1	12259
HNRNPM	Chr7	17058405	17098620	+	40216	BGD:BT18757,GeneID:515290	HNRNPM	protein_coding	heterogeneous nuclear ribonucleoprotein M	12258
SAT1	ChrX	119431931	119434979	-	3049	BGD:BT12021,GeneID:508861,VGNC:VGNC:34296	SAT1	protein_coding	spermidine/spermine N1-acetyltransferase 1	12232
GAB2	Chr29	17610510	17795150	+	184641	BGD:BT22977,GeneID:529346	GAB2	protein_coding	NA	12207
ATG16L1	Chr3	112968429	113012711	+	44283	BGD:BT16113,GeneID:509587,VGNC:VGNC:26253	ATG16L1	protein_coding	autophagy related 16 like 1	12150
LDHB	Chr5	88544523	88562770	+	18248	BGD:BT14803,GeneID:281275,VGNC:VGNC:30824	LDHB	protein_coding	lactate dehydrogenase B	12150
RAN	Chr17	46283208	46288136	-	4929	BGD:BT16024,GeneID:540457	RAN	protein_coding	RAN%2C member RAS oncogene family	12105
VCP	Chr8	59321790	59336523	-	14734	BGD:BT13330,GeneID:507345,VGNC:VGNC:36780	VCP	protein_coding	valosin containing protein	12090
RPL21	Chr12	32614865	32621874	-	7010	BGD:BT27342,GeneID:326584	RPL21	protein_coding	ribosomal protein L21	11969
PSMD2	Chr1	82878892	82888239	-	9348	BGD:BT26495,GeneID:539784,VGNC:VGNC:33466	PSMD2	protein_coding	proteasome 26S subunit%2C non-ATPase 2	11968
ARPC2	Chr2	106256774	106284391	+	27618	BGD:BT10846,GeneID:540838	ARPC2	protein_coding	actin related protein 2/3 complex subunit 2	11967
RPS9	Chr18	63196977	63204297	-	7321	BGD:BT12885,GeneID:533892,VGNC:VGNC:34152	RPS9	protein_coding	ribosomal protein S9	11935
ZC3H11A	Chr16	1581202	1626403	+	45202	BGD:BT16035,GeneID:529699	ZC3H11A	protein_coding	zinc finger CCCH-type containing 11A	11798
RCN1	Chr15	62854113	62867530	+	13418	GeneID:281445,VGNC:VGNC:33831	RCN1	protein_coding	reticulocalbin 1	11757
EPB41L1	Chr13	65178865	65356697	+	177833	BGD:BT15274,GeneID:515919,VGNC:VGNC:28520	EPB41L1	protein_coding	NA	11730
MSN	ChrX	94696645	94769333	-	72689	BGD:BT15527,GeneID:540426,VGNC:VGNC:31703	MSN	protein_coding	moesin	11699
CDC42	Chr2	130733638	130754601	-	20964	GeneID:532712	CDC42	protein_coding	cell division cycle 42	11685
PTGES3	Chr5	56760782	56782195	+	21414	BGD:BT25610,GeneID:493638,VGNC:VGNC:33507	PTGES3	protein_coding	prostaglandin E synthase 3	11685
CBX5	Chr5	25786226	25820819	+	34594	BGD:BT17271,GeneID:538885,VGNC:VGNC:26818	CBX5	protein_coding	chromobox 5	11620
EIF3E	Chr14	56245955	56293883	+	47929	BGD:BT15689,GeneID:534165,VGNC:VGNC:28395	EIF3E	protein_coding	eukaryotic translation initiation factor 3 subunit E	11589
RREB1	Chr23	48048382	48215277	-	166896	GeneID:789017,VGNC:VGNC:34162	RREB1	protein_coding	NA	11576
SH3PXD2B	Chr20	4100158	4223506	-	123349	BGD:BT15946,GeneID:518356,VGNC:VGNC:34578	SH3PXD2B	protein_coding	NA	11471
ERBIN	Chr20	13529621	13659147	-	129527	GeneID:512866,VGNC:VGNC:28565	ERBIN	protein_coding	erbb2 interacting protein	11469
AKT1	Chr21	69229675	69250061	-	20387	GeneID:280991,VGNC:VGNC:25797	AKT1	protein_coding	AKT serine/threonine kinase 1	11426
GLUL	Chr16	63468033	63478646	-	10614	BGD:BT22765,GeneID:281199,VGNC:VGNC:29426	GLUL	protein_coding	glutamate-ammonia ligase	11295
UTP6	Chr19	18221985	18249179	+	27195	BGD:BT21937,GeneID:614984,VGNC:VGNC:36748	UTP6	protein_coding	UTP6%2C small subunit processome component	11236
CTDSP2	Chr5	55634061	55655624	+	21564	BGD:BT12499,GeneID:506115,VGNC:VGNC:27791	CTDSP2	protein_coding	CTD small phosphatase 2	11182
ETV3	Chr3	13730452	13744944	+	14493	BGD:BT16697,GeneID:538995,VGNC:VGNC:50072	ETV3	protein_coding	ETS variant 3	11178
MAP1A	Chr21	55255853	55276704	+	20852	BGD:BT21474,GeneID:515593,VGNC:VGNC:31177	MAP1A	protein_coding	NA	11099
RPS15	Chr7	43846494	43848179	+	1686	BGD:BT13394,GeneID:514569,VGNC:VGNC:34131	RPS15	protein_coding	ribosomal protein S15	11051
SRXN1	Chr13	60403292	60410158	+	6867	BGD:BT29908,GeneID:531606,VGNC:VGNC:35304	SRXN1	protein_coding	sulfiredoxin 1	11043
LAMP1	Chr12	86593310	86605278	+	11969	BGD:BT12258,GeneID:281897,VGNC:VGNC:30775	LAMP1	protein_coding	lysosomal associated membrane protein 1	10998
RPL17	Chr24	49149648	49154339	-	4692	BGD:BT21740,GeneID:514046	RPL17	protein_coding	ribosomal protein L17	10937
SAR1A	Chr28	26382360	26395931	-	13572	BGD:BT12032,GeneID:517171,VGNC:VGNC:34286	SAR1A	protein_coding	secretion associated Ras related GTPase 1A	10877
MTPN	Chr4	99750820	99827165	-	76346	BGD:BT25088,GeneID:541099,VGNC:VGNC:49916	MTPN	protein_coding	myotrophin	10794
LOC112444152	Chr24	14319876	14321626	+	1751	GeneID:112444152	LOC112444152	protein_coding	NA	10788
RAC1	Chr25	38278401	38297359	+	18959	GeneID:281440	RAC1	protein_coding	Rac family small GTPase 1	10720
DBF4	Chr4	32287898	32315081	-	27184	GeneID:510916,VGNC:VGNC:27887	DBF4	protein_coding	NA	10620
FBN1	Chr10	61654541	61919167	+	264627	GeneID:281154,VGNC:VGNC:28885	FBN1	protein_coding	fibrillin 1	10585
PRKAR2A	Chr22	51085601	51159297	+	73697	BGD:BT28621,GeneID:100139910,VGNC:VGNC:33325	PRKAR2A	protein_coding	protein kinase cAMP-dependent type II regulatory subunit alpha	10578
ST13	Chr5	112092011	112115729	-	23719	BGD:BT17933,GeneID:510494	ST13	protein_coding	ST13%2C Hsp70 interacting protein	10519
NHS	ChrX	125750192	126095418	-	345227	BGD:BT19009,GeneID:539895,VGNC:VGNC:32071	NHS	protein_coding	Nance-Horan syndrome (congenital cataracts and dental anomalies)	10518
CTTN	Chr29	47511232	47538244	+	27013	BGD:BT14267,GeneID:506939,VGNC:VGNC:27821	CTTN	protein_coding	cortactin	10516
ERG	Chr1	150668908	150925161	-	256254	BGD:BT13080,GeneID:535231,VGNC:VGNC:50070	ERG	protein_coding	ERG%2C ETS transcription factor	10501
AP3B1	Chr10	9099553	9335423	-	235871	BGD:BT19788,GeneID:767602,VGNC:VGNC:25987	AP3B1	protein_coding	adaptor related protein complex 3 beta 1 subunit	10487
ANXA6	Chr7	62357957	62404852	-	46896	BGD:BT27258,GeneID:327685,VGNC:VGNC:25968	ANXA6	protein_coding	annexin A6	10479
GDI2	Chr13	42926683	42955332	+	28650	BGD:BT25083,GeneID:509832,VGNC:VGNC:29308	GDI2	protein_coding	GDP dissociation inhibitor 2	10475
AOX1	Chr2	89102060	89173915	+	71856	BGD:BT20930,GeneID:338074,VGNC:VGNC:25974	AOX1	protein_coding	aldehyde oxidase 1	10446
ADAT1	Chr18	2873769	2921665	-	47897	BGD:BT28965,GeneID:618521,VGNC:VGNC:25637	ADAT1	protein_coding	adenosine deaminase%2C tRNA specific 1	10445
EIF5	Chr21	67987851	67997279	+	9429	BGD:BT22330,GeneID:504752,VGNC:VGNC:28418	EIF5	protein_coding	eukaryotic translation initiation factor 5	10433
SYNPO	Chr7	61971828	62028913	+	57086	BGD:BT12277,GeneID:533531,VGNC:VGNC:35530	SYNPO	protein_coding	synaptopodin	10430
PURA	Chr7	51292891	51308498	+	15608	BGD:BT11242,GeneID:782746,VGNC:VGNC:33572	PURA	protein_coding	purine rich element binding protein A	10406
TBX15	Chr3	24129612	24255111	+	125500	GeneID:521974	TBX15	protein_coding	T-box 15	10405
WNK1	Chr5	107578417	107708129	+	129713	BGD:BT16217,GeneID:506433,VGNC:VGNC:36949	WNK1	protein_coding	NA	10378
RPS13	Chr15	35408334	35411055	+	2722	BGD:BT28708,GeneID:535668	RPS13	protein_coding	ribosomal protein S13	10367
RPL28	Chr18	62098871	62102343	-	3473	BGD:BT29014,GeneID:618702,VGNC:VGNC:34114	RPL28	protein_coding	ribosomal protein L28	10366
ARF4	Chr22	43606374	43626107	+	19734	BGD:BT12200,GeneID:518601,VGNC:VGNC:26059	ARF4	protein_coding	ADP ribosylation factor 4	10348
CSTB	Chr1	143819485;143846935	143823722;143850386	-;-	7690	BGD:BT11664,GeneID:514170;BGD:BT22088,GeneID:512805	CSTB	protein_coding	cystatin B (stefin B)	10345
GPX4	Chr7	43588660	43591107	+	2448	GeneID:286809	GPX4	protein_coding	glutathione peroxidase 4	10324
RAB28	Chr6	108599626	108697605	-	97980	BGD:BT20055,GeneID:536021,VGNC:VGNC:33635	RAB28	protein_coding	RAB28%2C member RAS oncogene family	10305
TTC3	Chr1	149317974	149437821	+	119848	BGD:BT26114,GeneID:506569,VGNC:VGNC:36469	TTC3	protein_coding	tetratricopeptide repeat domain 3	10287
ZBTB47	Chr22	14799886	14812890	+	13005	GeneID:100335506,VGNC:VGNC:54512	ZBTB47	protein_coding	NA	10216
HNRNPH3	Chr28	24750937	24762284	+	11348	GeneID:539850,VGNC:VGNC:29896	HNRNPH3	protein_coding	heterogeneous nuclear ribonucleoprotein H3	10153
TEX2	Chr19	48368418	48482732	-	114315	BGD:BT27729,GeneID:513262,VGNC:VGNC:35763	TEX2	protein_coding	testis expressed 2	10060
ACTR2	Chr11	63594845	63632512	+	37668	BGD:BT17756,GeneID:538486,VGNC:VGNC:25586	ACTR2	protein_coding	ARP2 actin related protein 2 homolog	10008
RDX	Chr15	20253014	20360029	-	107016	BGD:BT16471,GeneID:517111,VGNC:VGNC:33845	RDX	protein_coding	radixin	9936
VGLL3	Chr1	35064358	35123321	-	58964	BGD:BT26773,GeneID:781333,VGNC:VGNC:36792	VGLL3	protein_coding	vestigial like family member 3	9925
PRDX1	Chr3	100551342	100565167	+	13826	BGD:BT30048,GeneID:281997,VGNC:VGNC:33299	PRDX1	protein_coding	peroxiredoxin 1	9877
MVP	Chr25	26403793	26423373	-	19581	BGD:BT18433,GeneID:516456,VGNC:VGNC:31769	MVP	protein_coding	major vault protein	9825
CAPRIN1	Chr15	64660992	64698782	+	37791	BGD:BT16221,GeneID:535571,VGNC:VGNC:26751	CAPRIN1	protein_coding	cell cycle associated protein 1	9824
FAM126A	Chr4	31614922	31702291	-	87370	BGD:BT20983,GeneID:540584,VGNC:VGNC:28724	FAM126A	protein_coding	NA	9823
NONO	ChrX	79368090	79381393	-	13304	BGD:BT11086,GeneID:615175,VGNC:VGNC:32163	NONO	protein_coding	non-POU domain containing octamer binding	9803
TNC	Chr8	104208978	104311440	-	102463	GeneID:540664,VGNC:VGNC:36152	TNC	protein_coding	tenascin C	9785
HAUS6	Chr8	25137942	25182441	+	44500	BGD:BT29648,GeneID:538833,VGNC:VGNC:29761	HAUS6	protein_coding	NA	9728
TUBB4B	Chr11	106254795	106257259	+	2465	BGD:BT11713,GeneID:539149,VGNC:VGNC:36508	TUBB4B	protein_coding	tubulin beta 4B class IVb	9691
SEPT11	Chr6	91737404	91876725	+	139322	BGD:BT20520,GeneID:535746,VGNC:VGNC:34451	SEPT11	protein_coding	septin 11	9668
ACTA2	Chr26	10626812	10679430	-	52619	BGD:BT11019,GeneID:515610	ACTA2	protein_coding	actin%2C alpha 2%2C smooth muscle%2C aorta	9542
SMIM10L1	Chr5	98569154	98571605	-	2452	GeneID:100849002	SMIM10L1	protein_coding	NA	9533
UBR5	Chr14	61988332	62126918	+	138587	BGD:BT17542,GeneID:515582,VGNC:VGNC:36619	UBR5	protein_coding	ubiquitin protein ligase E3 component n-recognin 5	9334
RPL26	Chr19	27974412	27979825	-	5414	BGD:BT25142,GeneID:337890	RPL26	protein_coding	ribosomal protein L26	9325
BTF3	Chr20	8116596	8123305	-	6710	BGD:BT25647,GeneID:281031,VGNC:VGNC:26595	BTF3	protein_coding	basic transcription factor 3	9271
MYH9	Chr5	74719955	74805905	-	85951	GeneID:404108,VGNC:VGNC:31798	MYH9	protein_coding	myosin heavy chain 9	9270
RPL10A	Chr23	9426025	9428500	+	2476	BGD:BT25003,GeneID:533310,VGNC:VGNC:54233	RPL10A	protein_coding	ribosomal protein L10a	9249
RPLP2	Chr29	50556704	50558842	-	2139	BGD:BT26605,GeneID:286853,VGNC:VGNC:34119	RPLP2	protein_coding	ribosomal protein lateral stalk subunit P2	9240
C25H16orf72	Chr25	7883898	7909480	+	25583	BGD:BT21664,GeneID:538487,VGNC:VGNC:52687	C25H16orf72	protein_coding	NA	9215
HNRNPK	Chr8	77217587	77229662	-	12076	BGD:BT17406,GeneID:528135,VGNC:VGNC:29897	HNRNPK	protein_coding	heterogeneous nuclear ribonucleoprotein K	9190
RPL32	Chr22	56344651	56348417	+	3767	BGD:BT27135,GeneID:615556	RPL32	protein_coding	ribosomal protein L32	9148
SSR2	Chr3	14754097	14760784	+	6688	GeneID:506530,VGNC:VGNC:35320	SSR2	protein_coding	signal sequence receptor subunit 2	9116
ZNF326	Chr3	53224391	53259732	-	35342	BGD:BT29597,GeneID:533643,VGNC:VGNC:37248	ZNF326	protein_coding	zinc finger protein 326	9114
MYH10	Chr19	28061491	28183071	-	121581	BGD:BT23905,GeneID:317655,VGNC:VGNC:31794	MYH10	protein_coding	myosin heavy chain 10	9103
YWHAZ	Chr14	63394416	63429119	+	34704	BGD:BT12489,GeneID:287022,VGNC:VGNC:53885	YWHAZ	protein_coding	tyrosine 3-monooxygenase/tryptophan 5-monooxygenase activation protein zeta	9082
CANX	Chr7	1607057	1640391	-	33335	GeneID:407129,VGNC:VGNC:26736	CANX	protein_coding	calnexin	9000
REV3L	Chr9	38930128	39108208	+	178081	BGD:BT20716,GeneID:517422,VGNC:VGNC:33883	REV3L	protein_coding	REV3-like%2C polymerase (DNA directed)%2C zeta%2C catalytic subunit	8999
UBAP2	Chr8	75335468	75454449	-	118982	GeneID:506577,VGNC:VGNC:36572	UBAP2	protein_coding	ubiquitin associated protein 2	8997
DCN	Chr5	21014373	21053400	-	39028	BGD:BT11518,GeneID:280760,VGNC:VGNC:27918	DCN	protein_coding	decorin	8994
PLEKHA4	Chr18	55447604	55471328	-	23725	BGD:BT26042,GeneID:510748,VGNC:VGNC:33006	PLEKHA4	protein_coding	pleckstrin homology domain containing A4	8992
HOOK3	Chr27	37591149	37679670	+	88522	BGD:BT23566,GeneID:524648,VGNC:VGNC:49986	HOOK3	protein_coding	hook microtubule tethering protein 3	8992
RPS27A	Chr11	37970413	37972642	+	2230	BGD:BT19854,GeneID:286839,VGNC:VGNC:34135	RPS27A	protein_coding	ribosomal protein S27a	8988
PARVA	Chr15	40168037	40347128	-	179092	GeneID:615430,VGNC:VGNC:32589	PARVA	protein_coding	parvin alpha	8974
PRRX1	Chr16	38199869	38278011	+	78143	BGD:BT11112,GeneID:540901,VGNC:VGNC:33412	PRRX1	protein_coding	paired related homeobox 1	8972
GMFB	Chr10	66982011	66996924	-	14914	BGD:BT17115,GeneID:615255,VGNC:VGNC:29434	GMFB	protein_coding	glia maturation factor beta	8923
DCTN1	Chr11	10238420	10268442	+	30023	BGD:BT12134,GeneID:511045,VGNC:VGNC:27928	DCTN1	protein_coding	dynactin subunit 1	8923
TRIP12	Chr2	117807931	117962943	-	155013	BGD:BT11970,GeneID:514387,VGNC:VGNC:36358	TRIP12	protein_coding	thyroid hormone receptor interactor 12	8917
RPL18A	Chr7	5279456	5282849	-	3394	BGD:BT26298,GeneID:404142,VGNC:VGNC:34112	RPL18A	protein_coding	ribosomal protein L18a	8875
ARHGAP28	Chr24	39797862	39937581	+	139720	BGD:BT28398,GeneID:530550,VGNC:VGNC:26086	ARHGAP28	protein_coding	NA	8849
RNH1	Chr29	50789133	50804307	+	15175	GeneID:517087	RNH1	protein_coding	ribonuclease/angiogenin inhibitor 1	8845
CAPG	Chr11	49587863	49605835	+	17973	BGD:BT17195,GeneID:353121,VGNC:VGNC:26739	CAPG	protein_coding	capping actin protein%2C gelsolin like	8835
MYL6	Chr5	57161868	57165070	-	3203	BGD:BT27740,GeneID:281341,VGNC:VGNC:50119	MYL6	protein_coding	myosin light chain 6	8758
TPM3	Chr3	16318497	16346046	+	27550	BGD:BT21739,GeneID:497019,VGNC:VGNC:36253	TPM3	protein_coding	tropomyosin 3	8722
BZW1	Chr2	89470523	89485968	+	15446	BGD:BT28613,GeneID:506562,VGNC:VGNC:26612	BZW1	protein_coding	basic leucine zipper and W2 domains 1	8713
CAPZB	Chr2	133201059	133340613	+	139555	BGD:BT10621,GeneID:338052,VGNC:VGNC:26759	CAPZB	protein_coding	capping actin protein of muscle Z-line beta subunit	8712
ACTR3	Chr2	65522586	65569993	+	47408	BGD:BT26681,GeneID:281597,VGNC:VGNC:49929	ACTR3	protein_coding	ARP3 actin related protein 3 homolog	8707
DHX9	Chr16	63896649	63937888	+	41240	BGD:BT12788,GeneID:281115,VGNC:VGNC:28060	DHX9	protein_coding	DExH-box helicase 9	8705
CHP1	Chr10	36719642	36755890	+	36249	BGD:BT24713,GeneID:512662,VGNC:VGNC:27310	CHP1	protein_coding	calcineurin like EF-hand protein 1	8679
PEBP1	Chr17	57080205	57084736	-	4532	GeneID:431786,VGNC:VGNC:32735	PEBP1	protein_coding	phosphatidylethanolamine binding protein 1	8677
IQGAP1	Chr21	22107090	22214192	-	107103	BGD:BT12618,GeneID:104968536,VGNC:VGNC:30258	IQGAP1	protein_coding	NA	8660
GNB1	Chr16	50856258	50933405	+	77148	BGD:BT11474,GeneID:281201,VGNC:VGNC:29457	GNB1	protein_coding	G protein subunit beta 1	8641
EIF2S3	ChrX	119205850	119220743	-	14894	BGD:BT23636,GeneID:512350	EIF2S3	protein_coding	eukaryotic translation initiation factor 2 subunit gamma	8632
AP2B1	Chr19	14649514	14757792	-	108279	BGD:BT11432,GeneID:282183	AP2B1	protein_coding	adaptor-related protein complex 2%2C beta 1 subunit	8584
PFN1	Chr19	26447402	26450242	+	2841	BGD:BT11872,GeneID:513895	PFN1	protein_coding	profilin 1	8567
SNRNP200	Chr11	2375182	2400447	-	25266	BGD:BT17852,GeneID:510529,VGNC:VGNC:35068	SNRNP200	protein_coding	small nuclear ribonucleoprotein 200kDa (U5)	8563
TAF15	Chr19	14543005	14573097	-	30093	BGD:BT29844,GeneID:536067,VGNC:VGNC:54497	TAF15	protein_coding	NA	8553
MFN2	Chr16	41683883	41711459	-	27577	GeneID:534574,VGNC:VGNC:31428	MFN2	protein_coding	mitofusin 2	8520
LOC784007	Chr3	13041461	13066960	-	25500	BGD:BT25070,GeneID:784007	LOC784007	protein_coding	NA	8519
HIPK1	Chr3	29395986	29450375	-	54390	BGD:BT27496,GeneID:512233,VGNC:VGNC:29859	HIPK1	protein_coding	homeodomain interacting protein kinase 1	8516
SDCBP	Chr14	24710921	24764191	+	53271	BGD:BT11666,GeneID:510979,VGNC:VGNC:34382	SDCBP	protein_coding	syndecan binding protein	8509
RPL29	Chr22	48942035	48947328	+	5294	BGD:BT15661,GeneID:507270,VGNC:VGNC:34115	RPL29	protein_coding	ribosomal protein L29	8491
COL4A2	Chr12	84996073	85154028	+	157956	BGD:BT18452,GeneID:508632,VGNC:VGNC:49978	COL4A2	protein_coding	NA	8447
DPYSL3	Chr7	58594477	58710806	-	116330	BGD:BT13153,GeneID:509796,VGNC:VGNC:28196	DPYSL3	protein_coding	dihydropyrimidinase like 3	8441
AHCY	Chr13	63686719	63702437	-	15719	BGD:BT14863,GeneID:508158,VGNC:VGNC:25750	AHCY	protein_coding	adenosylhomocysteinase	8431
RPS12	Chr9	70976787	70980384	+	3598	BGD:BT29832,GeneID:326582	RPS12	protein_coding	ribosomal protein S12	8418
CSNK1A1	Chr7	60856706	60906354	-	49649	BGD:BT25775,GeneID:282684	CSNK1A1	protein_coding	casein kinase 1 alpha 1	8404
CALM2	Chr11	29581380	29594314	-	12935	GeneID:100297344	CALM2	protein_coding	calmodulin 2	8399
STMP1	Chr4	99462822	99479221	+	16400	GeneID:784845,VGNC:VGNC:53677	STMP1	protein_coding	short transmembrane mitochondrial protein 1	8365
CNBP	Chr22	59070493	59080254	-	9762	BGD:BT29244,GeneID:504831,VGNC:VGNC:27492	CNBP	protein_coding	CCHC-type zinc finger nucleic acid binding protein	8357
TPM2	Chr8	59856499	59864046	-	7548	BGD:BT12302,GeneID:497015,VGNC:VGNC:36252	TPM2	protein_coding	tropomyosin 2	8274
MIF	Chr17	71292117	71292909	+	793	BGD:BT11392,GeneID:280858,VGNC:VGNC:49557	MIF	protein_coding	macrophage migration inhibitory factor	8264
RBM3	ChrX	86690789	86694645	+	3857	BGD:BT12266,GeneID:509771,VGNC:VGNC:52813	RBM3	protein_coding	RNA binding motif protein 3	8247
YTHDC1	Chr6	84101663	84139902	+	38240	BGD:BT19470,GeneID:613858,VGNC:VGNC:37039	YTHDC1	protein_coding	YTH domain containing 1	8241
MITF	Chr22	31614654	31843514	-	228861	BGD:BT10341,GeneID:407219,VGNC:VGNC:31487	MITF	protein_coding	melanogenesis associated transcription factor	8229
SPARC	Chr7	62874464	62897210	-	22747	BGD:BT10958,GeneID:282077,VGNC:VGNC:35171	SPARC	protein_coding	secreted protein acidic and cysteine rich	8217
MIB1	Chr24	34423837	34514245	-	90409	BGD:BT14302,GeneID:533735,VGNC:VGNC:31455	MIB1	protein_coding	mindbomb E3 ubiquitin protein ligase 1	8207
MAPKBP1	Chr10	37170400	37221983	+	51584	BGD:BT14569,GeneID:788366,VGNC:VGNC:31231	MAPKBP1	protein_coding	NA	8193
HNRNPF	Chr28	13803800	13822434	-	18635	BGD:BT17616,GeneID:506917	HNRNPF	protein_coding	heterogeneous nuclear ribonucleoprotein F	8185
GOLGA4	Chr22	10775869	10900554	+	124686	BGD:BT15313,GeneID:538893,VGNC:VGNC:29485	GOLGA4	protein_coding	golgin A4	8160
UBE2D3	Chr6	22014602	22044311	+	29710	GeneID:326583	UBE2D3	protein_coding	ubiquitin conjugating enzyme E2 D3	8120
STAT1	Chr2	79516312	79560240	-	43929	BGD:BT10969,GeneID:510814	STAT1	protein_coding	signal transducer and activator of transcription 1%2C 91kDa	8109
NACA	Chr5	56732512	56743638	+	11127	BGD:BT18658,GeneID:513312	NACA	protein_coding	nascent polypeptide-associated complex alpha subunit	8100
SERINC1	Chr9	28722620	28756274	+	33655	BGD:BT14139,GeneID:539993	SERINC1	protein_coding	serine incorporator 1	8097
DDB1	Chr29	39814485	39842339	-	27855	BGD:BT29584,GeneID:511951,VGNC:VGNC:27941	DDB1	protein_coding	damage specific DNA binding protein 1	8075
RPS28	Chr7	16968061	16969193	+	1133	BGD:BT17606,GeneID:282877,VGNC:VGNC:34136	RPS28	protein_coding	ribosomal protein S28	8070
RPS15A	Chr25	16423490	16429309	-	5820	BGD:BT24610,GeneID:337888	RPS15A	protein_coding	ribosomal protein S15a	8066
SSRP1	Chr15	80527398	80537507	-	10110	BGD:BT20528,GeneID:282082,VGNC:VGNC:35323	SSRP1	protein_coding	structure specific recognition protein 1	8064
TNS1	Chr2	105902077	106118407	-	216331	GeneID:286798,VGNC:VGNC:36207	TNS1	protein_coding	tensin 1	8044
PRRC2C	Chr16	38985133	39080464	+	95332	GeneID:505359,VGNC:VGNC:33406	PRRC2C	protein_coding	proline rich coiled-coil 2C	8042
TBL1X	ChrX	133338890	133585571	-	246682	BGD:BT26461,GeneID:515972	TBL1X	protein_coding	transducin beta like 1 X-linked	7976
CAPN2	Chr16	27080007	27138329	+	58323	BGD:BT28303,GeneID:281662	CAPN2	protein_coding	calpain 2%2C (m/II) large subunit	7967
SFRP4	Chr4	49731830	49742113	-	10284	BGD:BT12875,GeneID:518004,VGNC:VGNC:34522	SFRP4	protein_coding	secreted frizzled related protein 4	7935
ANK2	Chr6	12216828	12802672	-	585845	GeneID:539238	ANK2	protein_coding	NA	7924
PLEC	Chr14	840053	896631	+	56579	GeneID:786966,VGNC:VGNC:53873	PLEC	protein_coding	NA	7922
MMD	Chr19	5570773	5642391	-	71619	GeneID:513155,VGNC:VGNC:31512	MMD	protein_coding	monocyte to macrophage differentiation associated	7916
TSPO	Chr5	113927848	113940485	+	12638	BGD:BT22475,GeneID:281033,VGNC:VGNC:49066	TSPO	protein_coding	translocator protein	7895
SNX12	ChrX	79555820	79618906	+	63087	BGD:BT13119,GeneID:520739,VGNC:VGNC:35093	SNX12	protein_coding	sorting nexin 12	7874
USP34	Chr11	59859811	60101111	-	241301	GeneID:534067,VGNC:VGNC:36724	USP34	protein_coding	NA	7848
GRIA4	Chr15	1816972	2497329	-	680358	BGD:BT10464,GeneID:529904	GRIA4	protein_coding	glutamate ionotropic receptor AMPA type subunit 4	7834
MBNL1	Chr1	115302493	115525002	-	222510	GeneID:781653,VGNC:VGNC:31283	MBNL1	protein_coding	muscleblind like splicing regulator 1	7828
SIRT5	Chr23	43027524	43050450	-	22927	BGD:BT18739,GeneID:507347,VGNC:VGNC:34634	SIRT5	protein_coding	sirtuin 5	7822
RPL37A	Chr2	104487411	104490033	+	2623	BGD:BT18573,GeneID:504413	RPL37A	protein_coding	ribosomal protein L37a	7810
CD44	Chr15	65649551	65737464	+	87914	GeneID:281057,VGNC:VGNC:54629	CD44	protein_coding	CD44 molecule (Indian blood group)	7809
UTP14A	ChrX	13920836	13937429	+	16594	BGD:BT30017,GeneID:505324	UTP14A	protein_coding	UTP14A%2C small subunit processome component	7809
NCKAP5	Chr2	63770679	64873405	+	1102727	BGD:BT20581,GeneID:786958	NCKAP5	protein_coding	NA	7765
LUZP6	Chr4	99748410	99749690	-	1281	GeneID:101903959	LUZP6	protein_coding	NA	7746
P4HA2	Chr7	22147017	22218092	+	71076	BGD:BT12482,GeneID:507327,VGNC:VGNC:32536	P4HA2	protein_coding	prolyl 4-hydroxylase subunit alpha 2	7726
TBC1D32	Chr9	29816001	30023500	+	207500	GeneID:518886,VGNC:VGNC:35643	TBC1D32	protein_coding	NA	7707
PARD3B	Chr2	92793751	93960680	+	1166930	GeneID:535378	PARD3B	protein_coding	NA	7670
C6H4orf3	Chr6	6006501	6012867	+	6367	GeneID:615008,VGNC:VGNC:53691	C6H4orf3	protein_coding	NA	7669
IGFBP4	Chr19	40672669	40684257	+	11589	BGD:BT18595,GeneID:282262,VGNC:VGNC:30086	IGFBP4	protein_coding	insulin like growth factor binding protein 4	7651
ARHGDIA	Chr19	51023538	51028507	+	4970	BGD:BT10632,GeneID:338054,VGNC:VGNC:26101	ARHGDIA	protein_coding	Rho GDP dissociation inhibitor alpha	7645
SDHA	Chr20	71804559	71827980	-	23422	GeneID:281480,VGNC:VGNC:34388	SDHA	protein_coding	succinate dehydrogenase complex flavoprotein subunit A	7628
MATR3	Chr7	50593615	50620420	+	26806	BGD:BT28155,GeneID:505129	MATR3	protein_coding	matrin 3	7624
ARPC1B	Chr25	37005090	37019132	-	14043	BGD:BT13024,GeneID:326600,VGNC:VGNC:26164	ARPC1B	protein_coding	actin related protein 2/3 complex subunit 1B	7586
LRP1	Chr5	56229666	56310574	-	80909	GeneID:533894,VGNC:VGNC:30986	LRP1	protein_coding	NA	7569
GYG2	ChrX	138688215	138714577	-	26363	BGD:BT29521,GeneID:505258,VGNC:VGNC:29729	GYG2	protein_coding	NA	7563
RPL37	Chr20	33653739	33656336	+	2598	BGD:BT15121,GeneID:768317	RPL37	protein_coding	ribosomal protein L37	7531
NDUFS2	Chr3	8290736	8300300	-	9565	BGD:BT21012,GeneID:327697,VGNC:VGNC:31969	NDUFS2	protein_coding	NADH:ubiquinone oxidoreductase core subunit S2	7530
FLOT1	Chr23	28286474	28296572	+	10099	BGD:BT10083,GeneID:532573,VGNC:VGNC:29036	FLOT1	protein_coding	flotillin 1	7523
DDX3X	ChrX	102217156	102232338	-	15183	BGD:BT11927,GeneID:510093	DDX3X	protein_coding	DEAD-box helicase 3%2C X-linked	7510
PHLDA3	Chr16	80876838	80879909	+	3072	GeneID:112441889	PHLDA3	protein_coding	NA	7502
KARS	Chr18	2923438	2937345	-	13908	BGD:BT25923,GeneID:509624,VGNC:VGNC:30396	KARS	protein_coding	lysyl-tRNA synthetase	7498
CFB	Chr23	27415351	27421377	-	6027	BGD:BT11852,GeneID:514076	CFB	protein_coding	complement factor B	7493
PFKL	Chr1	144308777	144335971	+	27195	GeneID:508683,VGNC:VGNC:32773	PFKL	protein_coding	phosphofructokinase%2C liver type	7476
ENAH	Chr16	28530499	28690312	-	159814	BGD:BT30227,GeneID:513095	ENAH	protein_coding	NA	7464
FADS2	Chr29	40257864	40387559	+	129696	BGD:BT10578,GeneID:521822,VGNC:VGNC:28702	FADS2	protein_coding	fatty acid desaturase 2	7435
AP3D1	Chr7	21413939	21447274	+	33336	BGD:BT20971,GeneID:281023,VGNC:VGNC:25988	AP3D1	protein_coding	adaptor related protein complex 3 delta 1 subunit	7421
ABL1	Chr11	100989350	101131031	+	141682	BGD:BT28137,GeneID:540876,VGNC:VGNC:50120	ABL1	protein_coding	ABL proto-oncogene 1%2C non-receptor tyrosine kinase	7398
PTP4A1	Chr9	448438	458078	+	9641	BGD:BT22523,GeneID:613326,VGNC:VGNC:33523	PTP4A1	protein_coding	protein tyrosine phosphatase type IVA%2C member 1	7394
PDXK	Chr1	143782398	143813208	+	30811	BGD:BT29797,GeneID:514168,VGNC:VGNC:50139	PDXK	protein_coding	pyridoxal kinase	7359
YES1	Chr24	35592010	35656428	-	64419	BGD:BT10645,GeneID:507632,VGNC:VGNC:37022	YES1	protein_coding	YES proto-oncogene 1%2C Src family tyrosine kinase	7355
LOC112442347	Chr18	54982088	54982687	-	600	GeneID:112442347	LOC112442347	protein_coding	NA	7348
CDK1	Chr28	16488138	16538776	+	50639	BGD:BT30042,GeneID:281061,VGNC:VGNC:27115	CDK1	protein_coding	cyclin dependent kinase 1	7342
ROCK1	Chr24	35015429	35140338	+	124910	BGD:BT22527,GeneID:785911	ROCK1	protein_coding	NA	7322
ZMAT1	ChrX	50345597	50387891	+	42295	BGD:BT27890,GeneID:504576,VGNC:VGNC:37190	ZMAT1	protein_coding	NA	7316
CAVIN3	Chr15	46710950	46712570	+	1621	BGD:BT13538,GeneID:510203,VGNC:VGNC:26804	CAVIN3	protein_coding	caveolae associated protein 3	7310
SND1	Chr4	91873942	92296112	+	422171	BGD:BT25068,GeneID:404098,VGNC:VGNC:35063	SND1	protein_coding	staphylococcal nuclease and tudor domain containing 1	7289
ATP5F1D	Chr7	43683704	43685876	+	2173	BGD:BT28363,GeneID:338081,VGNC:VGNC:26302	ATP5F1D	protein_coding	ATP synthase F1 subunit delta	7279
PRRX2	Chr11	100059287	100110774	+	51488	BGD:BT12831,GeneID:534258	PRRX2	protein_coding	NA	7275
ETF1	Chr7	49856676	49886194	-	29519	BGD:BT14849,GeneID:541077,VGNC:VGNC:28617	ETF1	protein_coding	eukaryotic translation termination factor 1	7273
KIF3B	Chr13	61747749	61787774	+	40026	BGD:BT13322,GeneID:508404,VGNC:VGNC:30603	KIF3B	protein_coding	kinesin family member 3B	7231
KIAA0391	Chr21	45395381	45530440	+	135060	BGD:BT20597,GeneID:532995	KIAA0391	protein_coding	KIAA0391 ortholog	7223
CLTA	Chr8	60473865	60491849	+	17985	BGD:BT20693,GeneID:281078,VGNC:VGNC:27469	CLTA	protein_coding	clathrin light chain A	7222
SIPA1L1	Chr10	82889281	83276050	+	386770	GeneID:787248,VGNC:VGNC:34628	SIPA1L1	protein_coding	NA	7202
UBQLN1	Chr8	76868093	76925705	-	57613	GeneID:282392,VGNC:VGNC:36613	UBQLN1	protein_coding	ubiquilin 1	7194
HECTD1	Chr21	41700040	41778234	-	78195	GeneID:536240,VGNC:VGNC:29800	HECTD1	protein_coding	NA	7174
ARHGAP35	Chr18	53947317	54063061	+	115745	BGD:BT12072,GeneID:540310,VGNC:VGNC:26092	ARHGAP35	protein_coding	Rho GTPase activating protein 35	7151
PRDX2	Chr7	12730328	12733442	+	3115	BGD:BT10759,GeneID:286793,VGNC:VGNC:33300	PRDX2	protein_coding	peroxiredoxin 2	7141
MMP2	Chr18	23753066	23779474	+	26409	BGD:BT10092,GeneID:282872,VGNC:VGNC:31524	MMP2	protein_coding	matrix metallopeptidase 2	7136
EIF3M	Chr15	63298831	63316295	+	17465	GeneID:515543,VGNC:VGNC:28403	EIF3M	protein_coding	eukaryotic translation initiation factor 3 subunit M	7129
PSMA7	Chr13	55054296	55059927	+	5632	BGD:BT23524,GeneID:505050,VGNC:VGNC:33442	PSMA7	protein_coding	proteasome subunit alpha 7	7128
IPO5	Chr12	75029792	75052491	+	22700	GeneID:508273,VGNC:VGNC:30243	IPO5	protein_coding	importin 5	7119
S100A11	Chr3	18728742	18733582	+	4841	BGD:BT11636,GeneID:337886,VGNC:VGNC:34238	S100A11	protein_coding	S100 calcium binding protein A11	7113
RAB1A	Chr11	63470783	63500863	-	30081	BGD:BT10910,GeneID:539339,VGNC:VGNC:33626	RAB1A	protein_coding	RAB1A%2C member RAS oncogene family	7073
BNIP3L	Chr8	73631289	73656764	+	25476	BGD:BT17341,GeneID:534615,VGNC:VGNC:26534	BNIP3L	protein_coding	BCL2 interacting protein 3 like	7070
P4HB	Chr19	51034603	51044546	+	9944	BGD:BT18140,GeneID:281373,VGNC:VGNC:32538	P4HB	protein_coding	prolyl 4-hydroxylase subunit beta	7070
ACAT2	Chr9	96029255	96044719	+	15465	BGD:BT23717,GeneID:512044,VGNC:VGNC:25530	ACAT2	protein_coding	acetyl-CoA acetyltransferase 2	7050
CSRP1	Chr16	80847187	80867560	+	20374	GeneID:615329,VGNC:VGNC:27773	CSRP1	protein_coding	cysteine and glycine rich protein 1	7029
HNRNPUL1	Chr18	50439149	50474318	+	35170	BGD:BT30031,GeneID:533197,VGNC:VGNC:49931	HNRNPUL1	protein_coding	heterogeneous nuclear ribonucleoprotein U like 1	7027
KLF6	Chr13	44597261	44606045	+	8785	BGD:BT16079,GeneID:505884	KLF6	protein_coding	Kruppel like factor 6	7023
WDR82	Chr22	48629513	48648119	+	18607	BGD:BT14422,GeneID:783336	WDR82	protein_coding	WD repeat domain 82	7017
CAST	Chr7	96034228	96183530	+	149303	BGD:BT19504,GeneID:281039,VGNC:VGNC:26790	CAST	protein_coding	calpastatin	6997
ZNF106	Chr10	37767942	37821793	-	53852	BGD:BT28392,GeneID:788468,VGNC:VGNC:37207	ZNF106	protein_coding	NA	6984
SBDS	Chr25	28371590	28377073	-	5484	BGD:BT27153,GeneID:513237,VGNC:VGNC:34304	SBDS	protein_coding	SBDS%2C ribosome maturation factor	6967
H2AFZ	Chr6	24737271	24739542	+	2272	BGD:BT14749,GeneID:287016	H2AFZ	protein_coding	H2A histone family%2C member Z	6962
ANXA1	Chr8	49321701	49339582	+	17882	GeneID:327662,VGNC:VGNC:50092	ANXA1	protein_coding	annexin A1	6954
VASH1	Chr10	88016593	88039635	+	23043	BGD:BT24663,GeneID:615419,VGNC:VGNC:36767	VASH1	protein_coding	vasohibin 1	6952
CALM3	Chr18	53737061	53746135	+	9075	BGD:BT29606,GeneID:520277	CALM3	protein_coding	calmodulin 3	6948
CAPZA1	Chr3	30657726	30701981	-	44256	BGD:BT11264,GeneID:534656,VGNC:VGNC:26756	CAPZA1	protein_coding	capping actin protein of muscle Z-line alpha subunit 1	6944
TCP1	Chr9	96044627	96055641	-	11015	BGD:BT26067,GeneID:512043,VGNC:VGNC:35701	TCP1	protein_coding	t-complex 1	6944
ADD3	Chr26	30579469	30711939	+	132471	GeneID:505225,VGNC:VGNC:25655	ADD3	protein_coding	adducin 3	6942
PGPEP1	Chr7	4821775	4861304	-	39530	BGD:BT19942,GeneID:615089,VGNC:VGNC:32799	PGPEP1	protein_coding	pyroglutamyl-peptidase I	6915
HNRNPA2B1	Chr4	69735037	69744821	+	9785	BGD:BT25268,GeneID:507564,VGNC:VGNC:29894	HNRNPA2B1	protein_coding	heterogeneous nuclear ribonucleoprotein A2/B1	6903
VDAC2	Chr28	30969894	30984668	+	14775	BGD:BT27754,GeneID:282120,VGNC:VGNC:36783	VDAC2	protein_coding	voltage dependent anion channel 2	6899
FKBP8	Chr7	4634462	4643265	+	8804	BGD:BT21808,GeneID:512356	FKBP8	protein_coding	FK506 binding protein 8%2C 38kDa	6882
MEGF8	Chr18	50921904	50962871	-	40968	GeneID:615688,VGNC:VGNC:31376	MEGF8	protein_coding	NA	6877
TRIM28	Chr18	65769086	65775448	+	6363	GeneID:519422,VGNC:VGNC:36324	TRIM28	protein_coding	tripartite motif containing 28	6875
NRDC	Chr3	94437449	94540297	+	102849	BGD:BT21229,GeneID:511254,VGNC:VGNC:32258	NRDC	protein_coding	nardilysin convertase	6872
H3F3A	Chr16	29079663	29087863	+	8201	GeneID:326601	H3F3A	protein_coding	H3 histone%2C family 3A	6871
CCT3	Chr3	14486607	14501165	+	14559	BGD:BT24822,GeneID:504735,VGNC:VGNC:26996	CCT3	protein_coding	chaperonin containing TCP1 subunit 3	6860
SHC1	Chr3	15616336	15626916	+	10581	BGD:BT18799,GeneID:507196,VGNC:VGNC:34590	SHC1	protein_coding	SHC adaptor protein 1	6858
ARPC5	Chr16	64674648	64684040	-	9393	GeneID:614345,VGNC:VGNC:26165	ARPC5	protein_coding	actin related protein 2/3 complex subunit 5	6830
YWHAG	Chr25	34370211	34392579	-	22369	BGD:BT11158,GeneID:286862,VGNC:VGNC:37046	YWHAG	protein_coding	tyrosine 3-monooxygenase/tryptophan 5-monooxygenase activation protein gamma	6830
COL6A3	Chr3	116781707	116872758	-	91052	BGD:BT21294,GeneID:530657,VGNC:VGNC:27572	COL6A3	protein_coding	NA	6828
PAICS	Chr6	71796664	71844038	+	47375	BGD:BT16002,GeneID:404170	PAICS	protein_coding	phosphoribosylaminoimidazole carboxylase%2C phosphoribosylaminoimidazole succinocarboxamide synthetase	6828
PPP2R1A	Chr18	58087796	58110746	+	22951	BGD:BT24237,GeneID:535321,VGNC:VGNC:33253	PPP2R1A	protein_coding	protein phosphatase 2 scaffold subunit Aalpha	6810
PARD3	Chr13	18485761	19064365	+	578605	BGD:BT16432,GeneID:527964,VGNC:VGNC:32582	PARD3	protein_coding	NA	6794
CCDC9B	Chr10	35947862	35956903	-	9042	GeneID:513496	CCDC9B	protein_coding	NA	6791
ARL5A	Chr2	44355867	44403684	+	47818	BGD:BT11523,GeneID:519694,VGNC:VGNC:26147	ARL5A	protein_coding	ADP ribosylation factor like GTPase 5A	6783
DLC1	Chr27	23395848	23918133	+	522286	GeneID:511433,VGNC:VGNC:28084	DLC1	protein_coding	DLC1 Rho GTPase activating protein	6783
CYB5R3	Chr5	113474020	113498718	-	24699	GeneID:515773,VGNC:VGNC:49054	CYB5R3	protein_coding	cytochrome b5 reductase 3	6754
GOSR2	Chr19	45277550	45298204	-	20655	BGD:BT16593,GeneID:506198	GOSR2	protein_coding	golgi SNAP receptor complex member 2	6752
DAP	Chr20	62513800	62580670	+	66871	BGD:BT14208,GeneID:616066,VGNC:VGNC:50018	DAP	protein_coding	death associated protein	6746
XPO6	Chr25	25620678	25727263	-	106586	BGD:BT18834,GeneID:510797,VGNC:VGNC:37000	XPO6	protein_coding	NA	6744
AP2M1	Chr1	82970227	82979254	-	9028	BGD:BT11080,GeneID:517446,VGNC:VGNC:25985	AP2M1	protein_coding	adaptor related protein complex 2 mu 1 subunit	6735
GNAI2	Chr22	50099967	50120142	-	20176	BGD:BT19436,GeneID:281791,VGNC:VGNC:29450	GNAI2	protein_coding	G protein subunit alpha i2	6727
DDX17	Chr5	110161881	110180207	-	18327	BGD:BT11017,GeneID:514323,VGNC:VGNC:27957	DDX17	protein_coding	DEAD-box helicase 17	6689
IFNGR2	Chr1	2098171	2129611	-	31441	BGD:BT27196,GeneID:514889,VGNC:VGNC:30059	IFNGR2	protein_coding	NA	6661
FLNB	Chr22	43132187	43272039	-	139853	BGD:BT15173,GeneID:613533,VGNC:VGNC:29034	FLNB	protein_coding	filamin B	6651
PTPA	Chr11	99571844	99604793	+	32950	BGD:BT17595,GeneID:514460,VGNC:VGNC:33526	PTPA	protein_coding	protein phosphatase 2 phosphatase activator	6648
MORF4L1	Chr21	25176543	25194550	+	18008	BGD:BT23301,GeneID:614390	MORF4L1	protein_coding	mortality factor 4 like 1	6646
PLEKHM2	Chr16	51825824	51865669	-	39846	GeneID:515552,VGNC:VGNC:33024	PLEKHM2	protein_coding	pleckstrin homology and RUN domain containing M2	6631
ODC1	Chr11	87197499	87204778	+	7280	BGD:BT11197,GeneID:281365	ODC1	protein_coding	ornithine decarboxylase 1	6622
CTSB	Chr8	7566077	7587043	+	20967	BGD:BT10007,GeneID:281105,VGNC:VGNC:27813	CTSB	protein_coding	cathepsin B	6616
ARMC1	Chr14	30000050	30024834	-	24785	BGD:BT25210,GeneID:514000,VGNC:VGNC:26155	ARMC1	protein_coding	armadillo repeat containing 1	6610
LRCH1	Chr12	16491053	16708211	+	217159	BGD:BT19471,GeneID:505325,VGNC:VGNC:53822	LRCH1	protein_coding	NA	6606
PODN	Chr3	93157910	93183254	-	25345	GeneID:509606,VGNC:VGNC:33101	PODN	protein_coding	podocan	6592
MYO1C	Chr19	22596197	22620365	-	24169	BGD:BT27292,GeneID:281937,VGNC:VGNC:31818	MYO1C	protein_coding	myosin IC	6575
NRAS	Chr3	28614965	28624865	+	9901	BGD:BT12943,GeneID:506322,VGNC:VGNC:32253	NRAS	protein_coding	NRAS proto-oncogene%2C GTPase	6542
EIF4A2	Chr1	80467440	80473993	-	6554	BGD:BT11026,GeneID:286819,VGNC:VGNC:28405	EIF4A2	protein_coding	eukaryotic translation initiation factor 4A2	6531
H3F3B	Chr19	55821418	55823783	+	2366	BGD:BT17920,GeneID:617051	H3F3B	protein_coding	H3 histone%2C family 3B	6531
OGFRL1	Chr9	10397870	10419397	+	21528	BGD:BT18161,GeneID:519626,VGNC:VGNC:32412	OGFRL1	protein_coding	NA	6521
HNRNPL	Chr18	48557658	48571805	-	14148	BGD:BT13610,GeneID:504520,VGNC:VGNC:54437	HNRNPL	protein_coding	heterogeneous nuclear ribonucleoprotein L	6512
BAZ1B	Chr25	33673612	33729479	+	55868	BGD:BT24193,GeneID:508442,VGNC:VGNC:26429	BAZ1B	protein_coding	bromodomain adjacent to zinc finger domain 1B	6493
GOLGB1	Chr1	66150513	66226718	-	76206	GeneID:532923,VGNC:VGNC:29489	GOLGB1	protein_coding	NA	6485
DCAF8	Chr3	9407221	9462754	+	55534	GeneID:510316	DCAF8	protein_coding	DDB1 and CUL4 associated factor 8	6482
TOMM22	Chr5	110314071	110316047	+	1977	BGD:BT11325,GeneID:510780,VGNC:VGNC:49064	TOMM22	protein_coding	translocase of outer mitochondrial membrane 22	6472
TSPAN17	Chr7	38116109	38126408	+	10300	BGD:BT16813,GeneID:509386,VGNC:VGNC:36432	TSPAN17	protein_coding	tetraspanin 17	6472
ACTN4	Chr18	48402743	48476686	+	73944	BGD:BT10227,GeneID:522269,VGNC:VGNC:25583	ACTN4	protein_coding	actinin alpha 4	6472
NCOR2	Chr17	51223644	51460884	+	237241	BGD:BT25276,GeneID:538549	NCOR2	protein_coding	NA	6470
RIN2	Chr13	39365340	39573520	+	208181	GeneID:537459,VGNC:VGNC:33976	RIN2	protein_coding	Ras and Rab interactor 2	6461
TALDO1	Chr29	50591286	50598655	-	7370	BGD:BT11081,GeneID:513453,VGNC:VGNC:35590	TALDO1	protein_coding	transaldolase 1	6448
COL6A2	Chr1	145807051	145838162	+	31112	GeneID:282194,VGNC:VGNC:27571	COL6A2	protein_coding	collagen type VI alpha 2 chain	6429
PHF3	Chr9	563426	669199	+	105774	BGD:BT19532,GeneID:522928,VGNC:VGNC:32825	PHF3	protein_coding	PHD finger protein 3	6389
SERBP1	Chr3	77922758	77937179	+	14422	BGD:BT23038,GeneID:539060,VGNC:VGNC:34461	SERBP1	protein_coding	SERPINE1 mRNA binding protein 1	6377
PAPOLA	Chr21	61358341	61411860	+	53520	BGD:BT21537,GeneID:338051	PAPOLA	protein_coding	poly(A) polymerase alpha	6357
C8H9orf3	Chr8	81197122	81619574	+	422453	GeneID:531757	C8H9orf3	protein_coding	chromosome 8 open reading frame%2C human C9orf3	6344
SMAD2	Chr24	47492682	47583346	-	90665	BGD:BT19091,GeneID:516010,VGNC:VGNC:34975	SMAD2	protein_coding	SMAD family member 2	6331
EPS15	Chr3	94802698	94943803	+	141106	BGD:BT11206,GeneID:535998,VGNC:VGNC:28553	EPS15	protein_coding	epidermal growth factor receptor pathway substrate 15	6325
POLE4	Chr11	9706386	9717914	-	11529	BGD:BT21508,GeneID:613730,VGNC:VGNC:33121	POLE4	protein_coding	DNA polymerase epsilon 4%2C accessory subunit	6325
CTNNA1	Chr7	49909628	50255753	+	346126	BGD:BT30074,GeneID:526848,VGNC:VGNC:27799	CTNNA1	protein_coding	catenin alpha 1	6312
CEBPD	Chr14	19128179	19129773	+	1595	GeneID:281678	CEBPD	protein_coding	CCAAT enhancer binding protein delta	6292
ARPC1A	Chr25	37022853	37046290	-	23438	BGD:BT24388,GeneID:508402,VGNC:VGNC:50111	ARPC1A	protein_coding	actin related protein 2/3 complex subunit 1A	6262
MYOF	Chr26	14623106	14803407	-	180302	BGD:BT21539,GeneID:513597,VGNC:VGNC:31836	MYOF	protein_coding	myoferlin	6247
HDGF	Chr3	14082647	14091949	+	9303	BGD:BT22463,GeneID:327953,VGNC:VGNC:29787	HDGF	protein_coding	heparin binding growth factor	6246
EIF1	Chr19	41907220	41909777	+	2558	BGD:BT12340,GeneID:509764	EIF1	protein_coding	eukaryotic translation initiation factor 1	6246
PICALM	Chr29	9519643	9621125	+	101483	BGD:BT18464,GeneID:513579,VGNC:VGNC:32860	PICALM	protein_coding	phosphatidylinositol binding clathrin assembly protein	6193
WASF2	Chr2	125814902	125885802	+	70901	BGD:BT13549,GeneID:504482,VGNC:VGNC:36866	WASF2	protein_coding	WAS protein family member 2	6177
EIF3F	Chr15	44532650	44541058	-	8409	GeneID:513793,VGNC:VGNC:28396	EIF3F	protein_coding	NA	6164
COPG1	Chr22	59131640	59149255	+	17616	BGD:BT12416,GeneID:338055,VGNC:VGNC:27596	COPG1	protein_coding	coatomer protein complex subunit gamma 1	6157
LGALS1	Chr5	109512513	109515793	+	3281	GeneID:326598,VGNC:VGNC:30850	LGALS1	protein_coding	galectin 1	6141
KPNB1	Chr19	38773099	38794976	-	21878	BGD:BT20124,GeneID:507804,VGNC:VGNC:30707	KPNB1	protein_coding	karyopherin subunit beta 1	6139
DAXX	Chr23	7487552	7492251	-	4700	BGD:BT13524,GeneID:504336,VGNC:VGNC:27884	DAXX	protein_coding	death domain associated protein	6133
TP53INP1	Chr14	69395966	69412215	+	16250	BGD:BT29030,GeneID:782667,VGNC:VGNC:36236	TP53INP1	protein_coding	tumor protein p53 inducible nuclear protein 1	6128
PBX1	Chr3	4146907	4481111	-	334205	BGD:BT16998,GeneID:540688,VGNC:VGNC:32607	PBX1	protein_coding	PBX homeobox 1	6088
PTPN21	Chr10	100168374	100247446	-	79073	GeneID:520178,VGNC:VGNC:33535	PTPN21	protein_coding	NA	6084
MYO6	Chr9	15397783	15558548	+	160766	GeneID:535127,VGNC:VGNC:31829	MYO6	protein_coding	myosin VI	6081
BNC2	Chr8	27468445	27953748	+	485304	BGD:BT16188,GeneID:540746	BNC2	protein_coding	NA	6079
GABARAP	Chr19	26954140	26956071	-	1932	BGD:BT10526,GeneID:327715,VGNC:VGNC:29185	GABARAP	protein_coding	GABA type A receptor-associated protein	6073
MED13L	Chr17	58611050	58890373	+	279324	BGD:BT23826,GeneID:517336,VGNC:VGNC:31351	MED13L	protein_coding	mediator complex subunit 13-like	6068
LOC515042	Chr2	130801971	130806189	-	4219	BGD:BT28620,GeneID:515042	LOC515042	protein_coding	SCAN domain containing 1-like	6055
MOB1A	Chr11	10475458	10498036	+	22579	BGD:BT21859,GeneID:614611,VGNC:VGNC:31541	MOB1A	protein_coding	MOB kinase activator 1A	6054
ZSWIM9	Chr18	54893238	54916920	+	23683	BGD:BT29125,GeneID:617489,VGNC:VGNC:52274	ZSWIM9	protein_coding	NA	6053
EIF3CL	Chr25	26008703	26028899	-	20197	GeneID:534882	EIF3CL	protein_coding	eukaryotic translation initiation factor 3%2C subunit C-like	6049
TARS	Chr20	40309681	40333122	-	23442	BGD:BT16017,GeneID:510075,VGNC:VGNC:35605	TARS	protein_coding	threonyl-tRNA synthetase	6044
YWHAQ	Chr11	87862015	87893173	+	31159	BGD:BT18912,GeneID:768311,VGNC:VGNC:37047	YWHAQ	protein_coding	tyrosine 3-monooxygenase/tryptophan 5-monooxygenase activation protein theta	6043
NAA50	Chr1	58401443	58433793	-	32351	GeneID:517211,VGNC:VGNC:53590	NAA50	protein_coding	N(alpha)-acetyltransferase 50%2C NatE catalytic subunit	6025
ZNF664	Chr17	51720409	51723790	-	3382	BGD:BT18218,GeneID:540318,VGNC:VGNC:37324	ZNF664	protein_coding	NA	6021
NDRG1	Chr14	8073221	8129607	+	56387	BGD:BT10581,GeneID:504499,VGNC:VGNC:53868	NDRG1	protein_coding	N-myc downstream regulated 1	6015
GSN	Chr8	110672949	110733958	+	61010	BGD:BT10049,GeneID:535077,VGNC:VGNC:29680	GSN	protein_coding	gelsolin	6011
GLS	Chr2	79427660	79515093	+	87434	BGD:BT13010,GeneID:525335,VGNC:VGNC:29419	GLS	protein_coding	glutaminase	6007
CNN2	Chr7	43535158	43543274	+	8117	BGD:BT29823,GeneID:539019,VGNC:VGNC:27509	CNN2	protein_coding	calponin 2	6005
DDAH2	Chr23	27581609	27585136	+	3528	BGD:BT11577,GeneID:540386,VGNC:VGNC:27940	DDAH2	protein_coding	dimethylarginine dimethylaminohydrolase 2	6005
GNA13	Chr19	61927092	61960199	-	33108	GeneID:505611,VGNC:VGNC:29446	GNA13	protein_coding	NA	5985
USP22	Chr19	35124084	35142701	-	18618	BGD:BT14260,GeneID:509694,VGNC:VGNC:36716	USP22	protein_coding	ubiquitin specific peptidase 22	5981
NUDT3	Chr23	8345335	8468528	-	123194	BGD:BT22706,GeneID:618855,VGNC:VGNC:32338	NUDT3	protein_coding	nudix hydrolase 3	5974
RPL22L1	Chr1	96572445	96576821	+	4377	BGD:BT23161,GeneID:614872	RPL22L1	protein_coding	ribosomal protein L22 like 1	5964
RPS21	Chr13	54866479	54867739	-	1261	BGD:BT13075,GeneID:615178,VGNC:VGNC:34134	RPS21	protein_coding	ribosomal protein S21	5949
STAC	Chr22	10127672	10240541	+	112870	BGD:BT27225,GeneID:524215,VGNC:VGNC:35350	STAC	protein_coding	SH3 and cysteine rich domain	5947
NUP58	Chr12	33895890	33925972	-	30083	BGD:BT14570,GeneID:614694,VGNC:VGNC:32363	NUP58	protein_coding	nucleoporin 58	5940
ACBD3	Chr16	29157748	29196233	-	38486	BGD:BT15638,GeneID:783375,VGNC:VGNC:25531	ACBD3	protein_coding	acyl-CoA binding domain containing 3	5939
HK1	Chr28	25636401	25768161	+	131761	GeneID:280817,VGNC:VGNC:29864	HK1	protein_coding	hexokinase 1	5931
DCLK1	Chr12	25340395	25695337	+	354943	GeneID:613449	DCLK1	protein_coding	doublecortin like kinase 1	5928
PLEKHA6	Chr16	1986652;2020795	2021693;2062009	-;-	75358	GeneID:107133475;BGD:BT23297,GeneID:532773	PLEKHA6	protein_coding	NA;pleckstrin homology domain containing%2C family A member 6	5919
HSPB1	Chr25	34345286	34347010	+	1725	GeneID:516099	HSPB1	protein_coding	heat shock protein family B (small) member 1	5908
CUL4A	Chr12	86545656	86573845	+	28190	BGD:BT21190,GeneID:617935,VGNC:VGNC:27832	CUL4A	protein_coding	NA	5901
AKT3	Chr16	33357443	33638939	+	281497	BGD:BT10900,GeneID:100137872,VGNC:VGNC:25800	AKT3	protein_coding	AKT serine/threonine kinase 3	5900
FAM210B	Chr13	59572279	59582949	-	10671	GeneID:516545,VGNC:VGNC:28789	FAM210B	protein_coding	family with sequence similarity 210 member B	5897
PID1	Chr2	117023754	117290401	-	266648	BGD:BT29169,GeneID:510773,VGNC:VGNC:32862	PID1	protein_coding	phosphotyrosine interaction domain containing 1	5888
ATL3	Chr29	41998483	42044995	-	46513	BGD:BT16457,GeneID:515124,VGNC:VGNC:26267	ATL3	protein_coding	atlastin GTPase 3	5871
EEF1D	Chr14	1113581	1126356	+	12776	GeneID:516473,VGNC:VGNC:53861	EEF1D	protein_coding	eukaryotic translation elongation factor 1 delta	5847
SMIM14	Chr6	58629738	58774448	-	144711	BGD:BT16705,GeneID:614774,VGNC:VGNC:35016	SMIM14	protein_coding	small integral membrane protein 14	5837
VDAC3	Chr27	37234954	37247065	+	12112	GeneID:282716	VDAC3	protein_coding	voltage dependent anion channel 3	5837
TRIO	Chr20	58643247	59005604	-	362358	BGD:BT26878,GeneID:538292,VGNC:VGNC:36356	TRIO	protein_coding	trio Rho guanine nucleotide exchange factor	5835
BCL2L13	Chr5	109082115	109133400	+	51286	BGD:BT22415,GeneID:617809	BCL2L13	protein_coding	BCL2 like 13	5832
SYNCRIP	Chr9	63818964	63849549	+	30586	BGD:BT28236,GeneID:511763,VGNC:VGNC:35518	SYNCRIP	protein_coding	NA	5827
SUB1	Chr20	41067802	41089687	-	21886	BGD:BT19106,GeneID:533984,VGNC:VGNC:35454	SUB1	protein_coding	SUB1 homolog%2C transcriptional regulator	5826
SESN3	Chr15	15192598	15271904	+	79307	BGD:BT13420,GeneID:515914,VGNC:VGNC:34490	SESN3	protein_coding	NA	5819
FARP1	Chr12	75150004	75458745	+	308742	BGD:BT22374,GeneID:531927,VGNC:VGNC:28865	FARP1	protein_coding	FERM%2C ARH/RhoGEF and pleckstrin domain protein 1	5795
MAZ	Chr25	26432668	26437772	-	5105	GeneID:100296937	MAZ	protein_coding	NA	5789
MIA3	Chr16	26096903	26159184	+	62282	BGD:BT19165,GeneID:509133,VGNC:VGNC:31454	MIA3	protein_coding	melanoma inhibitory activity family%2C member 3	5774
AGO1	Chr3	109875883	109914109	-	38227	BGD:BT17135,GeneID:522972,VGNC:VGNC:25732	AGO1	protein_coding	argonaute 1%2C RISC catalytic component	5765
WDR43	Chr11	70866369	70905461	-	39093	BGD:BT27731,GeneID:538915,VGNC:VGNC:36899	WDR43	protein_coding	WD repeat domain 43	5726
TSR1	Chr19	23296361	23306774	-	10414	BGD:BT15052,GeneID:510820,VGNC:VGNC:36447	TSR1	protein_coding	TSR1%2C ribosome maturation factor	5718
GPX3	Chr7	62284773	62292970	+	8198	GeneID:281210,VGNC:VGNC:29619	GPX3	protein_coding	glutathione peroxidase 3	5695
SMG6	Chr19	23080158	23280691	-	200534	BGD:BT12825,GeneID:516411,VGNC:VGNC:35011	SMG6	protein_coding	SMG6 nonsense mediated mRNA decay factor	5695
SETD2	Chr22	52426709	52509710	+	83002	BGD:BT27800,GeneID:539860,VGNC:VGNC:34493	SETD2	protein_coding	NA	5695
BAG6	Chr23	27645735	27657003	+	11269	BGD:BT12467,GeneID:508605,VGNC:VGNC:26410	BAG6	protein_coding	BCL2 associated athanogene 6	5686
ACTN1	Chr10	80672865	80771093	-	98229	BGD:BT12442,GeneID:524770,VGNC:VGNC:25581	ACTN1	protein_coding	actinin alpha 1	5685
FXR1	Chr1	86041583	86121002	-	79420	BGD:BT27876,GeneID:536793	FXR1	protein_coding	FMR1 autosomal homolog 1	5678
PDCD6IP	Chr22	8019061	8090510	+	71450	BGD:BT23538,GeneID:533406,VGNC:VGNC:32664	PDCD6IP	protein_coding	NA	5656
COTL1	Chr18	10775775	10838221	-	62447	BGD:BT22315,GeneID:617165,VGNC:VGNC:27626	COTL1	protein_coding	coactosin like F-actin binding protein 1	5652
PDGFRA	Chr6	69723778	69771549	+	47772	BGD:BT24549,GeneID:282301,VGNC:VGNC:32692	PDGFRA	protein_coding	platelet derived growth factor receptor alpha	5651
HNRNPU	Chr16	32404291	32424000	+	19710	BGD:BT29505,GeneID:539950,VGNC:VGNC:50089	HNRNPU	protein_coding	heterogeneous nuclear ribonucleoprotein U	5647
UBA1	ChrX	85564922	85586824	+	21903	BGD:BT11016,GeneID:282869,VGNC:VGNC:36561	UBA1	protein_coding	ubiquitin like modifier activating enzyme 1	5607
GNB2	Chr25	35909868	35915046	-	5179	BGD:BT10758,GeneID:281202,VGNC:VGNC:29459	GNB2	protein_coding	G protein subunit beta 2	5605
HSPA9	Chr7	49893968	49909267	-	15300	BGD:BT27762,GeneID:517535,VGNC:VGNC:52243	HSPA9	protein_coding	heat shock protein family A (Hsp70) member 9	5601
EIF3H	Chr14	47572158	47669435	+	97278	BGD:BT29454,GeneID:506873,VGNC:VGNC:28398	EIF3H	protein_coding	eukaryotic translation initiation factor 3 subunit H	5586
CD63	Chr5	57528959	57532166	+	3208	BGD:BT22459,GeneID:404156	CD63	protein_coding	CD63 molecule	5569
KCTD12	Chr12	51998900	52005058	-	6159	BGD:BT16802,GeneID:616416,VGNC:VGNC:30502	KCTD12	protein_coding	NA	5566
ARF1	Chr7	3001505	3019563	-	18059	BGD:BT11284,GeneID:338058,VGNC:VGNC:50105	ARF1	protein_coding	ADP ribosylation factor 1	5545
FAM168B	Chr2	1865380	1906560	-	41181	BGD:BT17190,GeneID:505853,VGNC:VGNC:28753	FAM168B	protein_coding	family with sequence similarity 168 member B	5541
TPX2	Chr13	61285684	61342671	+	56988	GeneID:507226,VGNC:VGNC:36266	TPX2	protein_coding	TPX2%2C microtubule nucleation factor	5525
PAK2	Chr1	71257814	71350400	+	92587	BGD:BT13142,GeneID:513673,VGNC:VGNC:53593	PAK2	protein_coding	p21 (RAC1) activated kinase 2	5524
FKBP4	Chr5	106946963	106954821	-	7859	BGD:BT15930,GeneID:508535,VGNC:VGNC:29023	FKBP4	protein_coding	FK506 binding protein 4	5524
GFPT1	Chr11	67702231	67778007	-	75777	GeneID:281779,VGNC:VGNC:29330	GFPT1	protein_coding	glutamine--fructose-6-phosphate transaminase 1	5518
FARS2	Chr23	49111514	49417402	-	305889	BGD:BT25443,GeneID:505390,VGNC:VGNC:28866	FARS2	protein_coding	phenylalanyl-tRNA synthetase 2%2C mitochondrial	5506
APP	Chr1	10231706	10544228	+	312523	BGD:BT10571,GeneID:280722,VGNC:VGNC:26038	APP	protein_coding	amyloid beta precursor protein	5496
JAK1	Chr3	80444566	80584006	+	139441	GeneID:537201,VGNC:VGNC:30364	JAK1	protein_coding	Janus kinase 1	5491
PLXDC2	Chr13	21311488	21742391	+	430904	BGD:BT17696,GeneID:515731,VGNC:VGNC:33058	PLXDC2	protein_coding	plexin domain containing 2	5489
UTRN	Chr9	81651775	82208337	+	556563	GeneID:534358,VGNC:VGNC:36749	UTRN	protein_coding	utrophin	5487
NCKAP1	Chr2	13530834	13636218	+	105385	BGD:BT30125,GeneID:101907541,VGNC:VGNC:31915	NCKAP1	protein_coding	NA	5474
PLEKHB2	Chr2	1920516	1969797	+	49282	BGD:BT27387,GeneID:783000,VGNC:VGNC:33010	PLEKHB2	protein_coding	pleckstrin homology domain containing B2	5457
COPA	Chr3	9350590	9394691	+	44102	BGD:BT16288,GeneID:100126041,VGNC:VGNC:27592	COPA	protein_coding	coatomer protein complex subunit alpha	5457
CAPN1	Chr29	43399871	43427419	+	27549	BGD:BT12276,GeneID:281661,VGNC:VGNC:26740	CAPN1	protein_coding	calpain 1	5440
PHLDB2	Chr1	56486671	56728529	+	241859	BGD:BT20789,GeneID:509784,VGNC:VGNC:32838	PHLDB2	protein_coding	pleckstrin homology like domain family B member 2	5436
ANLN	Chr4	60770166	60944966	-	174801	BGD:BT20539,GeneID:518274,VGNC:VGNC:25950	ANLN	protein_coding	NA	5433
QKI	Chr9	98820659	98980967	+	160309	GeneID:493722,VGNC:VGNC:33597	QKI	protein_coding	QKI%2C KH domain containing RNA binding	5420
ATP13A3	Chr1	73048454	73127596	+	79143	BGD:BT11451,GeneID:523889,VGNC:VGNC:26279	ATP13A3	protein_coding	ATPase 13A3	5416
SCD	Chr26	21263976	21279185	+	15210	GeneID:280924	SCD	protein_coding	stearoyl-CoA desaturase (delta-9-desaturase)	5416
VDAC1	Chr7	45663910	45690712	-	26803	BGD:BT26720,GeneID:282119,VGNC:VGNC:36782	VDAC1	protein_coding	voltage dependent anion channel 1	5404
RMND5A	Chr11	48135799	48196518	-	60720	BGD:BT27509,GeneID:516731,VGNC:VGNC:33996	RMND5A	protein_coding	required for meiotic nuclear division 5 homolog A (S. cerevisiae)	5401
YME1L1	Chr13	17719699	17749993	-	30295	GeneID:505118,VGNC:VGNC:37032	YME1L1	protein_coding	YME1 like 1 ATPase	5380
AHCYL1	Chr3	33403799	33444827	-	41029	BGD:BT28091,GeneID:505511,VGNC:VGNC:25751	AHCYL1	protein_coding	adenosylhomocysteinase like 1	5379
TUBA1A	Chr5	30656035	30660490	+	4456	BGD:BT12059,GeneID:404053	TUBA1A	protein_coding	tubulin%2C alpha 1a	5346
CCNY	Chr13	18089250	18211063	-	121814	GeneID:613711,VGNC:VGNC:26980	CCNY	protein_coding	cyclin Y	5343
GNA12	Chr25	40553061	40630352	+	77292	BGD:BT27663,GeneID:515159,VGNC:VGNC:29445	GNA12	protein_coding	G protein subunit alpha 12	5320
DAPK3	Chr7	20040150	20054084	+	13935	BGD:BT10888,GeneID:525506,VGNC:VGNC:27878	DAPK3	protein_coding	death associated protein kinase 3	5318
VPS26A	Chr28	25526476	25551761	+	25286	BGD:BT30376,GeneID:510574,VGNC:VGNC:36814	VPS26A	protein_coding	VPS26%2C retromer complex component A	5318
USP9X	ChrX	102320124	102437109	-	116986	GeneID:507307	USP9X	protein_coding	NA	5309
EIF3D	Chr5	74925198	74939376	-	14179	BGD:BT19022,GeneID:515226,VGNC:VGNC:28394	EIF3D	protein_coding	eukaryotic translation initiation factor 3 subunit D	5307
EIF4G1	Chr1	82853757	82872765	-	19009	GeneID:444858,VGNC:VGNC:28415	EIF4G1	protein_coding	NA	5296
MAP3K20	Chr2	23404603	23571423	-	166821	BGD:BT12872,GeneID:519251	MAP3K20	protein_coding	mitogen-activated protein kinase kinase kinase 20	5291
CORO1C	Chr17	64209205	64283899	+	74695	BGD:BT23333,GeneID:515798,VGNC:VGNC:27622	CORO1C	protein_coding	coronin 1C	5289
CAPNS1	Chr18	46798921	46805841	+	6921	BGD:BT12505,GeneID:281664,VGNC:VGNC:52184	CAPNS1	protein_coding	calpain small subunit 1	5289
VAV3	Chr3	35311652	35744310	+	432659	BGD:BT25247,GeneID:521961,VGNC:VGNC:36774	VAV3	protein_coding	NA	5288
COX4I1	Chr18	11758912	11767079	+	8168	GeneID:281090,VGNC:VGNC:27634	COX4I1	protein_coding	cytochrome c oxidase subunit 4I1	5248
PRRT4	Chr4	92536691	92546735	-	10045	GeneID:100335204,VGNC:VGNC:33411	PRRT4	protein_coding	NA	5237
CCBE1	Chr24	58381244	58609546	-	228303	BGD:BT15635,GeneID:534569,VGNC:VGNC:26828	CCBE1	protein_coding	NA	5226
ATP6V0D1	Chr18	35046554	35085620	-	39067	BGD:BT12531,GeneID:282148,VGNC:VGNC:26312	ATP6V0D1	protein_coding	ATPase H+ transporting V0 subunit d1	5222
STMN1	Chr2	127152984	127183810	+	30827	BGD:BT21052,GeneID:616317	STMN1	protein_coding	stathmin 1	5204
PAFAH1B1	Chr19	23512920	23581326	+	68407	BGD:BT13344,GeneID:282513,VGNC:VGNC:50137	PAFAH1B1	protein_coding	platelet activating factor acetylhydrolase 1b regulatory subunit 1	5202
FNDC3B	Chr1	95121236	95479985	-	358750	BGD:BT20262,GeneID:615534,VGNC:VGNC:29063	FNDC3B	protein_coding	fibronectin type III domain containing 3B	5198
PRDX6	Chr16	54932648	54942564	+	9917	GeneID:282438,VGNC:VGNC:33304	PRDX6	protein_coding	peroxiredoxin 6	5194
ARPC4	Chr22	16914096	16923241	-	9146	BGD:BT27323,GeneID:539459	ARPC4	protein_coding	actin related protein 2/3 complex subunit 4	5186
STAU1	Chr13	77235901	77297710	-	61810	BGD:BT20319,GeneID:513944,VGNC:VGNC:35375	STAU1	protein_coding	NA	5179
TIGAR	Chr5	105728270	105747498	-	19229	GeneID:615392,VGNC:VGNC:35863	TIGAR	protein_coding	TP53 induced glycolysis regulatory phosphatase	5166
KCTD3	Chr16	18818809	18890946	+	72138	GeneID:505221	KCTD3	protein_coding	potassium channel tetramerization domain containing 3	5166
OSMR	Chr20	35503114	35571162	-	68049	BGD:BT12491,GeneID:514720,VGNC:VGNC:32475	OSMR	protein_coding	oncostatin M receptor	5165
HNRNPC	Chr10	25880837	25933315	+	52479	BGD:BT20198,GeneID:510852	HNRNPC	protein_coding	heterogeneous nuclear ribonucleoprotein C (C1/C2)	5158
RAB5B	Chr5	57321742	57337445	-	15704	BGD:BT10918,GeneID:539150,VGNC:VGNC:33659	RAB5B	protein_coding	RAB5B%2C member RAS oncogene family	5156
COL6A1	Chr1	145668730	145687976	+	19247	BGD:BT10745,GeneID:511422,VGNC:VGNC:27570	COL6A1	protein_coding	collagen type VI alpha 1 chain	5154
NFE2L1	Chr19	38420567	38434270	-	13704	GeneID:534582,VGNC:VGNC:32035	NFE2L1	protein_coding	nuclear factor%2C erythroid 2 like 1	5149
ATP6V1B2	Chr8	67302895	67329012	+	26118	BGD:BT14733,GeneID:338082,VGNC:VGNC:26318	ATP6V1B2	protein_coding	ATPase H+ transporting V1 subunit B2	5148
COX7A2	Chr9	14833566	14838676	-	5111	BGD:BT24384,GeneID:327688,VGNC:VGNC:53788	COX7A2	protein_coding	cytochrome c oxidase subunit 7A2	5142
PPFIA1	Chr29	47421197	47498037	+	76841	BGD:BT11447,GeneID:100139635	PPFIA1	protein_coding	PTPRF interacting protein alpha 1	5140
ENSA	Chr3	20098776	20105588	+	6813	BGD:BT25170,GeneID:281142,VGNC:VGNC:50067	ENSA	protein_coding	endosulfine alpha	5138
DDX5	Chr19	48678120	48685948	-	7829	BGD:BT11397,GeneID:533700,VGNC:VGNC:27972	DDX5	protein_coding	DEAD-box helicase 5	5124
PDE7B	Chr9	73816353	74196737	+	380385	BGD:BT15139,GeneID:522509,VGNC:VGNC:32686	PDE7B	protein_coding	phosphodiesterase 7B	5116
AFF4	Chr7	44455511	44540446	-	84936	BGD:BT13233,GeneID:541306,VGNC:VGNC:25712	AFF4	protein_coding	AF4/FMR2 family member 4	5111
CHMP3	Chr11	48325557	48368470	+	42914	BGD:BT28218,GeneID:507722	CHMP3	protein_coding	charged multivesicular body protein 3	5106
HDAC5	Chr19	43913857	43951116	-	37260	GeneID:504242,VGNC:VGNC:50612	HDAC5	protein_coding	histone deacetylase 5	5102
SNX5	Chr13	38215110	38240222	-	25113	BGD:BT26360,GeneID:514423	SNX5	protein_coding	sorting nexin 5	5092
FKBP5	Chr23	9555619	9677847	-	122229	BGD:BT18751,GeneID:535704,VGNC:VGNC:29024	FKBP5	protein_coding	FK506 binding protein 5	5089
MDM2	Chr5	44977671	45005361	-	27691	GeneID:540378,VGNC:VGNC:31336	MDM2	protein_coding	MDM2 proto-oncogene	5077
LRPPRC	Chr11	26107983	26207432	-	99450	GeneID:509995,VGNC:VGNC:30996	LRPPRC	protein_coding	NA	5072
DBN1	Chr7	38954059	38968380	-	14322	GeneID:505406,VGNC:VGNC:27890	DBN1	protein_coding	drebrin 1	5062
RHOBTB3	Chr7	95035880	95121101	+	85222	BGD:BT26571,GeneID:530930,VGNC:VGNC:33946	RHOBTB3	protein_coding	NA	5061
STYK1	Chr5	98891948	98946115	+	54168	BGD:BT20448,GeneID:513920,VGNC:VGNC:35451	STYK1	protein_coding	serine/threonine/tyrosine kinase 1	5060
SMARCA2	Chr8	42369774	42549534	-	179761	GeneID:540904,VGNC:VGNC:34986	SMARCA2	protein_coding	SWI/SNF related%2C matrix associated%2C actin dependent regulator of chromatin%2C subfamily a%2C member 2	5058
UBE2D2	Chr7	50789407	50832731	+	43325	BGD:BT26841,GeneID:541003,VGNC:VGNC:36580	UBE2D2	protein_coding	ubiquitin conjugating enzyme E2 D2	5053
SNX9	Chr9	94425163	94514720	+	89558	GeneID:506218,VGNC:VGNC:35115	SNX9	protein_coding	sorting nexin 9	5049
RBM46	Chr17	2540688	2599474	-	58787	BGD:BT20572,GeneID:532175,VGNC:VGNC:33803	RBM46	protein_coding	RNA binding motif protein 46	5045
OTUD5	ChrX	87036041	87065358	-	29318	BGD:BT26960,GeneID:539145,VGNC:VGNC:32496	OTUD5	protein_coding	OTU deubiquitinase 5	5036
PCBP1	Chr11	68411330	68412803	+	1474	BGD:BT13792,GeneID:509917	PCBP1	protein_coding	poly(rC) binding protein 1	5031
HNRNPUL2	Chr29	41032884	41042549	-	9666	BGD:BT13324,GeneID:616476	HNRNPUL2	protein_coding	heterogeneous nuclear ribonucleoprotein U like 2	5024
NADK	Chr16	50937624	50961189	+	23566	BGD:BT22611,GeneID:513419,VGNC:VGNC:31863	NADK	protein_coding	NAD kinase	5022
CALU	Chr4	92719948	92744690	+	24743	BGD:BT22775,GeneID:539218,VGNC:VGNC:26717	CALU	protein_coding	calumenin	5018
FAM20B	Chr16	60375365	60420536	+	45172	GeneID:539755,VGNC:VGNC:28786	FAM20B	protein_coding	FAM20B%2C glycosaminoglycan xylosylkinase	5010
ATF4	Chr5	110946624	110948721	+	2098	BGD:BT10250,GeneID:509107,VGNC:VGNC:26242	ATF4	protein_coding	activating transcription factor 4	5002
ZDHHC7	Chr18	11109881	11136855	-	26975	BGD:BT25889,GeneID:617052,VGNC:VGNC:37145	ZDHHC7	protein_coding	NA	4990
GNB4	Chr1	87648273	87717144	+	68872	BGD:BT13854,GeneID:525962,VGNC:VGNC:29461	GNB4	protein_coding	G protein subunit beta 4	4986
AP4E1	Chr10	59390715	59460168	-	69454	BGD:BT20696,GeneID:536144,VGNC:VGNC:25992	AP4E1	protein_coding	NA	4979
AZIN1	Chr14	61585968	61617030	+	31063	BGD:BT23631,GeneID:532835,VGNC:VGNC:26369	AZIN1	protein_coding	antizyme inhibitor 1	4979
BAG1	Chr8	75020159	75033216	-	13058	BGD:BT14995,GeneID:613855,VGNC:VGNC:26405	BAG1	protein_coding	BCL2 associated athanogene 1	4974
COP1	Chr16	57200285	57425902	-	225618	GeneID:519896,VGNC:VGNC:49937	COP1	protein_coding	COP1%2C E3 ubiquitin ligase	4965
PTBP1	Chr7	43367474	43378191	+	10718	GeneID:282018,VGNC:VGNC:52809	PTBP1	protein_coding	polypyrimidine tract binding protein 1	4955
DIP2C	Chr13	46527482	46821616	+	294135	BGD:BT23173,GeneID:535136,VGNC:VGNC:28068	DIP2C	protein_coding	disco interacting protein 2 homolog C	4952
SLC25A1	Chr17	72616941	72619798	-	2858	BGD:BT11544,GeneID:282476,VGNC:VGNC:34741	SLC25A1	protein_coding	NA	4942
XPOT	Chr5	49320231	49361108	-	40878	BGD:BT13929,GeneID:535264,VGNC:VGNC:37002	XPOT	protein_coding	exportin for tRNA	4938
TBC1D31	Chr14	16631180	16698179	-	67000	BGD:BT15063,GeneID:511062,VGNC:VGNC:35642	TBC1D31	protein_coding	TBC1 domain family member 31	4921
TAOK1	Chr19	20700926	20810592	+	109667	BGD:BT25106,GeneID:536532,VGNC:VGNC:35595	TAOK1	protein_coding	TAO kinase 1	4909
METAP2	Chr5	25092801	25123533	+	30733	BGD:BT13379,GeneID:404150,VGNC:VGNC:31397	METAP2	protein_coding	methionyl aminopeptidase 2	4906
IVNS1ABP	Chr16	66278361	66299685	-	21325	BGD:BT22110,GeneID:514940	IVNS1ABP	protein_coding	influenza virus NS1A binding protein	4898
KTN1	Chr10	68006271	68119073	+	112803	BGD:BT19751,GeneID:537619,VGNC:VGNC:30756	KTN1	protein_coding	kinectin 1	4894
LOC784572	ChrX	118974868	119029834	-	54967	BGD:BT26686,GeneID:784572	LOC784572	protein_coding	NA	4888
HIPK3	Chr15	63882517	63965844	+	83328	BGD:BT23984,GeneID:538866,VGNC:VGNC:29860	HIPK3	protein_coding	homeodomain interacting protein kinase 3	4884
EIF5B	Chr11	4454672	4533529	+	78858	BGD:BT13725,GeneID:532850,VGNC:VGNC:28420	EIF5B	protein_coding	NA	4875
UQCRH	Chr3	99790148	99799423	-	9276	BGD:BT16945,GeneID:613899	UQCRH	protein_coding	ubiquinol-cytochrome c reductase hinge protein	4864
NFIX	Chr7	12479744	12575894	-	96151	BGD:BT15335,GeneID:536348,VGNC:VGNC:32042	NFIX	protein_coding	NA	4859
FFAR2	Chr18	46122153	46125247	+	3095	BGD:BT23165,GeneID:522431	FFAR2	protein_coding	free fatty acid receptor 2	4859
LPIN2	Chr24	37138136	37214298	-	76163	BGD:BT12175,GeneID:514448,VGNC:VGNC:30967	LPIN2	protein_coding	NA	4839
TBL1XR1	Chr1	90029992	90208445	+	178454	BGD:BT28495,GeneID:614346	TBL1XR1	protein_coding	transducin beta like 1 X-linked receptor 1	4838
SEC31A	Chr6	97653825	97713950	-	60126	GeneID:531964,VGNC:VGNC:34417	SEC31A	protein_coding	SEC31 homolog A (S. cerevisiae)	4825
SNX6	Chr21	44997861	45047105	-	49245	GeneID:532685,VGNC:VGNC:35112	SNX6	protein_coding	sorting nexin 6	4825
WSB2	Chr17	57161918	57184299	+	22382	BGD:BT14642,GeneID:508388,VGNC:VGNC:36972	WSB2	protein_coding	WD repeat and SOCS box containing 2	4810
MCL1	Chr3	20129373	20134013	+	4641	BGD:BT29016,GeneID:788087	MCL1	protein_coding	MCL1%2C BCL2 family apoptosis regulator	4802
AMOTL1	Chr15	15538477	15735847	-	197371	BGD:BT10465,GeneID:541209,VGNC:VGNC:25871	AMOTL1	protein_coding	NA	4802
CBFB	Chr18	34704537	34753112	+	48576	BGD:BT19600,GeneID:614678,VGNC:VGNC:26807	CBFB	protein_coding	core-binding factor beta subunit	4799
MBD2	Chr24	53580701	53648455	-	67755	GeneID:100337206	MBD2	protein_coding	NA	4787
UGP2	Chr11	62288320	62345671	+	57352	BGD:BT21412,GeneID:281565,VGNC:VGNC:36651	UGP2	protein_coding	UDP-glucose pyrophosphorylase 2	4784
EIF4H	Chr25	33199346	33218931	-	19586	GeneID:517409	EIF4H	protein_coding	eukaryotic translation initiation factor 4H	4780
DSTN	Chr13	37954770	37979552	+	24783	BGD:BT13173,GeneID:513267,VGNC:VGNC:28226	DSTN	protein_coding	destrin%2C actin depolymerizing factor	4761
TMEM183A	Chr16	720247	735621	+	15375	BGD:BT18745,GeneID:534797	TMEM183A	protein_coding	transmembrane protein 183A	4757
THBS1	Chr10	35209548	35225356	+	15809	BGD:BT18365,GeneID:281530,VGNC:VGNC:35828	THBS1	protein_coding	thrombospondin 1	4747
CAMK4	Chr7	110295545	110576069	+	280525	GeneID:100337083	CAMK4	protein_coding	NA	4737
SEH1L	Chr24	43196674	43216530	+	19857	GeneID:506509,VGNC:VGNC:34420	SEH1L	protein_coding	SEH1 like nucleoporin	4736
CCT2	Chr5	43869186	43884991	-	15806	BGD:BT15345,GeneID:505313,VGNC:VGNC:26995	CCT2	protein_coding	chaperonin containing TCP1 subunit 2	4732
BOD1L1	Chr6	108777761	108831167	-	53407	BGD:BT27670,GeneID:508527,VGNC:VGNC:26537	BOD1L1	protein_coding	biorientation of chromosomes in cell division 1 like 1	4732
HNRNPR	Chr2	129499304	129531663	+	32360	BGD:BT29529,GeneID:512479,VGNC:VGNC:29899	HNRNPR	protein_coding	heterogeneous nuclear ribonucleoprotein R	4726
ARHGAP10	Chr17	10019895	10404767	-	384873	BGD:BT20077,GeneID:510704,VGNC:VGNC:26074	ARHGAP10	protein_coding	Rho GTPase activating protein 10	4719
FAM184B	Chr6	37175144	37301538	-	126395	GeneID:523874,VGNC:VGNC:28766	FAM184B	protein_coding	NA	4713
COX7A2L	Chr11	24756889	24769249	-	12361	BGD:BT18120,GeneID:540225,VGNC:VGNC:27640	COX7A2L	protein_coding	cytochrome c oxidase subunit 7A2 like	4707
RAD23B	Chr8	97013132	97057377	+	44246	BGD:BT10213,GeneID:530189,VGNC:VGNC:33683	RAD23B	protein_coding	RAD23 homolog B%2C nucleotide excision repair protein	4697
NCOR1	Chr19	33326492	33442361	+	115870	BGD:BT10194,GeneID:507663,VGNC:VGNC:31925	NCOR1	protein_coding	nuclear receptor corepressor 1	4691
AKAP11	Chr12	12410730	12462504	+	51775	BGD:BT24066,GeneID:533105,VGNC:VGNC:25781	AKAP11	protein_coding	NA	4690
FAM129A	Chr16	65828044	66012042	-	183999	BGD:BT23774,GeneID:614787,VGNC:VGNC:28726	FAM129A	protein_coding	family with sequence similarity 129 member A	4674
PRELID1	Chr7	38775907	38779467	+	3561	BGD:BT10136,GeneID:523609,VGNC:VGNC:33306	PRELID1	protein_coding	PRELI domain containing 1	4666
IARS2	Chr16	23586935	23631282	+	44348	BGD:BT29807,GeneID:533057,VGNC:VGNC:30019	IARS2	protein_coding	isoleucyl-tRNA synthetase 2%2C mitochondrial	4661
CLIC4	Chr2	128114754	128188876	-	74123	GeneID:286823,VGNC:VGNC:27442	CLIC4	protein_coding	chloride intracellular channel 4	4660
SASH1	Chr9	85670279	85859700	+	189422	BGD:BT12345,GeneID:539603,VGNC:VGNC:34293	SASH1	protein_coding	NA	4653
PPP4R3B	Chr11	38242885	38296834	-	53950	BGD:BT13466,GeneID:516489	PPP4R3B	protein_coding	protein phosphatase 4 regulatory subunit 3B	4653
EPN1	Chr18	61867750	61878684	-	10935	BGD:BT16359,GeneID:508199,VGNC:VGNC:28546	EPN1	protein_coding	epsin 1	4650
CD99	ChrX	138754708	138784891	-	30184	BGD:BT26573,GeneID:509230,VGNC:VGNC:50554	CD99	protein_coding	CD99 molecule	4650
SF3B1	Chr2	85946144	86007174	-	61031	BGD:BT11693,GeneID:510177,VGNC:VGNC:34509	SF3B1	protein_coding	splicing factor 3b subunit 1	4634
ANXA7	Chr28	29383313	29409000	-	25688	BGD:BT21125,GeneID:533360,VGNC:VGNC:25969	ANXA7	protein_coding	annexin A7	4633
STAT3	Chr19	42417948	42491883	-	73936	BGD:BT11963,GeneID:508541,VGNC:VGNC:35371	STAT3	protein_coding	signal transducer and activator of transcription 3	4622
VARS	Chr23	27533023	27546153	+	13131	BGD:BT11215,GeneID:505556,VGNC:VGNC:36765	VARS	protein_coding	NA	4620
SEC23A	Chr21	49037452	49118944	-	81493	GeneID:533994,VGNC:VGNC:34410	SEC23A	protein_coding	Sec23 homolog A%2C coat complex II component	4617
SCP2	Chr3	93217636	93393775	-	176140	BGD:BT22798,GeneID:508918,VGNC:VGNC:34361	SCP2	protein_coding	sterol carrier protein 2	4614
PRPF8	Chr19	22753896	22786621	-	32726	GeneID:507371,VGNC:VGNC:33383	PRPF8	protein_coding	pre-mRNA processing factor 8	4613
HTRA1	Chr26	42285637	42343167	+	57531	GeneID:282326,VGNC:VGNC:30004	HTRA1	protein_coding	HtrA serine peptidase 1	4601
RGL2	Chr23	7465581	7473201	-	7621	BGD:BT23913,GeneID:504334,VGNC:VGNC:33904	RGL2	protein_coding	ral guanine nucleotide dissociation stimulator like 2	4579
TMEM245	Chr8	98602247	98686213	-	83967	GeneID:521172,VGNC:VGNC:36055	TMEM245	protein_coding	NA	4577
PTDSS1	Chr14	67893301	67960659	-	67359	BGD:BT25884,GeneID:509819,VGNC:VGNC:33495	PTDSS1	protein_coding	phosphatidylserine synthase 1	4577
GPX1	Chr22	50752554	50753722	+	1169	GeneID:281209	GPX1	protein_coding	glutathione peroxidase 1	4576
RPL34	Chr6	16671039	16675919	-	4881	BGD:BT26915,GeneID:505603,VGNC:VGNC:34116	RPL34	protein_coding	ribosomal protein L34	4570
LOC104975635	Chr23	3164820	3184918	-	20099	GeneID:104975635	LOC104975635	protein_coding	NA	4570
ECPAS	Chr8	100802069	100912270	-	110202	GeneID:513555,VGNC:VGNC:30551	ECPAS	protein_coding	NA	4569
BTBD7	Chr21	57857964	57947055	-	89092	GeneID:100300409,VGNC:VGNC:26592	BTBD7	protein_coding	NA	4562
DACT1	Chr10	70906255	70916916	+	10662	GeneID:538778,VGNC:VGNC:27867	DACT1	protein_coding	NA	4556
UQCRC1	Chr22	51274998	51283828	+	8831	BGD:BT11433,GeneID:282393,VGNC:VGNC:36695	UQCRC1	protein_coding	ubiquinol-cytochrome c reductase core protein 1	4556
ZNF638	Chr11	13156084	13246846	-	90763	BGD:BT20048,GeneID:517669,VGNC:VGNC:37318	ZNF638	protein_coding	zinc finger protein 638	4536
DENND5A	Chr15	43375181	43469319	+	94139	BGD:BT22089,GeneID:784484	DENND5A	protein_coding	NA	4534
NME2	Chr19	35584430	35588719	-	4290	GeneID:615447	NME2	protein_coding	non-metastatic cells 2%2C protein (NM23B) expressed in	4534
FOSL2	Chr11	71337526	71360069	-	22544	BGD:BT10965,GeneID:509889,VGNC:VGNC:29076	FOSL2	protein_coding	FOS like 2%2C AP-1 transcription factor subunit	4531
ABR	Chr19	21674398	21862914	+	188517	BGD:BT20634,GeneID:515556,VGNC:VGNC:25511	ABR	protein_coding	ABR%2C RhoGEF and GTPase activating protein	4530
CAV1	Chr4	51865751	51901396	-	35646	BGD:BT10178,GeneID:281040,VGNC:VGNC:26799	CAV1	protein_coding	caveolin 1	4526
COPE	Chr7	4292645	4310867	+	18223	BGD:BT26224,GeneID:338085,VGNC:VGNC:27595	COPE	protein_coding	coatomer protein complex subunit epsilon	4524
IL1R1	Chr11	6825377	6915249	+	89873	BGD:BT10714,GeneID:515640,VGNC:VGNC:30131	IL1R1	protein_coding	interleukin 1 receptor type 1	4515
AIDA	Chr16	26158797	26205139	-	46343	BGD:BT23390,GeneID:508353,VGNC:VGNC:25758	AIDA	protein_coding	axin interactor%2C dorsalization associated	4514
CDK11B	Chr16	50983533	51003446	+	19914	BGD:BT22676,GeneID:493708	CDK11B	protein_coding	cyclin dependent kinase 11B	4512
FOXJ3	Chr3	103880144	104005470	+	125327	BGD:BT14628,GeneID:539458,VGNC:VGNC:29091	FOXJ3	protein_coding	NA	4498
MYO1B	Chr2	79795530	79994786	+	199257	BGD:BT22664,GeneID:537282,VGNC:VGNC:31817	MYO1B	protein_coding	myosin IB	4496
PHLDB1	Chr15	29261935	29310613	+	48679	BGD:BT13763,GeneID:533996,VGNC:VGNC:32837	PHLDB1	protein_coding	pleckstrin homology like domain family B member 1	4493
CCT6A	Chr25	27727918	27738084	+	10167	BGD:BT28330,GeneID:521540	CCT6A	protein_coding	chaperonin containing TCP1 subunit 6A	4484
RRBP1	Chr13	37984310	38032592	-	48283	GeneID:505941	RRBP1	protein_coding	NA	4481
FAM91A1	Chr14	16071631	16112796	-	41166	BGD:BT17656,GeneID:507013,VGNC:VGNC:53863	FAM91A1	protein_coding	NA	4477
PREX1	Chr13	76840616	77021765	-	181150	BGD:BT19891,GeneID:527410	PREX1	protein_coding	NA	4466
PHC2	Chr2	120344429	120393885	+	49457	BGD:BT11015,GeneID:537511,VGNC:VGNC:32811	PHC2	protein_coding	polyhomeotic homolog 2 (Drosophila)	4462
PXMP2	Chr17	44512664	44522687	-	10024	BGD:BT30155,GeneID:508609,VGNC:VGNC:33584	PXMP2	protein_coding	peroxisomal membrane protein 2	4461
ZFR	Chr20	41213948	41297707	+	83760	BGD:BT17838,GeneID:538494,VGNC:VGNC:37171	ZFR	protein_coding	NA	4459
VWA5A	Chr29	26921134	26950933	+	29800	BGD:BT29164,GeneID:521780,VGNC:VGNC:36853	VWA5A	protein_coding	NA	4458
MAPRE1	Chr13	62182289	62210339	+	28051	GeneID:507845,VGNC:VGNC:31232	MAPRE1	protein_coding	microtubule associated protein RP/EB family member 1	4451
PDLIM7	Chr7	38975500	38995645	-	20146	BGD:BT11381,GeneID:533851,VGNC:VGNC:32712	PDLIM7	protein_coding	PDZ and LIM domain 7	4439
STK38	Chr23	10417309	10458968	-	41660	GeneID:533677,VGNC:VGNC:35399	STK38	protein_coding	serine/threonine kinase 38	4438
TEAD1	Chr15	39740865	40015346	-	274482	BGD:BT13888,GeneID:536560,VGNC:VGNC:35724	TEAD1	protein_coding	NA	4426
SNX18	Chr20	24546478	24575118	-	28641	BGD:BT28841,GeneID:538366,VGNC:VGNC:35098	SNX18	protein_coding	sorting nexin 18	4425
TXN	Chr8	99799186	99811602	-	12417	BGD:BT28959,GeneID:280950	TXN	protein_coding	thioredoxin	4418
FMN1	Chr10	29394102	29897957	+	503856	BGD:BT14553,GeneID:786165	FMN1	protein_coding	NA	4417
MAPK6	Chr10	58333533	58367485	-	33953	GeneID:538094,VGNC:VGNC:31221	MAPK6	protein_coding	NA	4417
HNRNPDL	Chr6	97209605	97217014	-	7410	BGD:BT11549,GeneID:534770,VGNC:VGNC:29895	HNRNPDL	protein_coding	heterogeneous nuclear ribonucleoprotein D like	4415
DAAM2	Chr23	13699646	13834727	+	135082	BGD:BT16732,GeneID:783665,VGNC:VGNC:27863	DAAM2	protein_coding	NA	4412
DDX6	Chr15	29361063	29392726	-	31664	BGD:BT12020,GeneID:513906,VGNC:VGNC:27981	DDX6	protein_coding	DEAD-box helicase 6	4409
UBE2Z	Chr19	37596244	37611504	-	15261	BGD:BT15936,GeneID:100138178,VGNC:VGNC:36598	UBE2Z	protein_coding	ubiquitin conjugating enzyme E2 Z	4409
SLC25A5	ChrX	3852739	3855413	+	2675	GeneID:282479,VGNC:VGNC:49862	SLC25A5	protein_coding	solute carrier family 25 member 5	4405
MPRIP	Chr19	34949662	35042550	-	92889	GeneID:533979	MPRIP	protein_coding	myosin phosphatase Rho interacting protein	4404
FBLIM1	Chr16	51777671	51805367	-	27697	BGD:BT28605,GeneID:767833,VGNC:VGNC:28880	FBLIM1	protein_coding	filamin binding LIM protein 1	4399
DDX24	Chr21	58661570	58680062	-	18493	BGD:BT11188,GeneID:529613,VGNC:VGNC:27960	DDX24	protein_coding	DEAD-box helicase 24	4399
SULT1A1	Chr25	26123606	26127507	-	3902	BGD:BT21350,GeneID:282485	SULT1A1	protein_coding	sulfotransferase family%2C cytosolic%2C 1A%2C phenol-preferring%2C member 1	4394
OSBPL6	Chr2	18480955	18696748	-	215794	BGD:BT29309,GeneID:533634,VGNC:VGNC:32464	OSBPL6	protein_coding	NA	4384
CCPG1	Chr10	54931158	54973905	+	42748	BGD:BT29138,GeneID:538508,VGNC:VGNC:26982	CCPG1	protein_coding	NA	4383
LOC515551	Chr16	51875236	51918628	-	43393	BGD:BT23872,GeneID:515551	LOC515551	protein_coding	NA	4382
FLII	Chr19	34386815	34398940	+	12126	BGD:BT16995,GeneID:514446,VGNC:VGNC:29032	FLII	protein_coding	NA	4382
ACTR1A	Chr26	23088515	23104847	-	16333	BGD:BT10292,GeneID:514371,VGNC:VGNC:25585	ACTR1A	protein_coding	ARP1 actin related protein 1 homolog A	4380
YWHAH	Chr17	70503575	70513346	+	9772	BGD:BT11245,GeneID:282126	YWHAH	protein_coding	tyrosine 3-monooxygenase/tryptophan 5-monooxygenase activation protein eta	4379
GHITM	Chr28	39120219	39134229	+	14011	BGD:BT15444,GeneID:404143,VGNC:VGNC:29348	GHITM	protein_coding	growth hormone inducible transmembrane protein	4374
OSBPL5	Chr29	48477356	48518350	+	40995	BGD:BT11128,GeneID:532690,VGNC:VGNC:32463	OSBPL5	protein_coding	NA	4370
USF2	Chr18	45982431	45992225	+	9795	BGD:BT23911,GeneID:407240	USF2	protein_coding	upstream transcription factor 2%2C c-fos interacting	4364
CFLAR	Chr2	89704140	89762199	+	58060	BGD:BT15630,GeneID:497199,VGNC:VGNC:27255	CFLAR	protein_coding	CASP8 and FADD like apoptosis regulator	4360
TUBB6	Chr24	42800010	42808145	+	8136	GeneID:534206,VGNC:VGNC:36509	TUBB6	protein_coding	tubulin beta 6 class V	4353
NENF	Chr16	71127128	71133701	-	6574	BGD:BT22154,GeneID:616334,VGNC:VGNC:32006	NENF	protein_coding	neudesin neurotrophic factor	4352
NEXN	Chr3	66740716	66798062	-	57347	GeneID:504819,VGNC:VGNC:32025	NEXN	protein_coding	NA	4351
RNF168	Chr1	71016777	71044035	-	27259	GeneID:613812	RNF168	protein_coding	ring finger protein 168	4350
SBF2	Chr15	42392793	42890929	+	498137	BGD:BT16147,GeneID:510498,VGNC:VGNC:34306	SBF2	protein_coding	SET binding factor 2	4347
GARS	Chr4	65704795	65758270	-	53476	BGD:BT29986,GeneID:408010,VGNC:VGNC:29254	GARS	protein_coding	glycyl-tRNA synthetase	4343
ZEB2	Chr2	52174189	52264481	+	90293	GeneID:539873	ZEB2	protein_coding	zinc finger E-box binding homeobox 2	4342
KIF1B	Chr16	43190926	43342454	-	151529	GeneID:100337161,VGNC:VGNC:30591	KIF1B	protein_coding	NA	4334
RBM39	Chr13	64908233	64934850	-	26618	BGD:BT19323,GeneID:508722,VGNC:VGNC:33799	RBM39	protein_coding	RNA binding motif protein 39	4330
ADD2	Chr11	13623628	13749308	+	125681	BGD:BT19789,GeneID:518896,VGNC:VGNC:25654	ADD2	protein_coding	adducin 2	4321
PSAP	Chr28	27965186	27997649	-	32464	BGD:BT28863,GeneID:281433,VGNC:VGNC:33431	PSAP	protein_coding	prosaposin	4316
GMPS	Chr1	111726421	111804777	-	78357	BGD:BT29695,GeneID:511200,VGNC:VGNC:29443	GMPS	protein_coding	guanine monophosphate synthase	4315
IRAK1	ChrX	37212624	37220194	-	7571	BGD:BT11504,GeneID:533953,VGNC:VGNC:30264	IRAK1	protein_coding	interleukin 1 receptor associated kinase 1	4307
TPRG1L	Chr16	49419517	49422725	-	3209	BGD:BT16916,GeneID:616333,VGNC:VGNC:36262	TPRG1L	protein_coding	tumor protein p63 regulated 1 like	4301
CSNK2A1	Chr13	60508063	60567441	+	59379	GeneID:282419	CSNK2A1	protein_coding	casein kinase 2 alpha 1	4296
CD37	Chr18	55822220	55827349	+	5130	BGD:BT11251,GeneID:508751,VGNC:VGNC:27026	CD37	protein_coding	CD37 molecule	4288
ST6GALNAC6	Chr11	98555376	98572525	-	17150	GeneID:407222,VGNC:VGNC:35342	ST6GALNAC6	protein_coding	ST6 N-acetylgalactosaminide alpha-2%2C6-sialyltransferase 6	4281
COPB2	Chr1	129707549	129740550	+	33002	BGD:BT21521,GeneID:281706,VGNC:VGNC:27594	COPB2	protein_coding	coatomer protein complex subunit beta 2	4278
THRAP3	Chr3	109552463	109625055	-	72593	BGD:BT17035,GeneID:505228,VGNC:VGNC:35846	THRAP3	protein_coding	thyroid hormone receptor associated protein 3	4273
YLPM1	Chr10	86018532	86084284	+	65753	GeneID:540849,VGNC:VGNC:37031	YLPM1	protein_coding	NA	4270
RALBP1	Chr24	41599657	41639964	+	40308	BGD:BT28094,GeneID:523324,VGNC:VGNC:33700	RALBP1	protein_coding	NA	4264
FSTL1	Chr1	65138522	65198381	-	59860	BGD:BT19332,GeneID:534482,VGNC:VGNC:29135	FSTL1	protein_coding	follistatin like 1	4262
SOX4	Chr23	36517935	36522538	-	4604	GeneID:768313,VGNC:VGNC:54491	SOX4	protein_coding	SRY-box 4	4261
CNOT7	Chr27	19986516	20001559	+	15044	BGD:BT19115,GeneID:508055,VGNC:VGNC:27522	CNOT7	protein_coding	CCR4-NOT transcription complex subunit 7	4261
LUZP1	Chr2	129665730	129768528	+	102799	BGD:BT22610,GeneID:516426,VGNC:VGNC:31084	LUZP1	protein_coding	leucine zipper protein 1	4260
UBXN4	Chr2	61587663	61617715	-	30053	BGD:BT26079,GeneID:536181,VGNC:VGNC:36627	UBXN4	protein_coding	UBX domain protein 4	4259
WARS	Chr21	65238587	65261044	-	22458	BGD:BT12881,GeneID:281576,VGNC:VGNC:36863	WARS	protein_coding	tryptophanyl-tRNA synthetase	4258
RTN4	Chr11	37722022	37796569	-	74548	BGD:BT19094,GeneID:359718	RTN4	protein_coding	reticulon 4	4254
PTPRJ	Chr15	77686567	77864693	+	178127	BGD:BT23360,GeneID:508150	PTPRJ	protein_coding	NA	4242
CDC37	Chr7	14926975	14938151	-	11177	BGD:BT13234,GeneID:520883	CDC37	protein_coding	cell division cycle 37	4240
ERH	Chr10	81172324	81185012	-	12689	BGD:BT28431,GeneID:508901,VGNC:VGNC:28581	ERH	protein_coding	ERH%2C mRNA splicing and mitosis factor	4228
OXCT1	Chr20	32667602	32835065	+	167464	BGD:BT26113,GeneID:535804,VGNC:VGNC:32508	OXCT1	protein_coding	3-oxoacid CoA-transferase 1	4227
RNPEPL1	Chr3	119958373	119967067	+	8695	BGD:BT25819,GeneID:511497	RNPEPL1	protein_coding	NA	4224
COL3A1	Chr2	7375278	7414912	-	39635	BGD:BT10832,GeneID:510833,VGNC:VGNC:27565	COL3A1	protein_coding	collagen type III alpha 1 chain	4222
ELK1	ChrX	86007074	86022529	-	15456	BGD:BT12550,GeneID:786886,VGNC:VGNC:28432	ELK1	protein_coding	ELK1%2C ETS transcription factor	4208
ACO1	Chr8	11611591	11674522	-	62932	BGD:BT17803,GeneID:512995,VGNC:VGNC:25545	ACO1	protein_coding	aconitase 1	4204
ARCN1	Chr15	29227702	29256278	+	28577	BGD:BT20134,GeneID:533078,VGNC:VGNC:26057	ARCN1	protein_coding	archain 1	4204
RBFOX2	Chr5	73895772	74188886	-	293115	GeneID:514951,VGNC:VGNC:33778	RBFOX2	protein_coding	RNA binding fox-1 homolog 2	4195
SZRD1	Chr2	135732681	135759478	-	26798	BGD:BT13646,GeneID:512452,VGNC:VGNC:35550	SZRD1	protein_coding	SUZ RNA binding domain containing 1	4184
PSMC3	Chr15	77250375	77256487	-	6113	BGD:BT24115,GeneID:508448,VGNC:VGNC:33456	PSMC3	protein_coding	proteasome 26S subunit%2C ATPase 3	4183
SEPT7	Chr4	61203895	61302880	-	98986	BGD:BT10488,GeneID:408000,VGNC:VGNC:53670	SEPT7	protein_coding	septin 7	4182
RAB5C	Chr19	42258862	42280793	-	21932	BGD:BT10557,GeneID:613749,VGNC:VGNC:50149	RAB5C	protein_coding	RAB5C%2C member RAS oncogene family	4182
CDK14	Chr4	7938144	8616503	+	678360	GeneID:784403	CDK14	protein_coding	cyclin-dependent kinase 14	4180
DDX31	Chr11	102659771	102733425	-	73655	BGD:BT11818,GeneID:507640,VGNC:VGNC:27963	DDX31	protein_coding	DEAD-box helicase 31	4179
MYCBP2	Chr12	52149362	52420014	-	270653	BGD:BT30343,GeneID:534496,VGNC:VGNC:31785	MYCBP2	protein_coding	MYC binding protein 2%2C E3 ubiquitin protein ligase	4173
RPL27	Chr19	43026105	43028407	+	2303	BGD:BT26457,GeneID:404137	RPL27	protein_coding	ribosomal protein L27	4172
RPL39	ChrX	4150544	4153940	-	3397	BGD:BT16565,GeneID:767908	RPL39	protein_coding	ribosomal protein L39	4172
NIPA2	Chr2	1044499	1066244	+	21746	BGD:BT23478,GeneID:507430,VGNC:VGNC:53154	NIPA2	protein_coding	NIPA magnesium transporter 2	4166
ROCK2	Chr11	86489069	86618649	+	129581	GeneID:282041,VGNC:VGNC:34082	ROCK2	protein_coding	Rho associated coiled-coil containing protein kinase 2	4166
NT5DC2	Chr22	48291608	48343085	+	51478	GeneID:514296,VGNC:VGNC:32295	NT5DC2	protein_coding	NA	4165
HPRT1	ChrX	18177361	18208571	+	31211	BGD:BT23983,GeneID:281229	HPRT1	protein_coding	hypoxanthine phosphoribosyltransferase 1	4160
OAZ2	Chr10	45366519	45379630	+	13112	GeneID:524677,VGNC:VGNC:32393	OAZ2	protein_coding	ornithine decarboxylase antizyme 2	4158
ANXA4	Chr11	68124890	68171538	+	46649	BGD:BT23018,GeneID:281625,VGNC:VGNC:25966	ANXA4	protein_coding	annexin A4	4158
SYNE3	Chr21	60265774	60379931	-	114158	BGD:BT26435,GeneID:520207,VGNC:VGNC:35522	SYNE3	protein_coding	spectrin repeat containing nuclear envelope family member 3	4154
ZKSCAN1	Chr25	36399127	36418859	-	19733	BGD:BT20398,GeneID:100140434,VGNC:VGNC:37188	ZKSCAN1	protein_coding	zinc finger with KRAB and SCAN domains 1	4153
SRSF3	Chr23	10502817	10509294	+	6478	GeneID:540276,VGNC:VGNC:35301	SRSF3	protein_coding	serine and arginine rich splicing factor 3	4152
PSMB5	Chr10	21821507	21827026	+	5520	BGD:BT15400,GeneID:534640,VGNC:VGNC:33449	PSMB5	protein_coding	proteasome subunit beta 5	4148
PIN1	Chr7	14429856	14442110	+	12255	BGD:BT11781,GeneID:535470	PIN1	protein_coding	peptidylprolyl cis/trans isomerase%2C NIMA-interacting 1	4146
RBBP4	Chr2	120969743	120986330	-	16588	BGD:BT20876,GeneID:767940,VGNC:VGNC:33770	RBBP4	protein_coding	RB binding protein 4%2C chromatin remodeling factor	4144
TOP2B	Chr27	40133875	40196656	+	62782	BGD:BT27563,GeneID:282097,VGNC:VGNC:49158	TOP2B	protein_coding	NA	4143
C23H6orf62	Chr23	33054028	33068000	+	13973	GeneID:534366,VGNC:VGNC:52680	C23H6orf62	protein_coding	chromosome 23 C6orf62 homolog	4136
ILF2	Chr3	16711945	16722477	+	10533	BGD:BT21477,GeneID:539760,VGNC:VGNC:30175	ILF2	protein_coding	interleukin enhancer binding factor 2	4129
RB1CC1	Chr14	21492812	21533007	-	40196	BGD:BT19837,GeneID:539858,VGNC:VGNC:33769	RB1CC1	protein_coding	RB1 inducible coiled-coil 1	4126
ATP5MG	Chr15	29085000	29093131	+	8132	GeneID:515696	ATP5MG	protein_coding	ATP synthase membrane subunit g	4126
ATP6V1E1	Chr5	109061989	109075620	-	13632	BGD:BT21037,GeneID:287017,VGNC:VGNC:26322	ATP6V1E1	protein_coding	ATPase H+ transporting V1 subunit E1	4117
SESTD1	Chr2	17618527	17771677	+	153151	BGD:BT21885,GeneID:789054	SESTD1	protein_coding	SEC14 and spectrin domains 1	4115
EPRS	Chr16	23472911	23537555	-	64645	GeneID:538357,VGNC:VGNC:28552	EPRS	protein_coding	glutamyl-prolyl-tRNA synthetase	4114
FSCN1	Chr25	38748351	38757827	-	9477	BGD:BT19143,GeneID:507342,VGNC:VGNC:29126	FSCN1	protein_coding	fascin actin-bundling protein 1	4112
CCNYL1	Chr2	95992629	96029603	+	36975	BGD:BT25311,GeneID:538167	CCNYL1	protein_coding	NA	4110
VPS35	Chr18	14984965	15012555	-	27591	BGD:BT28772,GeneID:521864,VGNC:VGNC:36818	VPS35	protein_coding	VPS35%2C retromer complex component	4109
USP7	Chr25	7720448	7774423	-	53976	GeneID:514813,VGNC:VGNC:36738	USP7	protein_coding	NA	4109
RPA1	Chr19	22900174	22946581	+	46408	BGD:BT23347,GeneID:504844,VGNC:VGNC:34094	RPA1	protein_coding	replication protein A1	4104
SKP1	Chr7	45805398	45817464	-	12067	BGD:BT21969,GeneID:615427	SKP1	protein_coding	S-phase kinase associated protein 1	4103
ZMYND11	Chr13	46836945	46912620	-	75676	BGD:BT23268,GeneID:506325,VGNC:VGNC:37202	ZMYND11	protein_coding	zinc finger MYND-type containing 11	4097
ABCF1	Chr23	28394981	28408133	-	13153	GeneID:281589,VGNC:VGNC:25480	ABCF1	protein_coding	ATP binding cassette subfamily F member 1	4091
NARS	Chr24	56833276	56850112	-	16837	BGD:BT27213,GeneID:616033	NARS	protein_coding	asparaginyl-tRNA synthetase	4087
CAMSAP2	Chr16	79375922	79473139	+	97218	GeneID:520385	CAMSAP2	protein_coding	NA	4084
AP2A1	Chr18	56137632	56166545	+	28914	GeneID:784636,VGNC:VGNC:25983	AP2A1	protein_coding	adaptor-related protein complex 2%2C alpha 1 subunit	4083
MORF4L2	ChrX	52424380	52436596	-	12217	BGD:BT26794,GeneID:538442,VGNC:VGNC:31557	MORF4L2	protein_coding	mortality factor 4 like 2	4083
SSR4	ChrX	37011611	37015530	+	3920	BGD:BT13461,GeneID:504438,VGNC:VGNC:35322	SSR4	protein_coding	signal sequence receptor subunit 4	4080
GIGYF2	Chr3	112454907	112584289	+	129383	BGD:BT10158,GeneID:506913,VGNC:VGNC:29356	GIGYF2	protein_coding	GRB10 interacting GYF protein 2	4079
FAM120A	Chr8	84768753	84884521	+	115769	BGD:BT20934,GeneID:507997	FAM120A	protein_coding	family with sequence similarity 120A	4070
MDN1	Chr9	60406718	60550409	+	143692	BGD:BT27529,GeneID:535163,VGNC:VGNC:31338	MDN1	protein_coding	midasin AAA ATPase 1	4069
PPDPF	Chr13	54136186	54137875	-	1690	GeneID:506990	PPDPF	protein_coding	pancreatic progenitor cell differentiation and proliferation factor	4063
SEPT9	Chr19	54497013	54676496	-	179484	BGD:BT28047,GeneID:100140583,VGNC:VGNC:34459	SEPT9	protein_coding	NA	4060
ERRFI1	Chr16	45352249	45366512	+	14264	BGD:BT27858,GeneID:516303,VGNC:VGNC:28598	ERRFI1	protein_coding	ERBB receptor feedback inhibitor 1	4058
DZIP1	Chr12	73010630	73062121	-	51492	BGD:BT21462,GeneID:506546,VGNC:VGNC:28284	DZIP1	protein_coding	DAZ interacting zinc finger protein 1	4055
PUM2	Chr11	78486771	78604109	+	117339	BGD:BT12003,GeneID:540170,VGNC:VGNC:33570	PUM2	protein_coding	NA	4049
LAMB1	Chr4	48985684	49062382	-	76699	GeneID:520030,VGNC:VGNC:30772	LAMB1	protein_coding	laminin subunit beta 1	4032
RABEP1	Chr19	26149862	26246574	-	96713	BGD:BT17387,GeneID:504785,VGNC:VGNC:33667	RABEP1	protein_coding	rabaptin%2C RAB GTPase binding effector protein 1	4026
ATRX	ChrX	74597113	74883178	+	286066	BGD:BT14754,GeneID:514473,VGNC:VGNC:26336	ATRX	protein_coding	NA	4023
UFM1	Chr12	23680671	23695013	-	14343	BGD:BT22565,GeneID:530547	UFM1	protein_coding	ubiquitin fold modifier 1	4022
PCMTD1	Chr14	21013451	21062182	-	48732	BGD:BT14542,GeneID:521261,VGNC:VGNC:53871	PCMTD1	protein_coding	protein-L-isoaspartate (D-aspartate) O-methyltransferase domain containing 1	4021
C23H6orf106	Chr23	8635947	8743464	-	107518	GeneID:617655,VGNC:VGNC:52675	C23H6orf106	protein_coding	chromosome 23 C6orf106 homolog	4015
ATP5MC3	Chr2	21688206	21691318	+	3113	BGD:BT12525,GeneID:540176	ATP5MC3	protein_coding	ATP synthase membrane subunit c locus 3	4003
ILK	Chr15	46455062	46462530	-	7469	BGD:BT10545,GeneID:540207,VGNC:VGNC:30177	ILK	protein_coding	integrin linked kinase	4003
GRK4	Chr6	115731562	115789987	-	58426	BGD:BT28347,GeneID:512489,VGNC:VGNC:29655	GRK4	protein_coding	NA	4000
ZMAT3	Chr1	88005930	88044844	+	38915	BGD:BT20213,GeneID:538512,VGNC:VGNC:37192	ZMAT3	protein_coding	zinc finger matrin-type 3	3990
JMY	Chr10	10305710	10387185	+	81476	BGD:BT15596,GeneID:528498,VGNC:VGNC:30378	JMY	protein_coding	NA	3989
PI4KA	Chr17	72208854	72268523	-	59670	BGD:BT14931,GeneID:282309	PI4KA	protein_coding	phosphatidylinositol 4-kinase alpha	3987
MRPL51	Chr5	103902848	103906168	+	3321	BGD:BT14374,GeneID:513622,VGNC:VGNC:31646	MRPL51	protein_coding	mitochondrial ribosomal protein L51	3980
UBE2H	Chr4	93646643	93748860	-	102218	BGD:BT25724,GeneID:539313,VGNC:VGNC:36583	UBE2H	protein_coding	ubiquitin conjugating enzyme E2 H	3969
DYNC1I2	Chr2	24765627	24819559	-	53933	GeneID:526329,VGNC:VGNC:28271	DYNC1I2	protein_coding	dynein cytoplasmic 1 intermediate chain 2	3966
QDPR	Chr6	112919767	112939911	-	20145	BGD:BT23830,GeneID:618084,VGNC:VGNC:33596	QDPR	protein_coding	quinoid dihydropteridine reductase	3964
SDHC	Chr3	8177616	8208058	-	30443	BGD:BT23359,GeneID:327696,VGNC:VGNC:34392	SDHC	protein_coding	succinate dehydrogenase complex subunit C	3954
TACC1	Chr27	33880245	34010778	+	130534	BGD:BT30102,GeneID:507012,VGNC:VGNC:35557	TACC1	protein_coding	NA	3949
MLF2	Chr5	103691259	103696646	+	5388	BGD:BT30313,GeneID:513843	MLF2	protein_coding	myeloid leukemia factor 2	3947
EIF3I	Chr2	121298258	121306432	-	8175	BGD:BT22246,GeneID:521747,VGNC:VGNC:28399	EIF3I	protein_coding	eukaryotic translation initiation factor 3 subunit I	3944
CSNK1G2	Chr7	44243766	44268033	+	24268	BGD:BT16810,GeneID:506060,VGNC:VGNC:27767	CSNK1G2	protein_coding	casein kinase 1 gamma 2	3944
LUM	Chr5	20971292	20980825	-	9534	BGD:BT23729,GeneID:280847,VGNC:VGNC:31081	LUM	protein_coding	lumican	3942
B4GALT2	Chr3	102069525	102079822	-	10298	BGD:BT25875,GeneID:100125390,VGNC:VGNC:26389	B4GALT2	protein_coding	beta-1%2C4-galactosyltransferase 2	3934
TNIP1	Chr7	62293509	62337815	-	44307	BGD:BT19589,GeneID:526103,VGNC:VGNC:36180	TNIP1	protein_coding	TNFAIP3 interacting protein 1	3931
LPAR1	Chr8	100354919	100518967	-	164049	GeneID:281136,VGNC:VGNC:30955	LPAR1	protein_coding	lysophosphatidic acid receptor 1	3931
EFR3A	Chr14	9114601	9154018	-	39418	GeneID:535125	EFR3A	protein_coding	EFR3 homolog A	3926
NSD1	Chr7	38619259	38772302	+	153044	BGD:BT11610,GeneID:540197	NSD1	protein_coding	NA	3917
ATP2C1	Chr1	138870226	139025977	-	155752	BGD:BT11455,GeneID:327663,VGNC:VGNC:26296	ATP2C1	protein_coding	ATPase secretory pathway Ca2+ transporting 1	3916
GXYLT2	Chr22	28723837	28808824	-	84988	GeneID:507299,VGNC:VGNC:29727	GXYLT2	protein_coding	NA	3907
SEC24C	Chr28	29639218	29662099	+	22882	BGD:BT15701,GeneID:509488,VGNC:VGNC:34415	SEC24C	protein_coding	SEC24 homolog C%2C COPII coat complex component	3907
S100A14	Chr3	16766172	16768623	+	2452	BGD:BT11986,GeneID:618250,VGNC:VGNC:34240	S100A14	protein_coding	S100 calcium binding protein A14	3906
RPL36AL	Chr10	42657334	42659076	-	1743	BGD:BT19397,GeneID:613592	RPL36AL	protein_coding	ribosomal protein L36a like	3904
ACSS3	Chr5	10671613	10856551	+	184939	GeneID:531552,VGNC:VGNC:25572	ACSS3	protein_coding	acyl-CoA synthetase short chain family member 3	3903
HADHA	Chr11	73262063	73298911	+	36849	BGD:BT12120,GeneID:281810,VGNC:VGNC:49553	HADHA	protein_coding	hydroxyacyl-CoA dehydrogenase trifunctional multienzyme complex subunit alpha	3902
SERPINH1	Chr15	54738093	54748404	+	10312	BGD:BT18583,GeneID:510850,VGNC:VGNC:34480	SERPINH1	protein_coding	serpin family H member 1	3893
BECN1	Chr19	42837030	42848132	-	11103	BGD:BT26123,GeneID:527278,VGNC:VGNC:26463	BECN1	protein_coding	beclin 1	3891
NRBP1	Chr11	72234497	72247111	-	12615	BGD:BT26374,GeneID:532919,VGNC:VGNC:32255	NRBP1	protein_coding	nuclear receptor binding protein 1	3883
SSR1	Chr23	48004708	48034860	+	30153	BGD:BT18898,GeneID:529312,VGNC:VGNC:35319	SSR1	protein_coding	signal sequence receptor subunit 1	3880
GLO1	Chr23	12494154	12519916	-	25763	BGD:BT12876,GeneID:540335,VGNC:VGNC:50081	GLO1	protein_coding	glyoxalase I	3877
NCAM1	Chr15	23472421	23834092	+	361672	GeneID:281941,VGNC:VGNC:31898	NCAM1	protein_coding	neural cell adhesion molecule 1	3869
BRD9	Chr20	71390379	71408915	+	18537	BGD:BT27021,GeneID:615865,VGNC:VGNC:26561	BRD9	protein_coding	bromodomain containing 9	3868
EIF3K	Chr18	48383247	48396141	+	12895	BGD:BT15402,GeneID:515326,VGNC:VGNC:28401	EIF3K	protein_coding	eukaryotic translation initiation factor 3 subunit K	3865
IL27RA	Chr7	11641166	11665060	-	23895	BGD:BT23854,GeneID:514529,VGNC:VGNC:30151	IL27RA	protein_coding	interleukin 27 receptor subunit alpha	3862
PGD	Chr16	43158594	43173317	-	14724	GeneID:514939,VGNC:VGNC:32786	PGD	protein_coding	phosphogluconate dehydrogenase	3862
DDX1	Chr11	82677432	82717563	-	40132	BGD:BT15817,GeneID:510816,VGNC:VGNC:27955	DDX1	protein_coding	DEAD-box helicase 1	3858
SMARCC2	Chr5	57140990	57161786	+	20797	GeneID:509060,VGNC:VGNC:34992	SMARCC2	protein_coding	SWI/SNF related%2C matrix associated%2C actin dependent regulator of chromatin%2C subfamily c%2C member 2	3856
AVPI1	Chr26	18846870	18855141	-	8272	BGD:BT12379,GeneID:614488,VGNC:VGNC:26357	AVPI1	protein_coding	arginine vasopressin induced 1	3853
MPPED2	Chr15	61161077	61371976	-	210900	BGD:BT28929,GeneID:540914,VGNC:VGNC:31588	MPPED2	protein_coding	metallophosphoesterase domain containing 2	3852
FLNC	Chr4	92797981	92825728	+	27748	BGD:BT12325,GeneID:528415,VGNC:VGNC:29035	FLNC	protein_coding	filamin C%2C gamma	3851
SBNO1	Chr17	52238779	52295879	+	57101	BGD:BT22945,GeneID:540582,VGNC:VGNC:34308	SBNO1	protein_coding	NA	3846
CERK	Chr5	116906781	116943261	-	36481	GeneID:100336737	CERK	protein_coding	NA	3840
DMD	ChrX	109941866	112307209	+	2365344	BGD:BT15194,GeneID:537655	DMD	protein_coding	NA	3838
DOCK4	Chr4	56119690	56599474	+	479785	BGD:BT13290,GeneID:534227,VGNC:VGNC:28158	DOCK4	protein_coding	NA	3837
PSMD1	Chr2	118862248	118946615	+	84368	BGD:BT25646,GeneID:511803,VGNC:VGNC:33461	PSMD1	protein_coding	proteasome 26S subunit%2C non-ATPase 1	3833
PSMB4	Chr3	19371028	19373773	-	2746	BGD:BT20461,GeneID:506203,VGNC:VGNC:33448	PSMB4	protein_coding	proteasome subunit beta 4	3832
UBE2R2	Chr8	75236964	75334272	+	97309	BGD:BT24622,GeneID:537885,VGNC:VGNC:36594	UBE2R2	protein_coding	ubiquitin conjugating enzyme E2 R2	3831
SYTL2	Chr29	9741727	9862429	+	120703	BGD:BT28515,GeneID:614406	SYTL2	protein_coding	synaptotagmin like 2	3824
FAM160A2	Chr15	46801457	46835418	+	33962	GeneID:508334	FAM160A2	protein_coding	family with sequence similarity 160 member A2	3818
CUL7	Chr23	16668510	16683428	-	14919	BGD:BT12600,GeneID:504558,VGNC:VGNC:27835	CUL7	protein_coding	NA	3816
BRD2	Chr23	7282640	7294779	+	12140	BGD:BT11370,GeneID:505358,VGNC:VGNC:26557	BRD2	protein_coding	bromodomain containing 2	3808
CCDC6	Chr28	15458897	15571339	-	112443	GeneID:522998,VGNC:VGNC:26904	CCDC6	protein_coding	NA	3808
ZDHHC2	Chr27	20005891	20073534	-	67644	BGD:BT24458,GeneID:536310,VGNC:VGNC:37135	ZDHHC2	protein_coding	NA	3805
PFN2	Chr1	118211474	118220079	+	8606	GeneID:539034,VGNC:VGNC:32776	PFN2	protein_coding	profilin 2	3800
RALB	Chr2	71941008	72016193	+	75186	BGD:BT10334,GeneID:505238,VGNC:VGNC:33699	RALB	protein_coding	RAS like proto-oncogene B	3796
CRK	Chr19	22566859	22586885	-	20027	BGD:BT22541,GeneID:512841,VGNC:VGNC:27716	CRK	protein_coding	CRK proto-oncogene%2C adaptor protein	3793
ARF6	Chr10	42857661	42862131	+	4471	BGD:BT10509,GeneID:100294979,VGNC:VGNC:26061	ARF6	protein_coding	NA	3791
SETX	Chr11	102335399	102426572	-	91174	GeneID:534284,VGNC:VGNC:34501	SETX	protein_coding	NA	3787
PSD3	Chr27	38464447	38958167	+	493721	BGD:BT29707,GeneID:531459	PSD3	protein_coding	NA	3784
GNG10	Chr8	101081279	101087370	+	6092	BGD:BT19410,GeneID:613930	GNG10	protein_coding	G protein subunit gamma 10	3782
COL5A1	Chr11	105268085	105419602	+	151518	GeneID:100848491	COL5A1	protein_coding	NA	3779
GAK	Chr6	117431877	117479764	+	47888	BGD:BT22912,GeneID:511296,VGNC:VGNC:29211	GAK	protein_coding	cyclin G associated kinase	3775
PHB	Chr19	37195865	37207359	+	11495	BGD:BT28516,GeneID:530409,VGNC:VGNC:32808	PHB	protein_coding	prohibitin	3775
RNF170	Chr27	37557497	37591026	-	33530	BGD:BT13174,GeneID:617379,VGNC:VGNC:34036	RNF170	protein_coding	ring finger protein 170	3774
NOP53	Chr18	54648358	54657037	+	8680	BGD:BT15290,GeneID:506401,VGNC:VGNC:32168	NOP53	protein_coding	NOP53 ribosome biogenesis factor	3773
CNOT1	Chr18	26304684	26387720	-	83037	BGD:BT27103,GeneID:533968,VGNC:VGNC:27514	CNOT1	protein_coding	CCR4-NOT transcription complex subunit 1	3771
PPP4C	Chr25	26202191	26210323	-	8133	BGD:BT21058,GeneID:540398,VGNC:VGNC:33268	PPP4C	protein_coding	protein phosphatase 4 catalytic subunit	3768
RUNX1	Chr1	146971510	147244729	-	273220	BGD:BT11786,GeneID:529631,VGNC:VGNC:49855	RUNX1	protein_coding	runt related transcription factor 1	3767
HECA	Chr9	76835449	76880424	+	44976	BGD:BT21628,GeneID:788673,VGNC:VGNC:29799	HECA	protein_coding	NA	3767
DLG1	Chr1	71511348	71782305	-	270958	GeneID:785291,VGNC:VGNC:53531	DLG1	protein_coding	NA	3766
ZNF219	Chr10	25986859	26001329	+	14471	BGD:BT17216,GeneID:615493,VGNC:VGNC:37229	ZNF219	protein_coding	NA	3765
TSR2	ChrX	91960654	91965628	+	4975	BGD:BT13963,GeneID:511210	TSR2	protein_coding	TSR2%2C ribosome maturation factor	3762
TEAD4	Chr5	106768119	106835144	-	67026	BGD:BT26666,GeneID:526771,VGNC:VGNC:35727	TEAD4	protein_coding	NA	3757
ATP5F1B	Chr5	56789641	56795014	+	5374	BGD:BT12445,GeneID:327675,VGNC:VGNC:26300	ATP5F1B	protein_coding	ATP synthase F1 subunit beta	3755
DNAJC5	Chr13	53907615	53936667	-	29053	BGD:BT26630,GeneID:282216	DNAJC5	protein_coding	DnaJ heat shock protein family (Hsp40) member C5	3752
POMP	Chr12	31471714	31482858	-	11145	BGD:BT26343,GeneID:510314,VGNC:VGNC:33157	POMP	protein_coding	proteasome maturation protein	3745
EHMT2	Chr23	27467193	27480387	+	13195	GeneID:514062,VGNC:VGNC:50609	EHMT2	protein_coding	euchromatic histone lysine methyltransferase 2	3739
MINOS1	Chr2	133072136	133110709	-	38574	BGD:BT21836,GeneID:508331	MINOS1	protein_coding	NA	3738
PSMB1	Chr9	104070552	104088304	-	17753	BGD:BT18079,GeneID:514237,VGNC:VGNC:33444	PSMB1	protein_coding	proteasome subunit beta 1	3738
SNX1	Chr10	45837431	45880167	-	42737	BGD:BT11494,GeneID:512029,VGNC:VGNC:35090	SNX1	protein_coding	sorting nexin 1	3737
EIF3G	Chr7	14670930	14675554	-	4625	BGD:BT26771,GeneID:615695,VGNC:VGNC:28397	EIF3G	protein_coding	eukaryotic translation initiation factor 3 subunit G	3733
TBC1D2B	Chr21	30371187	30461405	-	90219	BGD:BT20140,GeneID:535927,VGNC:VGNC:35640	TBC1D2B	protein_coding	NA	3730
UBTF	Chr19	44022195	44039017	-	16823	BGD:BT21857,GeneID:497012	UBTF	protein_coding	NA	3729
PDAP1	Chr25	36991297	37003838	+	12542	BGD:BT29600,GeneID:100139074,VGNC:VGNC:32655	PDAP1	protein_coding	NA	3728
RANBP2	Chr11	44646694	44708599	-	61906	BGD:BT26384,GeneID:785768	RANBP2	protein_coding	RAN binding protein 2	3725
LPGAT1	Chr16	71591831	71720064	+	128234	BGD:BT18601,GeneID:541208,VGNC:VGNC:30965	LPGAT1	protein_coding	lysophosphatidylglycerol acyltransferase 1	3724
MAP3K4	Chr9	96674428	96779435	+	105008	BGD:BT23991,GeneID:511779,VGNC:VGNC:31197	MAP3K4	protein_coding	NA	3722
LSM12	Chr19	43884990	43904700	-	19711	GeneID:538005,VGNC:VGNC:31052	LSM12	protein_coding	LSM12 homolog	3721
NPEPPS	Chr19	38823897	38928179	-	104283	BGD:BT13404,GeneID:534122	NPEPPS	protein_coding	aminopeptidase puromycin sensitive	3719
FMNL3	Chr5	30150944	30202352	+	51409	BGD:BT16167,GeneID:540105,VGNC:VGNC:29048	FMNL3	protein_coding	formin like 3	3718
PSMD14	Chr2	34972736	35083013	-	110278	BGD:BT25713,GeneID:535683,VGNC:VGNC:33465	PSMD14	protein_coding	proteasome 26S subunit%2C non-ATPase 14	3717
PPL	Chr25	3948018	3996446	-	48429	BGD:BT17144,GeneID:522886,VGNC:VGNC:33208	PPL	protein_coding	NA	3717
CDC42BPB	Chr21	67623268	67721130	-	97863	GeneID:508226,VGNC:VGNC:27070	CDC42BPB	protein_coding	NA	3713
MPDZ	Chr8	31032746	31208083	+	175338	BGD:BT13451,GeneID:536863,VGNC:VGNC:31572	MPDZ	protein_coding	multiple PDZ domain crumbs cell polarity complex component	3708
NEDD4	Chr10	54426228	54570735	+	144508	BGD:BT23189,GeneID:507781	NEDD4	protein_coding	NA	3708
FBXL17	Chr7	106986674	107509258	-	522585	BGD:BT22755,GeneID:523504	FBXL17	protein_coding	NA	3707
UPF2	Chr13	12301048	12396488	+	95441	BGD:BT23475,GeneID:781181,VGNC:VGNC:36681	UPF2	protein_coding	NA	3701
IFRD2	Chr22	50039579	50066777	+	27199	BGD:BT21450,GeneID:767939,VGNC:VGNC:30063	IFRD2	protein_coding	interferon related developmental regulator 2	3700
KDM5A	Chr5	107228265	107290574	-	62310	BGD:BT13030,GeneID:507962,VGNC:VGNC:30530	KDM5A	protein_coding	lysine demethylase 5A	3696
AP2A2	Chr29	50417486	50484929	-	67444	GeneID:515216,VGNC:VGNC:25984	AP2A2	protein_coding	adaptor related protein complex 2 alpha 2 subunit	3695
TARDBP	Chr16	42593898	42605452	-	11555	BGD:BT29708,GeneID:540632,VGNC:VGNC:35603	TARDBP	protein_coding	TAR DNA binding protein	3694
MFGE8	Chr21	20467445	20503982	-	36538	BGD:BT11041,GeneID:281913,VGNC:VGNC:31426	MFGE8	protein_coding	milk fat globule-EGF factor 8 protein	3691
ZHX1	Chr14	16534295	16557528	+	23234	BGD:BT27516,GeneID:782847,VGNC:VGNC:37182	ZHX1	protein_coding	zinc fingers and homeoboxes 1	3684
ATXN7L3B	Chr5	4068535	4072271	+	3737	GeneID:777786,VGNC:VGNC:26346	ATXN7L3B	protein_coding	ataxin 7 like 3B	3681
XRN2	Chr13	40615488	40678291	+	62804	BGD:BT17340,GeneID:517417,VGNC:VGNC:37009	XRN2	protein_coding	5'-3' exoribonuclease 2	3676
RACGAP1	Chr5	29863180	29888932	+	25753	BGD:BT30200,GeneID:514618,VGNC:VGNC:33675	RACGAP1	protein_coding	NA	3672
LOC112443783	Chr23	30572371	30581473	-	9103	GeneID:112443783	LOC112443783	protein_coding	NA	3672
SRRT	Chr25	35770480	35784482	-	14003	BGD:BT10928,GeneID:527938,VGNC:VGNC:35296	SRRT	protein_coding	serrate%2C RNA effector molecule	3666
CACUL1	Chr26	38944706	39017396	-	72691	GeneID:100337346	CACUL1	protein_coding	NA	3664
CCT5	Chr20	62979746	62993754	-	14009	BGD:BT12940,GeneID:533784,VGNC:VGNC:26998	CCT5	protein_coding	chaperonin containing TCP1 subunit 5	3663
ECHDC1	Chr9	23947553	24000911	+	53359	BGD:BT10610,GeneID:536284,VGNC:VGNC:28306	ECHDC1	protein_coding	ethylmalonyl-CoA decarboxylase 1	3661
TNPO1	Chr20	8722813	8816723	-	93911	GeneID:767620,VGNC:VGNC:36199	TNPO1	protein_coding	transportin 1	3660
RYK	Chr1	135082738	135191086	+	108349	BGD:BT25792,GeneID:781353	RYK	protein_coding	NA	3652
PNRC2	Chr2	128938565	128942609	-	4045	BGD:BT26520,GeneID:767836,VGNC:VGNC:33099	PNRC2	protein_coding	proline rich nuclear receptor coactivator 2	3640
EFHD2	Chr16	52057201	52075315	-	18115	GeneID:514259,VGNC:VGNC:28353	EFHD2	protein_coding	EF-hand domain family member D2	3634
BCAS1	Chr13	81425069	81490883	-	65815	BGD:BT21188,GeneID:504895	BCAS1	protein_coding	breast carcinoma amplified sequence 1	3632
HPS5	Chr29	26355776	26399538	+	43763	BGD:BT11238,GeneID:510165,VGNC:VGNC:29946	HPS5	protein_coding	HPS5%2C biogenesis of lysosomal organelles complex 2 subunit 2	3630
CAMKK2	Chr17	53870708	53923317	+	52610	BGD:BT17809,GeneID:509084,VGNC:VGNC:26726	CAMKK2	protein_coding	calcium/calmodulin dependent protein kinase kinase 2	3626
HMGB1	Chr12	30327844	30333009	+	5166	BGD:BT10780,GeneID:282691,VGNC:VGNC:53816	HMGB1	protein_coding	high mobility group box 1	3625
EGLN1	Chr28	4087440	4150647	-	63208	BGD:BT12671,GeneID:534075	EGLN1	protein_coding	egl-9 family hypoxia inducible factor 1	3624
RIBC1	ChrX	90856126	90870095	+	13970	BGD:BT17520,GeneID:512894,VGNC:VGNC:33957	RIBC1	protein_coding	RIB43A domain with coiled-coils 1	3622
ELOVL5	Chr23	25400732	25474020	-	73289	BGD:BT22270,GeneID:617293,VGNC:VGNC:28451	ELOVL5	protein_coding	ELOVL fatty acid elongase 5	3613
CCT4	Chr11	60465697	60478325	-	12629	BGD:BT27464,GeneID:613336,VGNC:VGNC:26997	CCT4	protein_coding	chaperonin containing TCP1 subunit 4	3611
HNRNPH1	Chr7	1694580	1703640	+	9061	BGD:BT16472,GeneID:541202,VGNC:VGNC:52245	HNRNPH1	protein_coding	heterogeneous nuclear ribonucleoprotein H1	3600
GNG2	Chr10	44659756	44796959	+	137204	BGD:BT19831,GeneID:281203,VGNC:VGNC:29465	GNG2	protein_coding	G protein subunit gamma 2	3596
APC	Chr10	1162433	1299394	-	136962	BGD:BT18786,GeneID:533233	APC	protein_coding	adenomatous polyposis coli	3595
RAB23	Chr23	3013053	3040567	+	27515	GeneID:618588,VGNC:VGNC:33630	RAB23	protein_coding	RAB23%2C member RAS oncogene family	3595
ZMYND8	Chr13	75774880	75899859	-	124980	BGD:BT11363,GeneID:506031,VGNC:VGNC:37206	ZMYND8	protein_coding	zinc finger MYND-type containing 8	3593
FAM208A	Chr22	44352988	44404518	+	51531	GeneID:510095,VGNC:VGNC:28783	FAM208A	protein_coding	family with sequence similarity 208 member A	3593
LUC7L3	Chr19	35993170	36018077	-	24908	BGD:BT24372,GeneID:539955,VGNC:VGNC:31080	LUC7L3	protein_coding	LUC7 like 3 pre-mRNA splicing factor	3590
APRT	Chr18	14012891	14015666	-	2776	BGD:BT14527,GeneID:519017,VGNC:VGNC:26042	APRT	protein_coding	adenine phosphoribosyltransferase	3584
NOTCH2	Chr3	23196491	23371807	+	175317	BGD:BT29990,GeneID:513730	NOTCH2	protein_coding	NA	3582
UHRF2	Chr8	38319316	38392208	-	72893	BGD:BT13236,GeneID:613759,VGNC:VGNC:54508	UHRF2	protein_coding	ubiquitin like with PHD and ring finger domains 2	3577
SH3D19	Chr17	6491362	6700738	+	209377	BGD:BT28750,GeneID:535511,VGNC:VGNC:34570	SH3D19	protein_coding	NA	3575
OPTN	Chr13	27800737	27841110	+	40374	BGD:BT14721,GeneID:534150,VGNC:VGNC:32442	OPTN	protein_coding	optineurin	3571
PARK7	Chr16	45400216	45417097	-	16882	BGD:BT11905,GeneID:511268,VGNC:VGNC:32586	PARK7	protein_coding	Parkinsonism associated deglycase	3566
EIF4EBP2	Chr28	26606679	26627920	+	21242	BGD:BT19479,GeneID:782397,VGNC:VGNC:28413	EIF4EBP2	protein_coding	eukaryotic translation initiation factor 4E binding protein 2	3558
TAF3	Chr13	15964079	16086371	-	122293	GeneID:506674,VGNC:VGNC:35574	TAF3	protein_coding	NA	3552
SUCLG2	Chr22	33859480	34134867	+	275388	BGD:BT29513,GeneID:537713,VGNC:VGNC:35457	SUCLG2	protein_coding	succinate-CoA ligase GDP-forming beta subunit	3545
NUAK1	Chr5	69476203	69552137	-	75935	GeneID:519892,VGNC:VGNC:49902	NUAK1	protein_coding	NUAK family kinase 1	3544
ATP5MC2	Chr5	26369899	26378378	+	8480	BGD:BT20391,GeneID:337887	ATP5MC2	protein_coding	ATP synthase membrane subunit c locus 2	3543
XPO1	Chr11	60136683	60180361	-	43679	GeneID:510568,VGNC:VGNC:36997	XPO1	protein_coding	exportin 1	3541
PAQR6	Chr3	14545370	14551100	+	5731	BGD:BT25240,GeneID:516498,VGNC:VGNC:32578	PAQR6	protein_coding	progestin and adipoQ receptor family member 6	3540
SNX3	Chr9	41870929	41918141	+	47213	BGD:BT25454,GeneID:528265,VGNC:VGNC:35107	SNX3	protein_coding	sorting nexin 3	3529
HSPB6	Chr18	46466909	46469475	-	2567	BGD:BT20036,GeneID:534551	HSPB6	protein_coding	heat shock protein family B (small) member 6	3528
TGFBR3	Chr3	51501817	51711173	+	209357	BGD:BT11550,GeneID:784894,VGNC:VGNC:49875	TGFBR3	protein_coding	NA	3522
PIAS2	Chr24	46524767	46645274	-	120508	BGD:BT23037,GeneID:533403	PIAS2	protein_coding	NA	3522
RAB3GAP2	Chr16	23632616	23735418	-	102803	BGD:BT28380,GeneID:539227,VGNC:VGNC:33654	RAB3GAP2	protein_coding	RAB3 GTPase activating non-catalytic protein subunit 2	3512
DAO	Chr17	64095347	64114577	-	19231	BGD:BT14491,GeneID:615334,VGNC:VGNC:27875	DAO	protein_coding	D-amino acid oxidase	3508
SHMT2	Chr5	56208140	56216259	-	8120	BGD:BT30382,GeneID:507197,VGNC:VGNC:34604	SHMT2	protein_coding	serine hydroxymethyltransferase 2	3507
POLR1D	Chr12	32288431	32321359	-	32929	BGD:BT22756,GeneID:539061	POLR1D	protein_coding	RNA polymerase I and III subunit D	3506
RBM4	Chr29	44669757	44677607	+	7851	BGD:BT12067,GeneID:767937	RBM4	protein_coding	RNA binding motif protein 4	3503
MKNK2	Chr7	21489684	21501452	+	11769	BGD:BT18944,GeneID:538519,VGNC:VGNC:31492	MKNK2	protein_coding	MAP kinase interacting serine/threonine kinase 2	3499
C16H1orf115	Chr16	24176353	24188885	+	12533	GeneID:618454,VGNC:VGNC:52640	C16H1orf115	protein_coding	chromosome 16 C1orf115 homolog	3498
ANKRD17	Chr6	88187894	88355145	-	167252	BGD:BT11886,GeneID:508405,VGNC:VGNC:49985	ANKRD17	protein_coding	ankyrin repeat domain 17	3497
DEK	Chr23	39355680	39387660	+	31981	GeneID:540945,VGNC:VGNC:27992	DEK	protein_coding	DEK proto-oncogene	3497
MRAS	Chr1	130707101	130774015	-	66915	BGD:BT24867,GeneID:540803,VGNC:VGNC:31597	MRAS	protein_coding	muscle RAS oncogene homolog	3496
ITGB1	Chr13	19970664	20014499	+	43836	BGD:BT12510,GeneID:281876,VGNC:VGNC:30324	ITGB1	protein_coding	integrin subunit beta 1	3495
PPP1R14B	Chr29	42547905	42550219	-	2315	GeneID:617154	PPP1R14B	protein_coding	NA	3488
FN1	Chr2	103361560	103430878	-	69319	BGD:BT12468,GeneID:280794,VGNC:VGNC:29056	FN1	protein_coding	fibronectin 1	3481
CAPZA2	Chr4	51491707	51546693	-	54987	BGD:BT10575,GeneID:493728,VGNC:VGNC:26757	CAPZA2	protein_coding	capping actin protein of muscle Z-line alpha subunit 2	3481
NFIB	Chr8	29851728	30108587	+	256860	BGD:BT28304,GeneID:538474,VGNC:VGNC:32039	NFIB	protein_coding	nuclear factor I B	3481
PIK3R1	Chr20	11395610	11491026	-	95417	GeneID:282307,VGNC:VGNC:32894	PIK3R1	protein_coding	phosphoinositide-3-kinase regulatory subunit 1	3481
CRTAP	Chr22	7458981	7492376	+	33396	BGD:BT27224,GeneID:540924,VGNC:VGNC:27727	CRTAP	protein_coding	cartilage associated protein	3481
NEK6	Chr11	95315110	95401331	+	86222	BGD:BT18399,GeneID:515816,VGNC:VGNC:31997	NEK6	protein_coding	NIMA related kinase 6	3480
SOD1	Chr1	3824612	3833280	-	8669	BGD:BT12476,GeneID:281495	SOD1	protein_coding	superoxide dismutase 1	3479
PSMD8	Chr18	48185748	48192106	+	6359	BGD:BT27391,GeneID:512891,VGNC:VGNC:33472	PSMD8	protein_coding	proteasome 26S subunit%2C non-ATPase 8	3479
ERGIC3	Chr13	64776881	64790801	+	13921	BGD:BT29656,GeneID:509546,VGNC:VGNC:28580	ERGIC3	protein_coding	ERGIC and golgi 3	3476
EXOC5	Chr10	69613361	69671092	-	57732	BGD:BT18416,GeneID:531907,VGNC:VGNC:28649	EXOC5	protein_coding	exocyst complex component 5	3471
BIRC3	Chr15	6392612	6411596	-	18985	GeneID:514386,VGNC:VGNC:26500	BIRC3	protein_coding	baculoviral IAP repeat containing 3	3471
CCT7	Chr11	11197289	11214582	-	17294	BGD:BT16169,GeneID:514355,VGNC:VGNC:27000	CCT7	protein_coding	chaperonin containing TCP1 subunit 7	3469
TBC1D9	Chr17	17014136	17142008	+	127873	BGD:BT26187,GeneID:537817,VGNC:VGNC:35646	TBC1D9	protein_coding	NA	3462
DARS	Chr2	61390819	61455631	+	64813	BGD:BT26801,GeneID:510162,VGNC:VGNC:27881	DARS	protein_coding	aspartyl-tRNA synthetase	3460
RNF38	Chr8	60592387	60713878	-	121492	BGD:BT30477,GeneID:532877,VGNC:VGNC:34064	RNF38	protein_coding	ring finger protein 38	3459
JCAD	Chr13	35027159	35112073	-	84915	BGD:BT14938,GeneID:784675	JCAD	protein_coding	junctional cadherin 5 associated	3459
FBXW2	Chr8	110157507	110188746	-	31240	BGD:BT25537,GeneID:767863,VGNC:VGNC:28923	FBXW2	protein_coding	F-box and WD repeat domain containing 2	3458
LIMA1	Chr5	29637141	29729193	+	92053	BGD:BT22210,GeneID:540637,VGNC:VGNC:30886	LIMA1	protein_coding	LIM domain and actin binding 1	3452
GRK3	Chr17	65389723	65510769	+	121047	BGD:BT12296,GeneID:282136,VGNC:VGNC:53904	GRK3	protein_coding	G protein-coupled receptor kinase 3	3451
SLC25A46	Chr7	109737357	109763874	+	26518	BGD:BT23480,GeneID:531725,VGNC:VGNC:34771	SLC25A46	protein_coding	NA	3443
INPPL1	Chr15	51827641	51842831	+	15191	BGD:BT23401,GeneID:783833,VGNC:VGNC:30215	INPPL1	protein_coding	inositol polyphosphate phosphatase like 1	3442
CHI3L1	Chr16	968434	978542	-	10109	BGD:BT21461,GeneID:286869	CHI3L1	protein_coding	chitinase 3-like 1 (cartilage glycoprotein-39)	3432
SUCLG1	Chr11	50516911	50551411	+	34501	BGD:BT10114,GeneID:509983,VGNC:VGNC:35456	SUCLG1	protein_coding	succinate-CoA ligase alpha subunit	3427
ACTR1B	Chr11	2964413	2974211	-	9799	GeneID:100125305,VGNC:VGNC:54395	ACTR1B	protein_coding	ARP1 actin related protein 1 homolog B	3425
ANKRD28	Chr1	152698434	152916461	-	218028	BGD:BT25387,GeneID:529062,VGNC:VGNC:25920	ANKRD28	protein_coding	ankyrin repeat domain 28	3421
AARS	Chr18	1753605	1813087	+	59483	BGD:BT10399,GeneID:510933,VGNC:VGNC:25448	AARS	protein_coding	alanyl-tRNA synthetase	3415
POLDIP3	Chr5	113447522	113470693	-	23172	BGD:BT17220,GeneID:512693,VGNC:VGNC:33117	POLDIP3	protein_coding	DNA polymerase delta interacting protein 3	3414
ITCH	Chr13	63785060	63885035	+	99976	BGD:BT28819,GeneID:508431,VGNC:VGNC:30307	ITCH	protein_coding	itchy E3 ubiquitin protein ligase	3414
BCLAF1	Chr9	74256679	74287597	-	30919	GeneID:540648,VGNC:VGNC:26451	BCLAF1	protein_coding	BCL2 associated transcription factor 1	3413
HERC4	Chr28	24436928	24564493	-	127566	GeneID:533336	HERC4	protein_coding	HECT and RLD domain containing E3 ubiquitin protein ligase 4	3412
PTK2	Chr14	2844183	3037070	+	192888	GeneID:506270,VGNC:VGNC:33518	PTK2	protein_coding	PTK2 protein tyrosine kinase 2	3411
TEAD2	Chr18	55827337	55841632	-	14296	BGD:BT28215,GeneID:100125315,VGNC:VGNC:35725	TEAD2	protein_coding	TEA domain transcription factor 2	3411
AK2	Chr2	120653443	120677179	+	23737	BGD:BT26044,GeneID:280716,VGNC:VGNC:25771	AK2	protein_coding	adenylate kinase 2	3408
ABCF2	Chr4	113788361	113803048	-	14688	BGD:BT19956,GeneID:513061,VGNC:VGNC:25481	ABCF2	protein_coding	ATP binding cassette subfamily F member 2	3407
GRID1	Chr28	40404330	41089781	-	685452	GeneID:100337106	GRID1	protein_coding	NA	3404
AK3	Chr8	39797184	39819495	+	22312	GeneID:281613,VGNC:VGNC:25772	AK3	protein_coding	adenylate kinase 3	3403
ARID5B	Chr28	17916447	18109437	+	192991	GeneID:783538,VGNC:VGNC:26132	ARID5B	protein_coding	NA	3396
SMAD4	Chr24	50525334	50582544	+	57211	BGD:BT11762,GeneID:540248,VGNC:VGNC:34977	SMAD4	protein_coding	SMAD family member 4	3395
PPP1R3C	Chr26	13208456	13213362	-	4907	BGD:BT17753,GeneID:539466,VGNC:VGNC:33244	PPP1R3C	protein_coding	protein phosphatase 1 regulatory subunit 3C	3394
BMS1	Chr28	13197731	13229985	+	32255	BGD:BT28786,GeneID:514945,VGNC:VGNC:26527	BMS1	protein_coding	BMS1%2C ribosome biogenesis factor	3394
SEC11A	Chr21	22328981	22362040	-	33060	BGD:BT22741,GeneID:282078,VGNC:VGNC:53951	SEC11A	protein_coding	SEC11 homolog A%2C signal peptidase complex subunit	3391
CMTR1	Chr23	11318812	11372352	+	53541	BGD:BT21414,GeneID:509620,VGNC:VGNC:27489	CMTR1	protein_coding	cap methyltransferase 1	3390
CCT8	Chr1	7114162	7128096	+	13935	BGD:BT23519,GeneID:281047	CCT8	protein_coding	chaperonin containing TCP1 subunit 8	3389
ANP32A	Chr10	15613398	15652308	-	38911	BGD:BT25411,GeneID:538427	ANP32A	protein_coding	acidic nuclear phosphoprotein 32 family member A	3388
PPP1CC	Chr17	54567543	54587020	-	19478	GeneID:282318,VGNC:VGNC:53916	PPP1CC	protein_coding	protein phosphatase 1 catalytic subunit gamma	3382
UHRF1BP1L	Chr5	64072609	64165308	-	92700	BGD:BT13561,GeneID:520720,VGNC:VGNC:36656	UHRF1BP1L	protein_coding	UHRF1 binding protein 1 like	3377
CEBPZ	Chr11	19635046	19659111	-	24066	BGD:BT11303,GeneID:507575,VGNC:VGNC:27164	CEBPZ	protein_coding	CCAAT enhancer binding protein zeta	3377
NEK9	Chr10	86332450	86367622	-	35173	BGD:BT27054,GeneID:534652,VGNC:VGNC:31999	NEK9	protein_coding	NIMA related kinase 9	3373
LRRC59	Chr19	36285641	36297388	+	11748	BGD:BT27152,GeneID:532659	LRRC59	protein_coding	leucine rich repeat containing 59	3373
CCND2	Chr5	105763348	105786545	-	23198	BGD:BT11566,GeneID:615414,VGNC:VGNC:26963	CCND2	protein_coding	cyclin D2	3371
RUVBL1	Chr22	59508968	59540346	+	31379	BGD:BT21333,GeneID:511475,VGNC:VGNC:34223	RUVBL1	protein_coding	RuvB like AAA ATPase 1	3371
AKR1A1	Chr3	100505185	100516929	-	11745	BGD:BT20662,GeneID:618607,VGNC:VGNC:25795	AKR1A1	protein_coding	aldo-keto reductase family 1 member A1	3370
RNPS1	Chr25	1778569	1787635	-	9067	BGD:BT20369,GeneID:504506	RNPS1	protein_coding	RNA binding protein with serine rich domain 1	3367
ZCCHC14	Chr18	12988194	13036313	-	48120	BGD:BT27615,GeneID:528171,VGNC:VGNC:37118	ZCCHC14	protein_coding	zinc finger CCHC-type containing 14	3366
RTRAF	Chr10	44831891	44846459	+	14569	GeneID:513083,VGNC:VGNC:49536	RTRAF	protein_coding	RNA transcription%2C translation and transport factor	3365
LRRFIP2	Chr22	10347046	10456986	+	109941	BGD:BT28921,GeneID:510368,VGNC:VGNC:31035	LRRFIP2	protein_coding	LRR binding FLII interacting protein 2	3359
QARS	Chr22	50911689	50919174	+	7486	GeneID:514586,VGNC:VGNC:33595	QARS	protein_coding	glutaminyl-tRNA synthetase	3359
TRAF7	Chr25	1693795	1710429	+	16635	BGD:BT20473,GeneID:511692,VGNC:VGNC:36279	TRAF7	protein_coding	TNF receptor associated factor 7	3356
RENBP	ChrX	37149900	37157509	-	7610	GeneID:516214,VGNC:VGNC:33866	RENBP	protein_coding	renin binding protein	3354
BTBD2	Chr7	44280164	44302061	-	21898	GeneID:533435,VGNC:VGNC:26589	BTBD2	protein_coding	NA	3353
EIF4G3	Chr2	131483204	131837868	+	354665	BGD:BT20574,GeneID:534618,VGNC:VGNC:28417	EIF4G3	protein_coding	NA	3352
STAT6	Chr5	56325240	56340447	+	15208	BGD:BT12329,GeneID:353105,VGNC:VGNC:35374	STAT6	protein_coding	signal transducer and activator of transcription 6	3352
UAP1	Chr3	6906312	6938637	-	32326	BGD:BT21806,GeneID:535325,VGNC:VGNC:36559	UAP1	protein_coding	UDP-N-acetylglucosamine pyrophosphorylase 1	3351
RAB34	Chr19	20140212	20143944	-	3733	BGD:BT23866,GeneID:282028	RAB34	protein_coding	RAB34%2C member RAS oncogene family	3347
FIBP	Chr29	43999503	44003600	-	4098	BGD:BT11702,GeneID:510968,VGNC:VGNC:29006	FIBP	protein_coding	FGF1 intracellular binding protein	3341
MACROD2	Chr13	7552581	9879015	+	2326435	BGD:BT19329,GeneID:100125389	MACROD2	protein_coding	MACRO domain containing 2	3336
SDHD	Chr15	22397377	22409059	+	11683	GeneID:281481	SDHD	protein_coding	succinate dehydrogenase complex subunit D	3331
ACOX1	Chr19	55669565	55693825	+	24261	GeneID:513996,VGNC:VGNC:25552	ACOX1	protein_coding	acyl-CoA oxidase 1	3330
EIF3L	Chr5	109663235	109683993	+	20759	GeneID:514449,VGNC:VGNC:28402	EIF3L	protein_coding	eukaryotic translation initiation factor 3 subunit L	3321
SNRPB	Chr13	52666459	52675562	+	9104	BGD:BT17605,GeneID:613304,VGNC:VGNC:35076	SNRPB	protein_coding	small nuclear ribonucleoprotein polypeptides B and B1	3319
TTC37	Chr7	94764389	94867558	-	103170	BGD:BT29621,GeneID:534095,VGNC:VGNC:36473	TTC37	protein_coding	NA	3318
DHX15	Chr6	44133427	44187399	-	53973	BGD:BT10478,GeneID:512327,VGNC:VGNC:28048	DHX15	protein_coding	DEAH-box helicase 15	3316
UGDH	Chr6	58585309	58620313	-	35005	BGD:BT16329,GeneID:281564,VGNC:VGNC:36648	UGDH	protein_coding	UDP-glucose 6-dehydrogenase	3311
EHMT1	Chr11	106578512	106688086	+	109575	GeneID:528606	EHMT1	protein_coding	euchromatic histone lysine methyltransferase 1	3308
RBPJ	Chr6	45645899	45887983	+	242085	BGD:BT13708,GeneID:767928,VGNC:VGNC:53775	RBPJ	protein_coding	recombination signal binding protein for immunoglobulin kappa J region	3303
SEC61B	Chr8	64260374	64268676	+	8303	BGD:BT21926,GeneID:506986,VGNC:VGNC:49570	SEC61B	protein_coding	Sec61 translocon beta subunit	3301
AGO3	Chr3	109741897	109873009	-	131113	BGD:BT25515,GeneID:406231	AGO3	protein_coding	argonaute RISC catalytic component 3	3300
VAV2	Chr11	104589753	104778022	-	188270	GeneID:515718,VGNC:VGNC:36773	VAV2	protein_coding	NA	3299
RPL38	Chr19	57192440	57196471	-	4032	BGD:BT29638,GeneID:615300	RPL38	protein_coding	ribosomal protein L38	3299
ALDH7A1	Chr7	27282330	27319845	+	37516	BGD:BT19209,GeneID:507477,VGNC:VGNC:25818	ALDH7A1	protein_coding	aldehyde dehydrogenase 7 family member A1	3296
PRDX5	Chr29	42613257	42616365	+	3109	BGD:BT16953,GeneID:282885,VGNC:VGNC:33303	PRDX5	protein_coding	peroxiredoxin 5	3296
AP2S1	Chr18	53925658	53935293	-	9636	BGD:BT27527,GeneID:536553,VGNC:VGNC:25986	AP2S1	protein_coding	adaptor related protein complex 2 sigma 1 subunit	3294
PCNP	Chr1	46002022	46016857	+	14836	BGD:BT30238,GeneID:615197,VGNC:VGNC:32636	PCNP	protein_coding	PEST proteolytic signal containing nuclear protein	3293
TNKS2	Chr26	13347980	13413422	+	65443	GeneID:533901,VGNC:VGNC:36186	TNKS2	protein_coding	NA	3292
PGM1	Chr3	81912494	81978206	-	65713	BGD:BT14034,GeneID:534402,VGNC:VGNC:32793	PGM1	protein_coding	phosphoglucomutase 1	3289
ATP1A1	Chr3	26886570	26918899	-	32330	BGD:BT11164,GeneID:282144,VGNC:VGNC:26282	ATP1A1	protein_coding	ATPase Na+/K+ transporting subunit alpha 1	3288
RNF144A	Chr11	89897594	90026495	-	128902	BGD:BT16819,GeneID:618176,VGNC:VGNC:34026	RNF144A	protein_coding	NA	3286
LOC528329	Chr23	30959627	30983167	+	23541	BGD:BT17373,GeneID:528329	LOC528329	protein_coding	NA	3285
MTCH2	Chr15	77409613	77429460	-	19848	BGD:BT17017,GeneID:337927,VGNC:VGNC:31717	MTCH2	protein_coding	mitochondrial carrier 2	3284
USP47	Chr15	40740642	40847508	-	106867	GeneID:511121,VGNC:VGNC:36732	USP47	protein_coding	ubiquitin specific peptidase 47	3282
PRDX3	Chr26	39330338	39339692	-	9355	BGD:BT23849,GeneID:281998,VGNC:VGNC:33301	PRDX3	protein_coding	peroxiredoxin 3	3280
PARP1	Chr16	29365008	29406457	-	41450	BGD:BT27335,GeneID:286764	PARP1	protein_coding	poly(ADP-ribose) polymerase 1	3275
EIF3B	Chr25	40885874	40904082	-	18209	GeneID:789999,VGNC:VGNC:28393	EIF3B	protein_coding	eukaryotic translation initiation factor 3 subunit B	3273
TXNRD1	Chr5	67898938	67961974	+	63037	GeneID:282388,VGNC:VGNC:36545	TXNRD1	protein_coding	thioredoxin reductase 1	3272
CSNK2A2	Chr18	26016108	26051146	-	35039	BGD:BT29643,GeneID:282420,VGNC:VGNC:27769	CSNK2A2	protein_coding	casein kinase 2 alpha 2	3272
ZEB1	Chr13	33771235	33968002	-	196768	BGD:BT26273,GeneID:535183,VGNC:VGNC:37147	ZEB1	protein_coding	zinc finger E-box binding homeobox 1	3267
DPP6	Chr4	115833907	116899618	+	1065712	GeneID:281123	DPP6	protein_coding	dipeptidyl peptidase like 6	3265
AMPD2	Chr3	33818283	33846232	-	27950	BGD:BT11874,GeneID:514185,VGNC:VGNC:25874	AMPD2	protein_coding	adenosine monophosphate deaminase 2	3264
ANXA8L1	Chr28	41953896	41970251	-	16356	GeneID:281627	ANXA8L1	protein_coding	annexin A8-like 1	3261
DNTTIP2	Chr3	49610656	49621986	+	11331	BGD:BT25001,GeneID:511258,VGNC:VGNC:28152	DNTTIP2	protein_coding	deoxynucleotidyltransferase terminal interacting protein 2	3252
CAND1	Chr5	46485390	46529168	-	43779	BGD:BT13601,GeneID:538086,VGNC:VGNC:26734	CAND1	protein_coding	cullin associated and neddylation dissociated 1	3248
RHOC	Chr3	30618175	30624456	+	6282	BGD:BT10912,GeneID:513152	RHOC	protein_coding	ras homolog family member C	3247
CD47	Chr1	52710622	52777933	-	67312	BGD:BT10974,GeneID:282661,VGNC:VGNC:27035	CD47	protein_coding	CD47 molecule	3246
RBX1	Chr5	112164101	112177109	+	13009	BGD:BT12886,GeneID:518880	RBX1	protein_coding	ring-box 1	3246
DNAJC13	Chr1	137051554	137215359	-	163806	BGD:BT14679,GeneID:504472,VGNC:VGNC:53532	DNAJC13	protein_coding	DnaJ heat shock protein family (Hsp40) member C13	3245
RPL30	Chr14	66176274	66179597	+	3324	BGD:BT20406,GeneID:513031	RPL30	protein_coding	ribosomal protein L30	3243
DLST	Chr10	86138285	86156260	+	17976	GeneID:506888,VGNC:VGNC:28097	DLST	protein_coding	dihydrolipoamide S-succinyltransferase	3242
COX5B	Chr11	2947406	2949454	-	2049	BGD:BT18148,GeneID:287012	COX5B	protein_coding	cytochrome c oxidase subunit Vb	3241
SAE1	Chr18	54170190	54232461	+	62272	BGD:BT15952,GeneID:505512,VGNC:VGNC:34261	SAE1	protein_coding	SUMO1 activating enzyme subunit 1	3241
SMG1	Chr25	16444428	16543755	-	99328	BGD:BT22703,GeneID:525143,VGNC:VGNC:35010	SMG1	protein_coding	SMG1%2C nonsense mediated mRNA decay associated PI3K related kinase	3235
ATP6V1A	Chr1	58434388	58495207	+	60820	GeneID:282147,VGNC:VGNC:26316	ATP6V1A	protein_coding	ATPase H+ transporting V1 subunit A	3233
UVSSA	Chr6	117089549	117118582	-	29034	BGD:BT29099,GeneID:510550,VGNC:VGNC:36752	UVSSA	protein_coding	NA	3230
VPS41	Chr4	81966833	82156974	+	190142	BGD:BT15319,GeneID:528654,VGNC:VGNC:36823	VPS41	protein_coding	VPS41%2C HOPS complex subunit	3229
PUF60	Chr14	973616	986050	+	12435	BGD:BT22050,GeneID:512824,VGNC:VGNC:53878	PUF60	protein_coding	poly(U) binding splicing factor 60	3228
G3BP2	Chr6	90467805	90560504	-	92700	BGD:BT14462,GeneID:539249,VGNC:VGNC:29177	G3BP2	protein_coding	G3BP stress granule assembly factor 2	3226
ATIC	Chr2	103327789	103350913	+	23125	GeneID:506343,VGNC:VGNC:26264	ATIC	protein_coding	5-aminoimidazole-4-carboxamide ribonucleotide formyltransferase/IMP cyclohydrolase	3225
ZNF207	Chr19	17777840	17802829	-	24990	BGD:BT26252,GeneID:505177,VGNC:VGNC:37225	ZNF207	protein_coding	zinc finger protein 207	3225
ACSL3	Chr2	111037664	111113609	+	75946	BGD:BT10045,GeneID:100138312,VGNC:VGNC:25565	ACSL3	protein_coding	acyl-CoA synthetase long chain family member 3	3224
VPS36	Chr12	21615450	21646982	+	31533	BGD:BT17208,GeneID:511223,VGNC:VGNC:36819	VPS36	protein_coding	vacuolar protein sorting 36 homolog	3222
API5	Chr15	73423804	73452054	+	28251	GeneID:538968,VGNC:VGNC:26015	API5	protein_coding	apoptosis inhibitor 5	3222
IL17RA	Chr5	108807812	108823741	+	15930	BGD:BT11090,GeneID:525040,VGNC:VGNC:30122	IL17RA	protein_coding	NA	3218
RRP8	Chr15	46462641	46466203	+	3563	BGD:BT23046,GeneID:540208,VGNC:VGNC:34171	RRP8	protein_coding	ribosomal RNA processing 8	3216
RASGRF1	Chr21	25239280	25341558	-	102279	GeneID:520039,VGNC:VGNC:33745	RASGRF1	protein_coding	Ras protein specific guanine nucleotide releasing factor 1	3216
PRKX	ChrX	138331642	138389802	+	58161	BGD:BT24550,GeneID:505773	PRKX	protein_coding	NA	3215
KDELR2	Chr25	38325862	38342141	-	16280	BGD:BT26013,GeneID:531676,VGNC:VGNC:30519	KDELR2	protein_coding	KDEL endoplasmic reticulum protein retention receptor 2	3214
GOT2	Chr18	26447742	26471387	-	23646	BGD:BT23188,GeneID:286886,VGNC:VGNC:29503	GOT2	protein_coding	glutamic-oxaloacetic transaminase 2	3206
ANXA11	Chr28	35119180	35161507	+	42328	BGD:BT24924,GeneID:282142,VGNC:VGNC:25964	ANXA11	protein_coding	annexin A11	3204
GPC1	Chr3	119863693	119891434	+	27742	BGD:BT11760,GeneID:518114,VGNC:VGNC:29523	GPC1	protein_coding	NA	3203
AASS	Chr4	86512542	86594714	-	82173	BGD:BT18318,GeneID:520865,VGNC:VGNC:25451	AASS	protein_coding	aminoadipate-semialdehyde synthase	3202
ISCU	Chr17	64357116	64363222	-	6107	BGD:BT27182,GeneID:514789,VGNC:VGNC:30292	ISCU	protein_coding	iron-sulfur cluster assembly enzyme	3200
PAPSS1	Chr6	17489279	17601676	+	112398	BGD:BT27688,GeneID:504439,VGNC:VGNC:53770	PAPSS1	protein_coding	3'-phosphoadenosine 5'-phosphosulfate synthase 1	3194
U2AF2	Chr18	61879214	61893072	-	13859	BGD:BT28244,GeneID:507895,VGNC:VGNC:36556	U2AF2	protein_coding	U2 small nuclear RNA auxiliary factor 2	3194
PTEN	Chr26	9466271	9570657	+	104387	BGD:BT13900,GeneID:540786,VGNC:VGNC:33496	PTEN	protein_coding	phosphatase and tensin homolog	3192
PJA2	Chr7	108442760	108512829	-	70070	BGD:BT15675,GeneID:511508,VGNC:VGNC:32931	PJA2	protein_coding	praja ring finger ubiquitin ligase 2	3190
RAB2A	Chr14	26180786	26253380	+	72595	BGD:BT30419,GeneID:508373,VGNC:VGNC:33637	RAB2A	protein_coding	RAB2A%2C member RAS oncogene family	3188
RAB10	Chr11	73343468	73408822	-	65355	BGD:BT11976,GeneID:783373,VGNC:VGNC:33613	RAB10	protein_coding	RAB10%2C member RAS oncogene family	3187
CTDSP1	Chr2	106408226	106417344	+	9119	BGD:BT23812,GeneID:516199,VGNC:VGNC:27790	CTDSP1	protein_coding	CTD small phosphatase 1	3186
FIS1	Chr25	35447764	35461478	+	13715	BGD:BT23816,GeneID:615565,VGNC:VGNC:29014	FIS1	protein_coding	fission%2C mitochondrial 1	3186
UBR4	Chr2	133452094	133589505	+	137412	BGD:BT14728,GeneID:514561,VGNC:VGNC:36618	UBR4	protein_coding	ubiquitin protein ligase E3 component n-recognin 4	3182
SERPINE2	Chr2	112087763	112158834	-	71072	BGD:BT22167,GeneID:282521	SERPINE2	protein_coding	serpin family E member 2	3181
FDFT1	Chr8	7587994	7617580	-	29587	BGD:BT11645,GeneID:281767	FDFT1	protein_coding	farnesyl-diphosphate farnesyltransferase 1	3181
CHD9	Chr18	21555470	21782071	+	226602	GeneID:539275,VGNC:VGNC:27284	CHD9	protein_coding	chromodomain helicase DNA binding protein 9	3181
ARFRP1	Chr13	54047379	54053623	+	6245	BGD:BT10556,GeneID:525394,VGNC:VGNC:26069	ARFRP1	protein_coding	ADP ribosylation factor related protein 1	3174
G3BP1	Chr7	62972678	63008134	+	35457	BGD:BT13241,GeneID:534214,VGNC:VGNC:29176	G3BP1	protein_coding	G3BP stress granule assembly factor 1	3166
MAF1	Chr14	729721	732791	-	3071	BGD:BT13101,GeneID:512498,VGNC:VGNC:31137	MAF1	protein_coding	MAF1 homolog%2C negative regulator of RNA polymerase III	3166
ALKBH5	Chr19	34422372	34439576	-	17205	GeneID:533303,VGNC:VGNC:25836	ALKBH5	protein_coding	alkB homolog 5%2C RNA demethylase	3166
EFEMP2	Chr29	43984840	43992114	-	7275	BGD:BT10233,GeneID:535222,VGNC:VGNC:28349	EFEMP2	protein_coding	EGF containing fibulin extracellular matrix protein 2	3147
GABARAPL1	Chr5	99764522	99773990	-	9469	BGD:BT14268,GeneID:338472	GABARAPL1	protein_coding	GABA type A receptor associated protein like 1	3145
PLEKHO2	Chr10	45233899	45256216	-	22318	GeneID:613696	PLEKHO2	protein_coding	pleckstrin homology domain containing O2	3144
PYGL	Chr10	43742884	43797472	-	54589	BGD:BT15225,GeneID:505472,VGNC:VGNC:33588	PYGL	protein_coding	glycogen phosphorylase L	3140
TPD52L2	Chr13	53939535	53955477	-	15943	BGD:BT21962,GeneID:534704,VGNC:VGNC:36246	TPD52L2	protein_coding	tumor protein D52 like 2	3139
MSRB3	Chr5	48330041	48512961	-	182921	BGD:BT23121,GeneID:617849,VGNC:VGNC:54457	MSRB3	protein_coding	NA	3138
LSM14A	Chr18	44607713	44661704	+	53992	BGD:BT21083,GeneID:538838,VGNC:VGNC:31053	LSM14A	protein_coding	LSM14A%2C mRNA processing body assembly factor	3134
CTDNEP1	Chr19	26957150	26963304	-	6155	GeneID:509192,VGNC:VGNC:27789	CTDNEP1	protein_coding	CTD nuclear envelope phosphatase 1	3128
EVL	Chr21	64942135	65089665	+	147531	BGD:BT29768,GeneID:506201,VGNC:VGNC:28636	EVL	protein_coding	Enah/Vasp-like	3127
LOC516355	Chr4	102894707	102951421	+	56715	GeneID:516355	LOC516355	protein_coding	NA	3125
LARP1	Chr7	65952245	66011210	+	58966	BGD:BT30033,GeneID:505690,VGNC:VGNC:30790	LARP1	protein_coding	NA	3123
NDUFV1	Chr29	45462621	45468972	+	6352	BGD:BT27787,GeneID:287014,VGNC:VGNC:31974	NDUFV1	protein_coding	NADH:ubiquinone oxidoreductase core subunit V1	3123
INTS8	Chr14	69460762	69505650	-	44889	BGD:BT27133,GeneID:100124522	INTS8	protein_coding	integrator complex subunit 8	3122
RBBP7	ChrX	126676573	126698138	+	21566	BGD:BT12455,GeneID:537402,VGNC:VGNC:33772	RBBP7	protein_coding	RB binding protein 7%2C chromatin remodeling factor	3120
SRSF6	Chr13	72096697	72102392	+	5696	GeneID:507828	SRSF6	protein_coding	serine and arginine rich splicing factor 6	3118
SLC10A7	Chr17	11768148	12092076	+	323929	BGD:BT28221,GeneID:613859	SLC10A7	protein_coding	solute carrier family 10 member 7	3114
NFIC	Chr7	20444934	20516202	-	71269	BGD:BT19613,GeneID:553098,VGNC:VGNC:32040	NFIC	protein_coding	nuclear factor I C	3107
MAGED1	ChrX	89353689	89433444	+	79756	BGD:BT20913,GeneID:512562	MAGED1	protein_coding	melanoma antigen family D%2C 1	3106
PEAK1	Chr21	32239494	32554681	-	315188	GeneID:786652,VGNC:VGNC:32733	PEAK1	protein_coding	NA	3101
ZNF622	Chr20	56692057	56705774	+	13718	BGD:BT20619,GeneID:513617,VGNC:VGNC:37315	ZNF622	protein_coding	zinc finger protein 622	3097
AK4	Chr3	80156038	80251928	-	95891	BGD:BT27988,GeneID:517063,VGNC:VGNC:25773	AK4	protein_coding	adenylate kinase 4	3096
STT3B	Chr22	6035617	6138661	+	103045	BGD:BT15789,GeneID:504474,VGNC:VGNC:35428	STT3B	protein_coding	STT3B%2C catalytic subunit of the oligosaccharyltransferase complex	3094
NSD3	Chr27	33426339	33524360	-	98022	BGD:BT28421,GeneID:513054,VGNC:VGNC:32273	NSD3	protein_coding	nuclear receptor binding SET domain protein 3	3091
RARS	Chr7	80503748	80532990	+	29243	BGD:BT28430,GeneID:506305,VGNC:VGNC:33733	RARS	protein_coding	arginyl-tRNA synthetase	3090
DSE	Chr9	34276663	34353029	-	76367	BGD:BT12052,GeneID:514028,VGNC:VGNC:53789	DSE	protein_coding	dermatan sulfate epimerase	3088
DIAPH2	ChrX	45210131;45296052	45286760;46194365	+;+	974944	BGD:BT16640,GeneID:782964;GeneID:112445004	DIAPH2	protein_coding	diaphanous related formin 2;NA	3088
NTAN1	Chr25	13716625	13731513	+	14889	BGD:BT15365,GeneID:505869,VGNC:VGNC:32298	NTAN1	protein_coding	N-terminal asparagine amidase	3087
AES	Chr7	20735348	20743588	+	8241	GeneID:505375	AES	protein_coding	amino-terminal enhancer of split	3086
DDX46	Chr7	46263600	46315894	+	52295	BGD:BT10417,GeneID:508660,VGNC:VGNC:27969	DDX46	protein_coding	NA	3084
KHDRBS1	Chr1	158326443	158359986	-	33544	BGD:BT24758,GeneID:538775,VGNC:VGNC:30540	KHDRBS1	protein_coding	KH RNA binding domain containing%2C signal transduction associated 1	3081
RAB14	Chr8	110594949	110614532	-	19584	BGD:BT28044,GeneID:539180,VGNC:VGNC:33622	RAB14	protein_coding	RAB14%2C member RAS oncogene family	3081
FYN	Chr9	38568483	38781921	+	213439	BGD:BT11590,GeneID:527263,VGNC:VGNC:29163	FYN	protein_coding	FYN proto-oncogene%2C Src family tyrosine kinase	3076
ARRDC2	Chr7	5175114	5183923	-	8810	BGD:BT24055,GeneID:523285,VGNC:VGNC:26172	ARRDC2	protein_coding	arrestin domain containing 2	3073
RAF1	Chr22	56467459	56543344	+	75886	GeneID:521196	RAF1	protein_coding	Raf-1 proto-oncogene%2C serine/threonine kinase	3071
PDS5A	Chr6	58885733	59020038	-	134306	GeneID:533206,VGNC:VGNC:32717	PDS5A	protein_coding	NA	3068
ABL2	Chr16	60454698	60558562	-	103865	BGD:BT24031,GeneID:511845,VGNC:VGNC:50123	ABL2	protein_coding	ABL proto-oncogene 2%2C non-receptor tyrosine kinase	3064
SLC41A1	Chr16	3531277	3553829	-	22553	BGD:BT14982,GeneID:533907,VGNC:VGNC:34873	SLC41A1	protein_coding	solute carrier family 41 member 1	3063
RBM17	Chr13	17400569	17423448	-	22880	BGD:BT30350,GeneID:512694,VGNC:VGNC:33788	RBM17	protein_coding	RNA binding motif protein 17	3061
CYFIP1	Chr2	1066691	1175326	-	108636	BGD:BT10371,GeneID:100141021,VGNC:VGNC:50307	CYFIP1	protein_coding	cytoplasmic FMR1 interacting protein 1	3060
PGM2	Chr6	57145040	57182341	+	37302	GeneID:506980,VGNC:VGNC:32794	PGM2	protein_coding	phosphoglucomutase 2	3059
ZMAT2	Chr7	51825588	51830686	+	5099	BGD:BT25273,GeneID:782132,VGNC:VGNC:37191	ZMAT2	protein_coding	zinc finger matrin-type 2	3058
HM13	Chr13	61107897	61146837	+	38941	GeneID:512534,VGNC:VGNC:29868	HM13	protein_coding	histocompatibility minor 13	3056
SAMM50	Chr5	114695055	114725673	+	30619	GeneID:618777,VGNC:VGNC:34278	SAMM50	protein_coding	SAMM50 sorting and assembly machinery component	3055
ALDH3A2	Chr19	33919842	33935891	-	16050	BGD:BT12149,GeneID:513967,VGNC:VGNC:25814	ALDH3A2	protein_coding	aldehyde dehydrogenase 3 family member A2	3051
SF3B3	Chr18	1578983	1617858	-	38876	BGD:BT10638,GeneID:504962,VGNC:VGNC:34511	SF3B3	protein_coding	splicing factor 3b subunit 3	3050
TKT	Chr22	47707320	47730815	+	23496	BGD:BT11387,GeneID:445425	TKT	protein_coding	transketolase	3046
REXO2	Chr15	24957716	24968465	+	10750	BGD:BT25039,GeneID:540139,VGNC:VGNC:33884	REXO2	protein_coding	RNA exonuclease 2	3044
ARHGAP22	Chr28	42821078	43000638	-	179561	BGD:BT25011,GeneID:509022,VGNC:VGNC:26081	ARHGAP22	protein_coding	NA	3042
RAB12	Chr24	41081076	41101420	+	20345	GeneID:615804,VGNC:VGNC:33620	RAB12	protein_coding	RAB12%2C member RAS oncogene family	3040
CS	Chr5	57042171	57065008	+	22838	BGD:BT11189,GeneID:280682,VGNC:VGNC:27748	CS	protein_coding	citrate synthase	3034
NAV3	Chr5	7129199	7683733	+	554535	BGD:BT23116,GeneID:528870,VGNC:VGNC:31892	NAV3	protein_coding	neuron navigator 3	3033
AKT2	Chr18	49627333	49675408	-	48076	BGD:BT10099,GeneID:534923,VGNC:VGNC:25799	AKT2	protein_coding	AKT serine/threonine kinase 2	3033
SUPT5H	Chr18	49132429	49159094	+	26666	GeneID:519808,VGNC:VGNC:35481	SUPT5H	protein_coding	SPT5 homolog%2C DSIF elongation factor subunit	3031
DOCK1	Chr26	46392441	46948738	+	556298	BGD:BT17074,GeneID:537203,VGNC:VGNC:28154	DOCK1	protein_coding	NA	3030
UBXN6	Chr7	19663055	19674879	+	11825	BGD:BT23989,GeneID:507936,VGNC:VGNC:36628	UBXN6	protein_coding	UBX domain protein 6	3028
NCBP2	Chr1	71403847	71410588	-	6742	BGD:BT21763,GeneID:510872,VGNC:VGNC:31908	NCBP2	protein_coding	nuclear cap binding protein subunit 2	3026
AGPS	Chr2	19341271	19468233	-	126963	BGD:BT16561,GeneID:613679,VGNC:VGNC:25739	AGPS	protein_coding	alkylglycerone phosphate synthase	3024
ARRDC3	Chr7	90839580	90853625	-	14046	GeneID:541123,VGNC:VGNC:26173	ARRDC3	protein_coding	arrestin domain containing 3	3024
DUT	Chr10	62059591	62071096	-	11506	BGD:BT15446,GeneID:507945	DUT	protein_coding	deoxyuridine triphosphatase	3023
ZYX	Chr4	106775739	106788378	+	12640	BGD:BT29152,GeneID:768226,VGNC:VGNC:37395	ZYX	protein_coding	zyxin	3022
BRWD1	Chr1	139238832	139362519	-	123688	BGD:BT30428,GeneID:540661,VGNC:VGNC:26575	BRWD1	protein_coding	bromodomain and WD repeat domain containing 1	3021
PTPN13	Chr6	101531438;26386374	101725032;26432266	+;+	239488	GeneID:282333,VGNC:VGNC:53774	PTPN13	protein_coding	protein tyrosine phosphatase%2C non-receptor type 13	3012
EWSR1	Chr17	68553309	68579071	+	25763	BGD:BT23109,GeneID:534073,VGNC:VGNC:28638	EWSR1	protein_coding	EWS RNA binding protein 1	3008
SLC20A1	Chr11	46348102	46366274	+	18173	BGD:BT28429,GeneID:514255,VGNC:VGNC:34717	SLC20A1	protein_coding	solute carrier family 20 member 1	3007
KCMF1	Chr11	49939796	50018771	-	78976	BGD:BT25977,GeneID:613522,VGNC:VGNC:30419	KCMF1	protein_coding	potassium channel modulatory factor 1	3007
ASH1L	Chr3	15090434	15298436	+	208003	BGD:BT28078,GeneID:540563,VGNC:VGNC:50606	ASH1L	protein_coding	ASH1 like histone lysine methyltransferase	3006
KCTD20	Chr23	10374734	10413109	+	38376	BGD:BT19570,GeneID:514967,VGNC:VGNC:30510	KCTD20	protein_coding	potassium channel tetramerization domain containing 20	3004
CNOT4	Chr4	99183187	99335713	-	152527	BGD:BT15776,GeneID:540891,VGNC:VGNC:27519	CNOT4	protein_coding	CCR4-NOT transcription complex subunit 4	3002
GATAD2A	Chr7	3814801	3913277	-	98477	GeneID:508384,VGNC:VGNC:29271	GATAD2A	protein_coding	GATA zinc finger domain containing 2A	3002
MDFIC	Chr4	53442795	53541241	-	98447	BGD:BT28865,GeneID:520530,VGNC:VGNC:31330	MDFIC	protein_coding	MyoD family inhibitor domain containing	3000
COPZ1	Chr5	25722729	25742113	-	19385	BGD:BT18828,GeneID:281707,VGNC:VGNC:27607	COPZ1	protein_coding	coatomer protein complex subunit zeta 1	3000
RAP2C	ChrX	16074473	16089405	-	14933	BGD:BT10054,GeneID:515181,VGNC:VGNC:33721	RAP2C	protein_coding	RAP2C%2C member of RAS oncogene family	3000
HMGN1	Chr1	139406039	139412414	-	6376	BGD:BT30246,GeneID:614915	HMGN1	protein_coding	high mobility group nucleosome binding domain 1	2998
GLRX3	Chr26	49392821	49424025	+	31205	BGD:BT27657,GeneID:511528,VGNC:VGNC:29417	GLRX3	protein_coding	glutaredoxin 3	2998
C16H1orf21	Chr16	65410962	65657438	+	246477	GeneID:781721	C16H1orf21	protein_coding	chromosome 16 open reading frame%2C human C1orf21	2995
FOXN3	Chr10	100831725	101280655	-	448931	GeneID:505469	FOXN3	protein_coding	forkhead box N3	2993
C3H1orf43	Chr3	16300660	16309171	+	8512	BGD:BT17442,GeneID:538459	C3H1orf43	protein_coding	chromosome 3 open reading frame%2C human C1orf43	2990
CARM1	Chr7	15320456	15363656	+	43201	GeneID:784795,VGNC:VGNC:26767	CARM1	protein_coding	NA	2989
CKAP5	Chr15	76674259	76779238	-	104980	BGD:BT18772,GeneID:533980,VGNC:VGNC:27383	CKAP5	protein_coding	cytoskeleton associated protein 5	2988
SRPK2	Chr4	46294123	46541402	-	247280	BGD:BT26276,GeneID:505945,VGNC:VGNC:35289	SRPK2	protein_coding	NA	2986
GTF2I	Chr25	32781739	32863505	-	81767	GeneID:534669,VGNC:VGNC:29699	GTF2I	protein_coding	general transcription factor IIi	2986
PSMA1	Chr15	38213868	38226751	+	12884	BGD:BT15442,GeneID:515503	PSMA1	protein_coding	proteasome subunit alpha 1	2985
FOXK1	Chr25	39210938	39269527	-	58590	GeneID:781626	FOXK1	protein_coding	NA	2984
SLAIN2	Chr6	67048535	67120464	+	71930	BGD:BT23180,GeneID:534203,VGNC:VGNC:34652	SLAIN2	protein_coding	SLAIN motif family member 2	2983
KPNA2	Chr19	48950369	48960201	-	9833	BGD:BT21354,GeneID:513592,VGNC:VGNC:30701	KPNA2	protein_coding	karyopherin subunit alpha 2	2983
APEX1	Chr10	26670900	26673480	-	2581	BGD:BT20555,GeneID:281630,VGNC:VGNC:26011	APEX1	protein_coding	apurinic/apyrimidinic endodeoxyribonuclease 1	2980
MLEC	Chr17	62933548	62948813	+	15266	BGD:BT24519,GeneID:515309,VGNC:VGNC:31496	MLEC	protein_coding	malectin	2980
AP1S2	ChrX	127667920	127695270	+	27351	BGD:BT25654,GeneID:616331,VGNC:VGNC:50095	AP1S2	protein_coding	adaptor related protein complex 1 sigma 2 subunit	2980
NPC2	Chr10	85774962	85783677	-	8716	BGD:BT22616,GeneID:280815,VGNC:VGNC:32196	NPC2	protein_coding	NPC intracellular cholesterol transporter 2	2976
APBB2	Chr6	59712237	60095883	-	383647	BGD:BT11681,GeneID:514013,VGNC:VGNC:26005	APBB2	protein_coding	amyloid beta precursor protein binding family B member 2	2975
DCAF7	Chr19	47867640	47894383	+	26744	BGD:BT29410,GeneID:516678,VGNC:VGNC:27907	DCAF7	protein_coding	DDB1 and CUL4 associated factor 7	2975
NPLOC4	Chr19	51171898	51221972	+	50075	GeneID:508519,VGNC:VGNC:32206	NPLOC4	protein_coding	NPL4 homolog%2C ubiquitin recognition factor	2974
CGGBP1	Chr1	36056802	36063724	-	6923	BGD:BT23139,GeneID:613824	CGGBP1	protein_coding	CGG triplet repeat binding protein 1	2973
TMEM238	Chr18	62102372	62106678	+	4307	GeneID:101902825	TMEM238	protein_coding	NA	2973
HADHB	Chr11	73226233	73256446	-	30214	BGD:BT12478,GeneID:281811,VGNC:VGNC:49554	HADHB	protein_coding	hydroxyacyl-CoA dehydrogenase trifunctional multienzyme complex subunit beta	2972
SFPQ	Chr3	110557907	110573859	+	15953	BGD:BT11385,GeneID:618226,VGNC:VGNC:34518	SFPQ	protein_coding	splicing factor proline and glutamine rich	2966
SLC25A39	Chr19	44126408	44130999	-	4592	BGD:BT15208,GeneID:509684,VGNC:VGNC:34764	SLC25A39	protein_coding	solute carrier family 25 member 39	2966
RAB6A	Chr15	53150632	53241618	-	90987	BGD:BT21272,GeneID:616537	RAB6A	protein_coding	RAB6A%2C member RAS oncogene family	2964
IDH1	Chr2	96510381	96531400	-	21020	BGD:BT25484,GeneID:281235	IDH1	protein_coding	isocitrate dehydrogenase (NADP(+)) 1%2C cytosolic	2963
GOLPH3	Chr20	41439630	41491579	+	51950	BGD:BT12841,GeneID:531359,VGNC:VGNC:29492	GOLPH3	protein_coding	golgi phosphoprotein 3	2952
GSTP1	Chr29	45409339;45441917	45412140;45444788	+;+	5674	BGD:BT27244,GeneID:525938;BGD:BT23695,GeneID:281806	GSTP1	protein_coding	NA;glutathione S-transferase pi 1	2952
SLC25A36	Chr1	128006580	128042647	-	36068	BGD:BT27960,GeneID:510392,VGNC:VGNC:34762	SLC25A36	protein_coding	solute carrier family 25 member 36	2949
PRUNE2	Chr8	52674121	52964654	-	290534	BGD:BT28261,GeneID:518308,VGNC:VGNC:33429	PRUNE2	protein_coding	NA	2945
MON2	Chr5	50992393	51105692	-	113300	BGD:BT21879,GeneID:782635,VGNC:VGNC:31553	MON2	protein_coding	NA	2943
VPS13B	Chr14	64453295	65259452	-	806158	GeneID:512656	VPS13B	protein_coding	NA	2943
RPS29	Chr10	42627498	42629350	-	1853	BGD:BT25506,GeneID:286884,VGNC:VGNC:34137	RPS29	protein_coding	ribosomal protein S29	2931
SPART	Chr12	25176436	25208300	+	31865	BGD:BT20395,GeneID:534027,VGNC:VGNC:35173	SPART	protein_coding	spartin	2929
MARF1	Chr25	14044148	14083640	-	39493	BGD:BT22688,GeneID:506615,VGNC:VGNC:31247	MARF1	protein_coding	meiosis regulator and mRNA stability factor 1	2929
POU3F1	Chr3	107920730	107922878	+	2149	BGD:BT13040,GeneID:617830,VGNC:VGNC:33176	POU3F1	protein_coding	POU class 3 homeobox 1	2926
CPNE3	Chr14	76117511	76165965	-	48455	GeneID:615304,VGNC:VGNC:27660	CPNE3	protein_coding	copine 3	2925
CLIC1	Chr23	27575645	27581237	+	5593	BGD:BT10023,GeneID:515646,VGNC:VGNC:27439	CLIC1	protein_coding	chloride intracellular channel 1	2925
MEX3C	Chr24	50647155	50667749	-	20595	BGD:BT26732,GeneID:529318,VGNC:VGNC:31420	MEX3C	protein_coding	NA	2924
ZDHHC4	Chr25	38409136	38417823	+	8688	GeneID:514338,VGNC:VGNC:37142	ZDHHC4	protein_coding	zinc finger DHHC-type containing 4	2918
COPS6	Chr25	36357122	36359887	-	2766	BGD:BT17034,GeneID:512756,VGNC:VGNC:27603	COPS6	protein_coding	COP9 signalosome subunit 6	2916
COL12A1	Chr9	14661264	14779844	-	118581	GeneID:359712,VGNC:VGNC:52756	COL12A1	protein_coding	collagen type XII alpha 1 chain	2915
CRABP2	Chr3	14125444	14130428	+	4985	BGD:BT21906,GeneID:493998,VGNC:VGNC:27686	CRABP2	protein_coding	cellular retinoic acid binding protein 2	2914
LANCL1	Chr2	98188209	98237660	-	49452	BGD:BT24763,GeneID:540559,VGNC:VGNC:30783	LANCL1	protein_coding	LanC like 1	2913
SLC38A1	Chr5	33920668	33999849	+	79182	GeneID:527491,VGNC:VGNC:34846	SLC38A1	protein_coding	NA	2913
MKLN1	Chr4	94849987	95241941	+	391955	GeneID:508844,VGNC:VGNC:31490	MKLN1	protein_coding	muskelin 1	2911
DLG2	Chr29	9932887	12255824	+	2322938	GeneID:100851408	DLG2	protein_coding	NA	2911
METTL9	Chr25	20097126	20147142	+	50017	BGD:BT11962,GeneID:787067,VGNC:VGNC:31418	METTL9	protein_coding	methyltransferase like 9	2910
ATP5PB	Chr3	31846422	31863330	-	16909	BGD:BT16652,GeneID:282701,VGNC:VGNC:26303	ATP5PB	protein_coding	ATP synthase peripheral stalk-membrane subunit b	2908
C20H5orf51	Chr20	32611921	32634245	-	22325	GeneID:112443003	C20H5orf51	protein_coding	NA	2906
SLC29A1	Chr23	17730856	17741098	+	10243	BGD:BT16594,GeneID:510932,VGNC:VGNC:54237	SLC29A1	protein_coding	solute carrier family 29 member 1	2905
TUFM	Chr25	25967782	25971737	+	3956	BGD:BT16417,GeneID:281556,VGNC:VGNC:36517	TUFM	protein_coding	Tu translation elongation factor%2C mitochondrial	2905
KCTD2	Chr19	56384702	56398725	-	14024	GeneID:789539,VGNC:VGNC:30509	KCTD2	protein_coding	NA	2902
PHGDH	Chr3	23565152	23596343	-	31192	BGD:BT10529,GeneID:505103	PHGDH	protein_coding	phosphoglycerate dehydrogenase	2900
RPL23A	Chr19	20145787	20148657	+	2871	BGD:BT24888,GeneID:507168	RPL23A	protein_coding	ribosomal protein L23a	2899
PSAT1	Chr8	54216912	54245206	+	28295	BGD:BT13431,GeneID:533044	PSAT1	protein_coding	phosphoserine aminotransferase 1	2898
DIP2B	Chr5	29182826	29412465	-	229640	BGD:BT13121,GeneID:512064,VGNC:VGNC:28067	DIP2B	protein_coding	disco interacting protein 2 homolog B	2896
PRELID3B	Chr13	57347392	57357221	+	9830	GeneID:616523	PRELID3B	protein_coding	PRELI domain containing 3B	2885
TRIM2	Chr17	4309171	4495987	-	186817	BGD:BT15420,GeneID:538617,VGNC:VGNC:36318	TRIM2	protein_coding	tripartite motif containing 2	2882
CARHSP1	Chr25	7685029	7698191	-	13163	BGD:BT29113,GeneID:506760,VGNC:VGNC:26766	CARHSP1	protein_coding	calcium regulated heat stable protein 1	2881
PCM1	Chr27	19261185	19352084	-	90900	BGD:BT29428,GeneID:525337,VGNC:VGNC:32634	PCM1	protein_coding	NA	2880
TOLLIP	Chr29	50169952	50185623	+	15672	BGD:BT10418,GeneID:539480,VGNC:VGNC:36216	TOLLIP	protein_coding	toll interacting protein	2880
PSMC5	Chr19	48077622	48082211	+	4590	BGD:BT16882,GeneID:282015,VGNC:VGNC:33459	PSMC5	protein_coding	proteasome 26S subunit%2C ATPase 5	2879
SETD5	Chr22	17130374	17209607	-	79234	BGD:BT27030,GeneID:532578,VGNC:VGNC:52826	SETD5	protein_coding	SET domain containing 5	2879
PLIN2	Chr8	25117110	25131174	+	14065	BGD:BT10600,GeneID:280981,VGNC:VGNC:33030	PLIN2	protein_coding	perilipin 2	2878
FOXK2	Chr19	50027210	50079519	-	52310	BGD:BT16879,GeneID:532359	FOXK2	protein_coding	NA	2875
WAC	Chr13	36065407	36145016	-	79610	BGD:BT13011,GeneID:532597,VGNC:VGNC:36861	WAC	protein_coding	NA	2874
JPT2	Chr25	1289616	1303831	+	14216	BGD:BT21086,GeneID:618512,VGNC:VGNC:30384	JPT2	protein_coding	Jupiter microtubule associated homolog 2	2874
KMT2E	Chr4	46202169	46293391	+	91223	BGD:BT15401,GeneID:539121,VGNC:VGNC:30694	KMT2E	protein_coding	lysine (K)-specific methyltransferase 2E	2872
AVL9	Chr4	63951929	64010294	-	58366	BGD:BT28146,GeneID:534141,VGNC:VGNC:26355	AVL9	protein_coding	NA	2872
DAZAP2	Chr5	28547773	28552088	-	4316	BGD:BT16838,GeneID:540286,VGNC:VGNC:27886	DAZAP2	protein_coding	DAZ associated protein 2	2872
RAB11A	Chr10	12743645	12762897	+	19253	BGD:BT10133,GeneID:534708,VGNC:VGNC:33614	RAB11A	protein_coding	RAB11A%2C member RAS oncogene family	2872
IMPA1	Chr14	80891203	80922355	+	31153	BGD:BT20268,GeneID:281865,VGNC:VGNC:30184	IMPA1	protein_coding	inositol monophosphatase 1	2871
NNT	Chr20	31153166	31245433	-	92268	BGD:BT11461,GeneID:280878,VGNC:VGNC:32143	NNT	protein_coding	nicotinamide nucleotide transhydrogenase	2868
UAP1L1	Chr11	106108089	106114185	+	6097	GeneID:100299558,VGNC:VGNC:36560	UAP1L1	protein_coding	NA	2859
PCED1A	Chr13	52347642	52352823	+	5182	GeneID:614835,VGNC:VGNC:32623	PCED1A	protein_coding	PC-esterase domain containing 1A	2855
MAX	Chr10	77202088	77226363	-	24276	BGD:BT12456,GeneID:540616,VGNC:VGNC:31269	MAX	protein_coding	MYC associated factor X	2854
FASN	Chr19	50776167	50794939	+	18773	GeneID:281152,VGNC:VGNC:28871	FASN	protein_coding	fatty acid synthase	2849
RANBP9	Chr23	42945391	43018574	+	73184	GeneID:614026,VGNC:VGNC:33712	RANBP9	protein_coding	NA	2848
SMAD5	Chr7	47561017	47623314	+	62298	BGD:BT12037,GeneID:768050,VGNC:VGNC:34978	SMAD5	protein_coding	SMAD family member 5	2847
KHSRP	Chr7	18036722	18048156	+	11435	GeneID:505564,VGNC:VGNC:30545	KHSRP	protein_coding	NA	2846
HNRNPA0	Chr7	49215876	49218999	-	3124	BGD:BT17209,GeneID:540311,VGNC:VGNC:52238	HNRNPA0	protein_coding	NA	2845
STOML2	Chr8	59358093	59361352	-	3260	BGD:BT14475,GeneID:510324,VGNC:VGNC:35411	STOML2	protein_coding	stomatin like 2	2841
PDE4D	Chr20	18742880	20317769	+	1574890	BGD:BT21422,GeneID:539556,VGNC:VGNC:32677	PDE4D	protein_coding	NA	2839
DCTN4	Chr7	62073746	62106763	-	33018	BGD:BT14391,GeneID:613489,VGNC:VGNC:27931	DCTN4	protein_coding	dynactin subunit 4	2837
SPIN1	Chr8	89648860	89730471	-	81612	BGD:BT21437,GeneID:541068,VGNC:VGNC:35217	SPIN1	protein_coding	spindlin 1	2837
RABL6	Chr11	105908984	105928079	+	19096	GeneID:508218,VGNC:VGNC:33674	RABL6	protein_coding	RAB%2C member RAS oncogene family like 6	2836
SAFB	Chr7	18621604	18682683	-	61080	GeneID:539785	SAFB	protein_coding	scaffold attachment factor B	2834
NID2	Chr10	44846567	44939145	-	92579	BGD:BT10686,GeneID:521854,VGNC:VGNC:32074	NID2	protein_coding	nidogen 2	2832
PDXDC1	Chr25	13731837	13786753	-	54917	GeneID:505868	PDXDC1	protein_coding	pyridoxal dependent decarboxylase domain containing 1	2832
LIX1L	Chr3	21418207	21443140	+	24934	BGD:BT19980,GeneID:788858,VGNC:VGNC:30913	LIX1L	protein_coding	limb and CNS expressed 1 like	2831
DCTN2	Chr5	55933219	55946889	+	13671	BGD:BT29089,GeneID:527201,VGNC:VGNC:27929	DCTN2	protein_coding	dynactin subunit 2	2830
PPP1R9B	Chr19	36507183	36523339	+	16157	GeneID:101906096	PPP1R9B	protein_coding	NA	2828
POLE3	Chr8	102655928	102658552	-	2625	BGD:BT21246,GeneID:510678,VGNC:VGNC:33120	POLE3	protein_coding	DNA polymerase epsilon 3%2C accessory subunit	2826
ELOB	Chr25	2281024	2285011	+	3988	BGD:BT28945,GeneID:617277	ELOB	protein_coding	elongin B	2820
UTP15	Chr20	8051885	8070652	-	18768	BGD:BT17370,GeneID:526343,VGNC:VGNC:36742	UTP15	protein_coding	UTP15%2C small subunit processome component	2819
RRM2	Chr11	87488673	87495961	-	7289	BGD:BT19334,GeneID:508167,VGNC:VGNC:34165	RRM2	protein_coding	ribonucleotide reductase regulatory subunit M2	2818
AKAP13	Chr21	16215460	16539759	+	324300	GeneID:504288	AKAP13	protein_coding	NA	2817
CYGB	Chr19	55218139	55227970	+	9832	BGD:BT26845,GeneID:510299,VGNC:VGNC:50268	CYGB	protein_coding	cytoglobin	2814
PRKD3	Chr11	19678004	19765024	-	87021	BGD:BT12996,GeneID:538447,VGNC:VGNC:33338	PRKD3	protein_coding	protein kinase D3	2812
JUND	Chr7	4912209	4913961	+	1753	BGD:BT17686,GeneID:517192	JUND	protein_coding	JunD proto-oncogene%2C AP-1 transcription factor subunit	2810
CNOT6L	Chr6	92412054	92528461	-	116408	GeneID:518225,VGNC:VGNC:27521	CNOT6L	protein_coding	CCR4-NOT transcription complex%2C subunit 6-like	2809
DPP3	Chr29	44521233	44553203	+	31971	GeneID:510200,VGNC:VGNC:28187	DPP3	protein_coding	dipeptidyl peptidase 3	2808
ASPSCR1	Chr19	50892632	50920588	-	27957	GeneID:515670	ASPSCR1	protein_coding	ASPSCR1%2C UBX domain containing tether for SLC2A4	2807
NBR1	Chr19	43140332	43169401	+	29070	BGD:BT25616,GeneID:515032,VGNC:VGNC:31896	NBR1	protein_coding	NBR1%2C autophagy cargo receptor	2805
PLS3	ChrX	64140072	64236965	+	96894	BGD:BT22944,GeneID:505687,VGNC:VGNC:33052	PLS3	protein_coding	plastin 3	2802
MAGED2	ChrX	92285848	92294206	+	8359	BGD:BT20879,GeneID:514372	MAGED2	protein_coding	melanoma antigen family D%2C 2	2802
FNIP1	Chr7	22699167	22820846	+	121680	GeneID:523042,VGNC:VGNC:29068	FNIP1	protein_coding	NA	2799
TIMM17A	Chr16	80530105	80543987	-	13883	GeneID:509797,VGNC:VGNC:49572	TIMM17A	protein_coding	NA	2798
EHBP1	Chr11	61153372	61540343	+	386972	GeneID:100300164,VGNC:VGNC:28370	EHBP1	protein_coding	NA	2797
SNX17	Chr11	72286895	72292689	-	5795	BGD:BT29335,GeneID:529972,VGNC:VGNC:35097	SNX17	protein_coding	sorting nexin 17	2796
GGA2	Chr25	21152997	21182474	-	29478	BGD:BT15224,GeneID:517031,VGNC:VGNC:29336	GGA2	protein_coding	NA	2796
AFAP1	Chr6	114134147	114283831	-	149685	BGD:BT29278,GeneID:534032,VGNC:VGNC:25706	AFAP1	protein_coding	actin filament associated protein 1	2795
GNAI3	Chr3	33854855	33899237	-	44383	BGD:BT21260,GeneID:539521,VGNC:VGNC:29451	GNAI3	protein_coding	G protein subunit alpha i3	2792
PSME3	Chr19	42848320	42866438	+	18119	GeneID:100336105,VGNC:VGNC:33475	PSME3	protein_coding	NA	2792
TNKS	Chr27	25497605	25659324	+	161720	BGD:BT20660,GeneID:535030,VGNC:VGNC:36184	TNKS	protein_coding	tankyrase	2791
S100A16	Chr3	16769090	16776634	+	7545	BGD:BT11619,GeneID:505679,VGNC:VGNC:34241	S100A16	protein_coding	S100 calcium binding protein A16	2789
USP24	Chr3	91131413	91287213	+	155801	GeneID:532257,VGNC:VGNC:36717	USP24	protein_coding	NA	2789
SMURF2	Chr19	48729470	48778477	-	49008	BGD:BT23993,GeneID:540826,VGNC:VGNC:35041	SMURF2	protein_coding	NA	2789
TMX4	Chr13	680566	739284	-	58719	BGD:BT23328,GeneID:618015	TMX4	protein_coding	thioredoxin related transmembrane protein 4	2787
TCF25	Chr18	14681418	14702859	+	21442	BGD:BT16960,GeneID:100848970,VGNC:VGNC:35692	TCF25	protein_coding	transcription factor 25	2786
SUPT6H	Chr19	20098473	20129723	+	31251	BGD:BT14143,GeneID:538671,VGNC:VGNC:50619	SUPT6H	protein_coding	SPT6 homolog%2C histone chaperone	2785
DYM	Chr24	48720702	49123084	-	402383	BGD:BT21256,GeneID:613923,VGNC:VGNC:28269	DYM	protein_coding	dymeclin	2782
NUBPL	Chr21	42056623	42504461	+	447839	GeneID:614641,VGNC:VGNC:32317	NUBPL	protein_coding	nucleotide binding protein like	2781
TJP1	Chr21	28398722	28658040	-	259319	GeneID:407102,VGNC:VGNC:35881	TJP1	protein_coding	NA	2780
OAT	Chr26	44045035	44064355	-	19321	BGD:BT21044,GeneID:505323,VGNC:VGNC:50132	OAT	protein_coding	ornithine aminotransferase	2778
ME1	Chr9	23131887	23352278	-	220392	BGD:BT12316,GeneID:540985,VGNC:VGNC:31339	ME1	protein_coding	malic enzyme 1	2777
VPS4A	Chr18	36458055	36471999	+	13945	BGD:BT21233,GeneID:618168	VPS4A	protein_coding	vacuolar protein sorting 4 homolog A	2777
PSMC2	Chr4	44569120	44582371	+	13252	GeneID:530186,VGNC:VGNC:33455	PSMC2	protein_coding	proteasome 26S subunit%2C ATPase 2	2776
HNRNPAB	Chr7	39280072	39286715	+	6644	GeneID:513410,VGNC:VGNC:52241	HNRNPAB	protein_coding	heterogeneous nuclear ribonucleoprotein A/B	2776
VAPA	Chr24	41892897	41931452	+	38556	BGD:BT23362,GeneID:516024,VGNC:VGNC:36763	VAPA	protein_coding	VAMP associated protein A	2776
UBB	Chr19	33249951	33251848	-	1898	BGD:BT13380,GeneID:281370	UBB	protein_coding	ubiquitin B	2774
LARP6	Chr10	17679369	17701765	-	22397	BGD:BT15687,GeneID:787569,VGNC:VGNC:30793	LARP6	protein_coding	La ribonucleoprotein domain family member 6	2772
BIRC6	Chr11	14961077	15174772	+	213696	GeneID:534211,VGNC:VGNC:26502	BIRC6	protein_coding	baculoviral IAP repeat containing 6	2771
COX6A1	Chr17	62744136	62746010	+	1875	GeneID:282199	COX6A1	protein_coding	cytochrome c oxidase subunit VIa polypeptide 1	2771
CAT	Chr15	64975290	65011234	+	35945	GeneID:531682,VGNC:VGNC:26792	CAT	protein_coding	catalase	2770
NSD2	Chr6	116640560	116719873	-	79314	BGD:BT14497,GeneID:540769,VGNC:VGNC:32272	NSD2	protein_coding	NA	2768
HIP1	Chr25	33878188	34015906	-	137719	BGD:BT21860,GeneID:505919,VGNC:VGNC:29857	HIP1	protein_coding	huntingtin interacting protein 1	2764
CTNND1	Chr15	80967281	81012627	+	45347	BGD:BT22014,GeneID:515187,VGNC:VGNC:27805	CTNND1	protein_coding	catenin delta 1	2756
LOC509034	Chr10	86875770	86908135	+	32366	BGD:BT23279,GeneID:509034	LOC509034	protein_coding	NA	2753
SBF1	Chr5	119751853	119784052	-	32200	BGD:BT18409,GeneID:510349,VGNC:VGNC:34305	SBF1	protein_coding	NA	2751
RAPGEF1	Chr11	101696966	101834070	-	137105	BGD:BT24925,GeneID:520454,VGNC:VGNC:33722	RAPGEF1	protein_coding	Rap guanine nucleotide exchange factor (GEF) 1	2750
PHF10	Chr9	103494501	103514709	-	20209	BGD:BT20156,GeneID:507648,VGNC:VGNC:32813	PHF10	protein_coding	PHD finger protein 10	2749
ANKRD13A	Chr17	63266230	63300392	-	34163	BGD:BT16902,GeneID:511883,VGNC:VGNC:25912	ANKRD13A	protein_coding	ankyrin repeat domain 13A	2749
NXN	Chr19	21889158	22053103	+	163946	BGD:BT15258,GeneID:531367,VGNC:VGNC:32376	NXN	protein_coding	nucleoredoxin	2747
PPP2R5C	Chr21	66678460	66817959	+	139500	BGD:BT27651,GeneID:505757,VGNC:VGNC:33262	PPP2R5C	protein_coding	protein phosphatase 2 regulatory subunit B'gamma	2746
WTIP	Chr18	44881373	44907012	+	25640	BGD:BT28941,GeneID:505059,VGNC:VGNC:52261	WTIP	protein_coding	Wilms tumor 1 interacting protein	2745
RNF169	Chr15	54063689	54151247	+	87559	GeneID:525756,VGNC:VGNC:34034	RNF169	protein_coding	NA	2743
R3HDM2	Chr5	56031530	56191525	+	159996	GeneID:613499	R3HDM2	protein_coding	R3H domain containing 2	2741
TPR	Chr16	67386975	67461739	-	74765	BGD:BT16331,GeneID:507869	TPR	protein_coding	translocated promoter region (to activated MET oncogene)	2739
MGC148714	Chr14	64442651	64452625	+	9975	GeneID:614700	MGC148714	protein_coding	cytochrome c oxidase subunit 6C	2738
AGBL4	Chr3	96267287	97733389	+	1466103	GeneID:615787	AGBL4	protein_coding	NA	2736
NIP7	Chr18	36480927	36546729	+	65803	BGD:BT17377,GeneID:509981,VGNC:VGNC:32080	NIP7	protein_coding	NIP7%2C nucleolar pre-rRNA processing protein	2736
CYB5B	Chr18	36548148	36569868	+	21721	BGD:BT27635,GeneID:506370,VGNC:VGNC:49139	CYB5B	protein_coding	cytochrome b5 type B	2736
GEM	Chr14	70066769	70080794	+	14026	BGD:BT19468,GeneID:538437,VGNC:VGNC:29315	GEM	protein_coding	GTP binding protein overexpressed in skeletal muscle	2735
EGLN2	Chr18	50047626	50060820	+	13195	GeneID:536763	EGLN2	protein_coding	egl-9 family hypoxia inducible factor 2	2735
DDX21	Chr28	25219711	25243113	+	23403	BGD:BT11967,GeneID:781917	DDX21	protein_coding	DExD-box helicase 21	2734
ETV4	Chr19	43447252	43462791	-	15540	GeneID:533129,VGNC:VGNC:28630	ETV4	protein_coding	NA	2733
OSBPL8	Chr5	5836459	6001491	-	165033	GeneID:533350,VGNC:VGNC:32466	OSBPL8	protein_coding	NA	2730
STRAP	Chr5	94018314	94039950	-	21637	BGD:BT16320,GeneID:510201,VGNC:VGNC:35420	STRAP	protein_coding	serine/threonine kinase receptor associated protein	2730
HIKESHI	Chr29	9203500	9240814	-	37315	BGD:BT18232,GeneID:504867,VGNC:VGNC:29853	HIKESHI	protein_coding	Hikeshi%2C heat shock protein nuclear import factor	2730
HELB	Chr5	47481327	47519482	-	38156	BGD:BT18584,GeneID:614572,VGNC:VGNC:29804	HELB	protein_coding	DNA helicase B	2725
EMP1	Chr5	96632244	96654008	-	21765	BGD:BT21629,GeneID:786490,VGNC:VGNC:28481	EMP1	protein_coding	NA	2725
DENND1A	Chr11	94527719	95058746	-	531028	BGD:BT16488,GeneID:514134,VGNC:VGNC:27993	DENND1A	protein_coding	DENN domain containing 1A	2724
PTBP3	Chr8	101630385	101722060	-	91676	GeneID:104968451,VGNC:VGNC:52810	PTBP3	protein_coding	NA	2721
TRPC4AP	Chr13	64304947	64374236	-	69290	BGD:BT12854,GeneID:532834,VGNC:VGNC:36384	TRPC4AP	protein_coding	transient receptor potential cation channel subfamily C member 4 associated protein	2720
PIP4K2B	Chr19	39354836	39381127	-	26292	BGD:BT15361,GeneID:539211,VGNC:VGNC:32907	PIP4K2B	protein_coding	phosphatidylinositol-5-phosphate 4-kinase type 2 beta	2719
SERPINB6	Chr23	50735209	50750964	+	15756	BGD:BT12667,GeneID:286854	SERPINB6	protein_coding	serpin peptidase inhibitor%2C clade B (ovalbumin)%2C member 6	2719
SUMO3	Chr1	144687135	144696665	-	9531	BGD:BT27063,GeneID:617236	SUMO3	protein_coding	small ubiquitin-like modifier 3	2716
EHBP1L1	Chr29	43758503	43774081	+	15579	BGD:BT19337,GeneID:788760,VGNC:VGNC:28371	EHBP1L1	protein_coding	EH domain binding protein 1 like 1	2713
AMD1	Chr9	39424554	39445862	-	21309	BGD:BT12022,GeneID:280997,VGNC:VGNC:25859	AMD1	protein_coding	adenosylmethionine decarboxylase 1	2711
PSME4	Chr11	36572842	36673067	-	100226	BGD:BT15703,GeneID:528142,VGNC:VGNC:33476	PSME4	protein_coding	proteasome activator subunit 4	2711
BICC1	Chr28	13971461	14319100	+	347640	BGD:BT11443,GeneID:537799,VGNC:VGNC:26490	BICC1	protein_coding	NA	2711
ARFGAP3	Chr5	113619168	113671130	-	51963	BGD:BT13861,GeneID:532778,VGNC:VGNC:26063	ARFGAP3	protein_coding	ADP ribosylation factor GTPase activating protein 3	2710
HBS1L	Chr9	73010902	73096098	-	85197	BGD:BT16271,GeneID:541083,VGNC:VGNC:29768	HBS1L	protein_coding	HBS1 like translational GTPase	2710
RETREG3	Chr19	42656058	42675929	-	19872	BGD:BT15598,GeneID:789163,VGNC:VGNC:33880	RETREG3	protein_coding	NA	2710
TTLL12	Chr5	113942508	113959663	-	17156	BGD:BT27154,GeneID:511319,VGNC:VGNC:36491	TTLL12	protein_coding	tubulin tyrosine ligase like 12	2709
ATF5	Chr18	56268322	56273679	+	5358	BGD:BT12332,GeneID:515654,VGNC:VGNC:26243	ATF5	protein_coding	activating transcription factor 5	2709
OCIAD1	Chr6	67496280	67519222	+	22943	BGD:BT20540,GeneID:533520,VGNC:VGNC:53769	OCIAD1	protein_coding	OCIA domain containing 1	2703
WDR26	Chr16	27554065	27592189	-	38125	GeneID:767999,VGNC:VGNC:36889	WDR26	protein_coding	WD repeat domain 26	2701
SLC25A51	Chr8	61970932	61994940	-	24009	BGD:BT23146,GeneID:781425	SLC25A51	protein_coding	solute carrier family 25 member 51	2696
RANBP1	Chr17	72993520	73000402	+	6883	BGD:BT21615,GeneID:533251	RANBP1	protein_coding	RAN binding protein 1	2695
RALGAPB	Chr13	67360147	67453595	+	93449	GeneID:787596,VGNC:VGNC:33703	RALGAPB	protein_coding	NA	2694
UBE2Q2	Chr21	31126678	31189226	+	62549	GeneID:511631,VGNC:VGNC:36593	UBE2Q2	protein_coding	ubiquitin conjugating enzyme E2 Q2	2694
ARHGEF40	Chr10	26001808	26020994	-	19187	GeneID:527362,VGNC:VGNC:26118	ARHGEF40	protein_coding	Rho guanine nucleotide exchange factor (GEF) 40	2691
VAMP3	Chr16	45607169	45616702	-	9534	BGD:BT26603,GeneID:505379,VGNC:VGNC:36757	VAMP3	protein_coding	vesicle associated membrane protein 3	2691
RNF4	Chr6	116189719	116223906	-	34188	BGD:BT26783,GeneID:617018,VGNC:VGNC:34065	RNF4	protein_coding	ring finger protein 4	2690
PRPF38B	Chr3	34672728	34681344	-	8617	GeneID:100299693,VGNC:VGNC:33376	PRPF38B	protein_coding	NA	2689
NIPSNAP2	Chr25	27661822	27688707	+	26886	GeneID:767938,VGNC:VGNC:32087	NIPSNAP2	protein_coding	nipsnap homolog 2	2689
COPB1	Chr15	38233088	38267716	+	34629	BGD:BT19538,GeneID:535533,VGNC:VGNC:27593	COPB1	protein_coding	coatomer protein complex subunit beta 1	2686
ATP2B3	ChrX	36747220	36809027	+	61808	BGD:BT21553,GeneID:504353,VGNC:VGNC:26295	ATP2B3	protein_coding	ATPase plasma membrane Ca2+ transporting 3	2685
NELFB	Chr11	106264508	106274382	+	9875	BGD:BT18946,GeneID:512799,VGNC:VGNC:54461	NELFB	protein_coding	NA	2683
ALDH9A1	Chr3	3220621	3249673	+	29053	BGD:BT26243,GeneID:537539,VGNC:VGNC:25820	ALDH9A1	protein_coding	aldehyde dehydrogenase 9 family member A1	2680
ADAR	Chr3	15944879	15996887	+	52009	BGD:BT26638,GeneID:505134,VGNC:VGNC:25635	ADAR	protein_coding	NA	2680
PSMC1	Chr10	101862243	101874844	+	12602	BGD:BT28222,GeneID:506238,VGNC:VGNC:33454	PSMC1	protein_coding	proteasome 26S subunit%2C ATPase 1	2680
ALDH1L2	Chr5	68542281	68603070	-	60790	GeneID:516864,VGNC:VGNC:25812	ALDH1L2	protein_coding	aldehyde dehydrogenase 1 family member L2	2679
LAMA4	Chr9	38176082	38331079	+	154998	BGD:BT12452,GeneID:529670,VGNC:VGNC:52792	LAMA4	protein_coding	laminin%2C alpha 4	2679
CDKN1A	Chr23	10573389	10590591	+	17203	BGD:BT10775,GeneID:513497,VGNC:VGNC:27142	CDKN1A	protein_coding	cyclin dependent kinase inhibitor 1A	2673
RAB3GAP1	Chr2	62127815	62238860	-	111046	BGD:BT12773,GeneID:535393,VGNC:VGNC:33653	RAB3GAP1	protein_coding	RAB3 GTPase activating protein catalytic subunit 1	2671
TMEM250	Chr11	103614525	103618667	-	4143	GeneID:784805,VGNC:VGNC:36059	TMEM250	protein_coding	NA	2666
MOB1B	Chr6	86250301	86308361	+	58061	BGD:BT28882,GeneID:515407,VGNC:VGNC:31542	MOB1B	protein_coding	MOB kinase activator 1B	2664
CSNK1D	Chr19	50597270	50635075	+	37806	BGD:BT10522,GeneID:523542,VGNC:VGNC:27766	CSNK1D	protein_coding	casein kinase 1 delta	2662
RBMS2	Chr5	56819989	56910320	-	90332	BGD:BT10507,GeneID:509798,VGNC:VGNC:33810	RBMS2	protein_coding	RNA binding motif single stranded interacting protein 2	2661
MED13	Chr19	11057704	11154630	+	96927	BGD:BT25023,GeneID:524868,VGNC:VGNC:31350	MED13	protein_coding	NA	2657
SRRM2	Chr25	2285236	2303538	-	18303	BGD:BT15563,GeneID:539515	SRRM2	protein_coding	NA	2656
CUEDC2	Chr26	23046320	23054244	-	7925	GeneID:516091	CUEDC2	protein_coding	CUE domain containing 2	2656
PUM1	Chr2	122527892	122653986	+	126095	GeneID:535450,VGNC:VGNC:33569	PUM1	protein_coding	pumilio RNA binding family member 1	2648
TMEM147	Chr18	46204432	46206544	+	2113	BGD:BT13070,GeneID:535038,VGNC:VGNC:35978	TMEM147	protein_coding	transmembrane protein 147	2648
RBM10	ChrX	85531429	85557443	+	26015	BGD:BT15845,GeneID:505749,VGNC:VGNC:33783	RBM10	protein_coding	RNA binding motif protein 10	2647
STON1	Chr11	30836440	30892687	+	56248	BGD:BT14146,GeneID:100140704	STON1	protein_coding	stonin 1	2645
ARF3	Chr5	30855778	30871065	+	15288	GeneID:510994	ARF3	protein_coding	ADP ribosylation factor 3	2643
PRKD1	Chr21	40114257	40461043	-	346787	BGD:BT29697,GeneID:533270,VGNC:VGNC:53949	PRKD1	protein_coding	NA	2643
SACS	Chr12	34604329	34669670	+	65342	GeneID:539378,VGNC:VGNC:34260	SACS	protein_coding	NA	2642
ASNSD1	Chr2	6665580	6676432	-	10853	GeneID:539672,VGNC:VGNC:26216	ASNSD1	protein_coding	asparagine synthetase domain containing 1	2641
COL4A3BP	Chr10	6793847	6925358	-	131512	BGD:BT17413,GeneID:286797,VGNC:VGNC:27566	COL4A3BP	protein_coding	collagen type IV alpha 3 binding protein	2641
C15H11orf58	Chr15	35689575	35716099	-	26525	GeneID:616182,VGNC:VGNC:52632	C15H11orf58	protein_coding	chromosome 15 C11orf58 homolog	2641
WDFY1	Chr2	112011306	112063238	-	51933	BGD:BT16100,GeneID:614729,VGNC:VGNC:36876	WDFY1	protein_coding	WD repeat and FYVE domain containing 1	2638
HK2	Chr11	9741445	9810551	-	69107	BGD:BT19008,GeneID:788926,VGNC:VGNC:29865	HK2	protein_coding	NA	2637
PCMTD2	Chr13	53650808	53668948	-	18141	BGD:BT14008,GeneID:505807	PCMTD2	protein_coding	protein-L-isoaspartate (D-aspartate) O-methyltransferase domain containing 2	2636
RPS24	Chr28	33725323	33730703	+	5381	GeneID:530464	RPS24	protein_coding	ribosomal protein S24	2634
HMGXB3	Chr7	61318938	61379918	+	60981	BGD:BT27231,GeneID:509419,VGNC:VGNC:29882	HMGXB3	protein_coding	NA	2633
SHOX2	Chr1	109417705	109428087	+	10383	BGD:BT14115,GeneID:525900,VGNC:VGNC:34606	SHOX2	protein_coding	short stature homeobox 2	2632
SULF1	Chr14	33277524	33476643	+	199120	GeneID:535166,VGNC:VGNC:53880	SULF1	protein_coding	NA	2632
GPNMB	Chr4	31876899	31903133	+	26235	BGD:BT19490,GeneID:509600,VGNC:VGNC:29541	GPNMB	protein_coding	glycoprotein nmb	2631
INO80	Chr10	36505677	36629218	-	123542	BGD:BT14442,GeneID:505992,VGNC:VGNC:30205	INO80	protein_coding	INO80 complex subunit	2630
AMZ2	Chr19	61889033	61897592	-	8560	BGD:BT21275,GeneID:515126,VGNC:VGNC:25878	AMZ2	protein_coding	archaelysin family metallopeptidase 2	2630
CHCHD2	Chr25	27760603	27766328	-	5726	GeneID:614033	CHCHD2	protein_coding	coiled-coil-helix-coiled-coil-helix domain containing 2	2630
RTCB	Chr5	71017591	71038959	-	21369	BGD:BT25794,GeneID:525106,VGNC:VGNC:34194	RTCB	protein_coding	RNA 2'%2C3'-cyclic phosphate and 5'-OH ligase	2629
SUPT16H	Chr10	25771978	25806673	+	34696	BGD:BT27459,GeneID:514989,VGNC:VGNC:35478	SUPT16H	protein_coding	SPT16 homolog%2C facilitates chromatin remodeling subunit	2626
TCAF1	Chr4	107019294	107070630	-	51337	BGD:BT16798,GeneID:533126,VGNC:VGNC:35676	TCAF1	protein_coding	TRPM8 channel associated factor 1	2625
QSER1	Chr15	63556814	63636646	+	79833	BGD:BT24287,GeneID:537018,VGNC:VGNC:33604	QSER1	protein_coding	glutamine and serine rich 1	2625
IL13RA1	ChrX	3168827	3246931	+	78105	GeneID:407110	IL13RA1	protein_coding	interleukin 13 receptor%2C alpha 1	2625
RWDD4	Chr27	14365333	14375102	-	9770	GeneID:509865,VGNC:VGNC:34229	RWDD4	protein_coding	RWD domain containing 4	2623
GBE1	Chr1	29105747	29418948	-	313202	GeneID:615745,VGNC:VGNC:53570	GBE1	protein_coding	1%2C4-alpha-glucan branching enzyme 1	2622
CRKL	Chr17	72288318	72307365	+	19048	BGD:BT25320,GeneID:518180,VGNC:VGNC:53897	CRKL	protein_coding	NA	2622
ERGIC1	Chr20	4596537	4709462	+	112926	BGD:BT26489,GeneID:616293,VGNC:VGNC:28578	ERGIC1	protein_coding	endoplasmic reticulum-golgi intermediate compartment 1	2620
CDC42EP5	Chr18	62891254	62897723	-	6470	BGD:BT28194,GeneID:618745,VGNC:VGNC:27076	CDC42EP5	protein_coding	NA	2618
LTBP1	Chr11	15473936	15930112	+	456177	GeneID:510559,VGNC:VGNC:31071	LTBP1	protein_coding	latent transforming growth factor beta binding protein 1	2617
OS9	Chr5	55744822	55779090	-	34269	BGD:BT19477,GeneID:504832,VGNC:VGNC:32455	OS9	protein_coding	OS9%2C endoplasmic reticulum lectin	2615
CCSER2	Chr28	39271709	39430382	+	158674	BGD:BT30008,GeneID:540046,VGNC:VGNC:26994	CCSER2	protein_coding	NA	2615
HSBP1	Chr18	10162302	10166854	+	4553	BGD:BT17836,GeneID:767979,VGNC:VGNC:29963	HSBP1	protein_coding	heat shock factor binding protein 1	2614
MYO9B	Chr7	5883221	5991190	-	107970	BGD:BT21933,GeneID:513493,VGNC:VGNC:31832	MYO9B	protein_coding	myosin IXB	2613
VPS26B	Chr15	83503707	83520478	+	16772	BGD:BT18367,GeneID:614321,VGNC:VGNC:36815	VPS26B	protein_coding	VPS26%2C retromer complex component B	2613
MSRB1	Chr25	1502594	1507246	-	4653	BGD:BT26284,GeneID:618441	MSRB1	protein_coding	methionine sulfoxide reductase B1	2611
FAM32A	Chr7	6830775	6837079	-	6305	BGD:BT20459,GeneID:508634	FAM32A	protein_coding	family with sequence similarity 32 member A	2610
ARHGEF10L	Chr2	134985221	135154955	-	169735	BGD:BT19769,GeneID:529043,VGNC:VGNC:26105	ARHGEF10L	protein_coding	Rho guanine nucleotide exchange factor 10 like	2609
ARL1	Chr5	65272875	65285339	-	12465	BGD:BT22116,GeneID:517345,VGNC:VGNC:26135	ARL1	protein_coding	ADP ribosylation factor like GTPase 1	2609
RAP1B	Chr5	45156910	45200871	-	43962	BGD:BT11248,GeneID:327708	RAP1B	protein_coding	RAP1B%2C member of RAS oncogene family	2607
LOC101906870	Chr17	72647471	72693069	-	45599	GeneID:101906870	LOC101906870	protein_coding	NA	2607
REEP3	Chr28	19630094	19729533	+	99440	BGD:BT21745,GeneID:512704,VGNC:VGNC:33853	REEP3	protein_coding	receptor accessory protein 3	2607
KDELR3	Chr5	110148728	110161892	+	13165	BGD:BT23820,GeneID:509687,VGNC:VGNC:30520	KDELR3	protein_coding	KDEL endoplasmic reticulum protein retention receptor 3	2606
CTBP1	Chr6	117201521	117225838	+	24318	BGD:BT18769,GeneID:513131,VGNC:VGNC:27785	CTBP1	protein_coding	NA	2606
LOC100295883	Chr7	7483779	7515343	+	31565	GeneID:100295883	LOC100295883	protein_coding	NA	2606
SEC61A1	Chr22	59545669	59558314	-	12646	BGD:BT15900,GeneID:505064,VGNC:VGNC:49153	SEC61A1	protein_coding	Sec61 translocon alpha 1 subunit	2606
HDAC2	Chr9	36449623	36484815	+	35193	GeneID:407223,VGNC:VGNC:50610	HDAC2	protein_coding	histone deacetylase 2	2605
SRSF10	Chr2	128924242	128937880	+	13639	GeneID:768310,VGNC:VGNC:35298	SRSF10	protein_coding	serine and arginine rich splicing factor 10	2603
UBA52	Chr7	4603744	4606128	-	2385	BGD:BT17426,GeneID:615199,VGNC:VGNC:49884	UBA52	protein_coding	ubiquitin A-52 residue ribosomal protein fusion product 1	2603
EHD2	Chr18	54627996	54646687	+	18692	BGD:BT22662,GeneID:538348,VGNC:VGNC:28372	EHD2	protein_coding	EH domain containing 2	2601
FBXW11	Chr20	3678110	3809579	-	131470	BGD:BT22901,GeneID:540642,VGNC:VGNC:28922	FBXW11	protein_coding	NA	2594
CNN3	Chr3	48568965	48599127	+	30163	BGD:BT17118,GeneID:538975	CNN3	protein_coding	calponin 3	2590
SYNE1	Chr9	89115399	89619122	-	503724	GeneID:107131177	SYNE1	protein_coding	NA	2590
SLF2	Chr26	21762738	21802905	+	40168	GeneID:541239,VGNC:VGNC:34958	SLF2	protein_coding	SMC5-SMC6 complex localization factor 2	2587
NCOA4	Chr28	44036735	44059144	-	22410	BGD:BT13654,GeneID:525329,VGNC:VGNC:31922	NCOA4	protein_coding	nuclear receptor coactivator 4	2586
SRSF2	Chr19	55042775	55047192	+	4418	GeneID:508312	SRSF2	protein_coding	serine and arginine rich splicing factor 2	2583
PXDN	Chr8	112102902	112167795	+	64894	BGD:BT13458,GeneID:515860	PXDN	protein_coding	NA	2582
OSTM1	Chr9	42052270	42095177	+	42908	BGD:BT28181,GeneID:518522,VGNC:VGNC:32480	OSTM1	protein_coding	osteopetrosis associated transmembrane protein 1	2582
MED1	Chr19	39844900	39867816	-	22917	BGD:BT15806,GeneID:520734,VGNC:VGNC:31346	MED1	protein_coding	mediator complex subunit 1	2580
ARPC3	Chr17	54326083	54336891	-	10809	BGD:BT18810,GeneID:506596,VGNC:VGNC:53890	ARPC3	protein_coding	actin related protein 2/3 complex subunit 3	2577
STK3	Chr14	65475377	65785449	+	310073	BGD:BT17946,GeneID:533815,VGNC:VGNC:35393	STK3	protein_coding	serine/threonine kinase 3	2576
DDX54	Chr17	61174736	61194081	-	19346	GeneID:535152,VGNC:VGNC:27976	DDX54	protein_coding	NA	2574
CDH11	Chr18	32682884	32837045	-	154162	GeneID:785475,VGNC:VGNC:27092	CDH11	protein_coding	cadherin 11	2566
HP1BP3	Chr2	131855282	131892006	+	36725	BGD:BT20785,GeneID:510194,VGNC:VGNC:29935	HP1BP3	protein_coding	heterochromatin protein 1 binding protein 3	2565
TAF2	Chr14	81173269	81261603	-	88335	BGD:BT26999,GeneID:781912,VGNC:VGNC:35573	TAF2	protein_coding	TATA-box binding protein associated factor 2	2565
CBX3	Chr4	69722996	69734069	-	11074	GeneID:539788,VGNC:VGNC:49913	CBX3	protein_coding	chromobox 3	2564
ADAM12	Chr26	45513530	45903613	-	390084	BGD:BT24687,GeneID:407229,VGNC:VGNC:25605	ADAM12	protein_coding	ADAM metallopeptidase domain 12	2563
ATP5PO	Chr1	1643680	1651038	+	7359	BGD:BT23745,GeneID:281640	ATP5PO	protein_coding	ATP synthase peripheral stalk subunit OSCP	2562
SBNO2	Chr7	43592415	43634719	-	42305	BGD:BT15577,GeneID:512682,VGNC:VGNC:34309	SBNO2	protein_coding	strawberry notch homolog 2	2560
WWC2	Chr27	14019530	14172278	+	152749	BGD:BT24206,GeneID:532571,VGNC:VGNC:36975	WWC2	protein_coding	NA	2560
LSS	Chr1	145889075	145919616	-	30542	BGD:BT14436,GeneID:615906,VGNC:VGNC:31065	LSS	protein_coding	lanosterol synthase	2558
DIAPH3	Chr12	2180834	2744447	+	563614	BGD:BT22948,GeneID:525628,VGNC:VGNC:28062	DIAPH3	protein_coding	diaphanous related formin 3	2557
PPP1R12A	Chr5	9309054	9477866	-	168813	BGD:BT29208,GeneID:538606,VGNC:VGNC:33223	PPP1R12A	protein_coding	protein phosphatase 1 regulatory subunit 12A	2556
MAN1A1	Chr9	31675672	31849229	+	173558	BGD:BT24681,GeneID:530027,VGNC:VGNC:31161	MAN1A1	protein_coding	mannosidase%2C alpha%2C class 1A%2C member 1	2555
SECISBP2L	Chr10	61182286	61243126	+	60841	GeneID:100848979	SECISBP2L	protein_coding	NA	2554
FLOT2	Chr19	20251609	20269106	-	17498	BGD:BT11857,GeneID:615679,VGNC:VGNC:29037	FLOT2	protein_coding	flotillin 2	2554
USP35	Chr29	17795934	17860238	-	64305	BGD:BT20609,GeneID:525702,VGNC:VGNC:36725	USP35	protein_coding	NA	2554
BTG1	Chr5	22012133	22014845	-	2713	BGD:BT21038,GeneID:281032,VGNC:VGNC:26597	BTG1	protein_coding	BTG anti-proliferation factor 1	2551
MTAP	Chr8	22190188	22236828	-	46641	BGD:BT26879,GeneID:782907	MTAP	protein_coding	NA	2551
KIAA1191	Chr10	5012243	5025736	+	13494	BGD:BT20936,GeneID:508617,VGNC:VGNC:30565	KIAA1191	protein_coding	KIAA1191	2547
PCYT1A	Chr1	70824603	70877847	-	53245	BGD:BT15595,GeneID:100125779,VGNC:VGNC:32652	PCYT1A	protein_coding	phosphate cytidylyltransferase 1%2C choline%2C alpha	2546
ANKFY1	Chr19	24721921	24791388	-	69468	BGD:BT24266,GeneID:528403,VGNC:VGNC:25900	ANKFY1	protein_coding	NA	2543
MXD4	Chr6	116371436	116385653	+	14218	BGD:BT25462,GeneID:541116,VGNC:VGNC:31772	MXD4	protein_coding	MAX dimerization protein 4	2542
HERC2	Chr2	719757	952956	-	233200	BGD:BT12237,GeneID:535440	HERC2	protein_coding	HECT and RLD domain containing E3 ubiquitin protein ligase 2	2541
EFTUD2	Chr19	44567288	44603604	-	36317	BGD:BT26407,GeneID:509425,VGNC:VGNC:28364	EFTUD2	protein_coding	elongation factor Tu GTP binding domain containing 2	2541
RND3	Chr2	45698139	45719680	+	21542	BGD:BT13313,GeneID:783333,VGNC:VGNC:34006	RND3	protein_coding	Rho family GTPase 3	2538
HSD17B4	Chr7	34291146	34425565	-	134420	GeneID:493643,VGNC:VGNC:29975	HSD17B4	protein_coding	hydroxysteroid 17-beta dehydrogenase 4	2538
EPB41L2	Chr9	68938203	69149275	-	211073	GeneID:538959,VGNC:VGNC:28521	EPB41L2	protein_coding	NA	2538
RBFOX3	Chr19	52892529	53334699	+	442171	GeneID:511773,VGNC:VGNC:33779	RBFOX3	protein_coding	RNA binding fox-1 homolog 3	2537
SELENOT	Chr1	117507280	117537602	-	30323	BGD:BT26653,GeneID:783831,VGNC:VGNC:53604	SELENOT	protein_coding	selenoprotein T	2535
SERINC3	Chr13	72915531	72932004	-	16474	BGD:BT27897,GeneID:511861,VGNC:VGNC:34462	SERINC3	protein_coding	serine incorporator 3	2535
TAF10	Chr15	46453679	46455094	+	1416	BGD:BT17535,GeneID:514443,VGNC:VGNC:35567	TAF10	protein_coding	TATA-box binding protein associated factor 10	2534
BANF1	Chr29	44093697	44095641	+	1945	BGD:BT21043,GeneID:360196,VGNC:VGNC:54634	BANF1	protein_coding	barrier to autointegration factor 1	2534
MARVELD1	Chr26	18867898	18872335	+	4438	BGD:BT28644,GeneID:616867,VGNC:VGNC:31252	MARVELD1	protein_coding	MARVEL domain containing 1	2532
RPS25	Chr15	29588693	29590414	-	1722	BGD:BT18910,GeneID:282052	RPS25	protein_coding	ribosomal protein S25	2530
BIN1	Chr2	5418101	5475075	+	56975	BGD:BT25620,GeneID:614576,VGNC:VGNC:26497	BIN1	protein_coding	bridging integrator 1	2528
ZNF618	Chr8	103087358	103292243	+	204886	BGD:BT16395,GeneID:528603,VGNC:VGNC:37314	ZNF618	protein_coding	NA	2524
ATP6V1F	Chr4	92828697	92831381	+	2685	BGD:BT27771,GeneID:282405	ATP6V1F	protein_coding	ATPase H+ transporting V1 subunit F	2523
TBC1D14	Chr6	113396040	113504807	+	108768	BGD:BT21204,GeneID:618286,VGNC:VGNC:35628	TBC1D14	protein_coding	TBC1 domain family member 14	2519
DDT	Chr17	71335068	71337741	+	2674	BGD:BT17156,GeneID:615999	DDT	protein_coding	D-dopachrome tautomerase	2518
SIRT2	Chr18	48594222	48614134	-	19913	BGD:BT25510,GeneID:504463,VGNC:VGNC:34631	SIRT2	protein_coding	sirtuin 2	2518
MOCS2	Chr20	25956790	25975148	+	18359	BGD:BT21265,GeneID:507986,VGNC:VGNC:31548	MOCS2	protein_coding	molybdenum cofactor synthesis 2	2518
FYCO1	Chr22	53326008	53404330	+	78323	BGD:BT30103,GeneID:100139246,VGNC:VGNC:29162	FYCO1	protein_coding	NA	2518
FERMT2	Chr10	65537749	65614936	-	77188	BGD:BT17420,GeneID:616981,VGNC:VGNC:28953	FERMT2	protein_coding	fermitin family member 2	2517
SNX13	Chr4	26321418	26469314	-	147897	GeneID:532001	SNX13	protein_coding	NA	2516
IREB2	Chr21	30828548	30881851	+	53304	GeneID:539404,VGNC:VGNC:30269	IREB2	protein_coding	NA	2516
SEC22B	Chr3	23074966	23100481	+	25516	BGD:BT19205,GeneID:614775	SEC22B	protein_coding	SEC22 homolog B%2C vesicle trafficking protein	2515
EPM2AIP1	Chr22	10551210	10559008	+	7799	BGD:BT13517,GeneID:540067,VGNC:VGNC:28545	EPM2AIP1	protein_coding	NA	2514
MAPKAPK2	Chr16	4468670	4516064	+	47395	BGD:BT24646,GeneID:788091,VGNC:VGNC:54449	MAPKAPK2	protein_coding	NA	2513
ZNF395	Chr8	10335118	10384035	+	48918	BGD:BT16107,GeneID:509082,VGNC:VGNC:37266	ZNF395	protein_coding	zinc finger protein 395	2506
TIMP2	Chr19	53460835	53512593	+	51759	BGD:BT11357,GeneID:282093,VGNC:VGNC:35871	TIMP2	protein_coding	TIMP metallopeptidase inhibitor 2	2506
ARFGEF1	Chr14	31327957	31456714	-	128758	GeneID:281022,VGNC:VGNC:26064	ARFGEF1	protein_coding	ADP ribosylation factor guanine nucleotide exchange factor 1	2505
SKI	Chr16	50515079	50569588	-	54510	BGD:BT27493,GeneID:506127,VGNC:VGNC:34647	SKI	protein_coding	NA	2505
IRF2BP2	Chr28	7398126	7403517	-	5392	GeneID:781665,VGNC:VGNC:30272	IRF2BP2	protein_coding	NA	2505
ASRGL1	Chr29	40756509	40775200	+	18692	BGD:BT16110,GeneID:767970,VGNC:VGNC:26223	ASRGL1	protein_coding	asparaginase like 1	2504
TRIM37	Chr19	9938260	10089721	-	151462	GeneID:617078,VGNC:VGNC:36332	TRIM37	protein_coding	tripartite motif containing 37	2503
SH3BGRL3	Chr2	126837551	126839005	-	1455	BGD:BT19849,GeneID:614672	SH3BGRL3	protein_coding	SH3 domain binding glutamate rich protein like 3	2501
MIER1	Chr3	78335914	78408789	-	72876	BGD:BT18646,GeneID:538742,VGNC:VGNC:31469	MIER1	protein_coding	MIER1 transcriptional regulator	2501
SEPT8	Chr7	21564899	21591951	+	27053	BGD:BT16773,GeneID:540614,VGNC:VGNC:34458	SEPT8	protein_coding	septin 8	2501
PELI2	Chr10	68531911	68731213	+	199303	BGD:BT24370,GeneID:100337503,VGNC:VGNC:32741	PELI2	protein_coding	NA	2500
PUS7L	Chr5	36708358	36729838	+	21481	BGD:BT22473,GeneID:505464,VGNC:VGNC:33577	PUS7L	protein_coding	pseudouridylate synthase 7 like	2499
MYL9	Chr13	65647900	65655870	+	7971	BGD:BT28740,GeneID:505964	MYL9	protein_coding	myosin light chain 9	2497
NSMCE2	Chr14	14849669	15087888	-	238220	BGD:BT12291,GeneID:519974,VGNC:VGNC:32280	NSMCE2	protein_coding	NSE2 (MMS21) homolog%2C SMC5-SMC6 complex SUMO ligase	2497
PRMT1	Chr18	56079496	56089643	+	10148	BGD:BT24379,GeneID:520388,VGNC:VGNC:52239	PRMT1	protein_coding	protein arginine methyltransferase 1	2495
USP4	Chr22	50762685	50802448	+	39764	BGD:BT20744,GeneID:508042,VGNC:VGNC:36729	USP4	protein_coding	ubiquitin specific peptidase 4	2494
HDAC1	Chr2	121225598	121257595	-	31998	BGD:BT24774,GeneID:404126,VGNC:VGNC:49065	HDAC1	protein_coding	histone deacetylase 1	2491
INTS10	Chr27	37798691	37832197	-	33507	BGD:BT23094,GeneID:534094,VGNC:VGNC:30224	INTS10	protein_coding	integrator complex subunit 10	2491
MKX	Chr13	36823229	36894467	+	71239	BGD:BT17079,GeneID:521239,VGNC:VGNC:31493	MKX	protein_coding	mohawk homeobox	2488
WWC3	ChrX	132631652	132741347	-	109696	GeneID:523454,VGNC:VGNC:36976	WWC3	protein_coding	NA	2487
AHSA1	Chr10	88648877	88656337	+	7461	BGD:BT17647,GeneID:539220,VGNC:VGNC:25755	AHSA1	protein_coding	activator of HSP90 ATPase activity 1	2486
PIAS3	Chr3	21504994	21518102	+	13109	BGD:BT11922,GeneID:535312,VGNC:VGNC:32857	PIAS3	protein_coding	protein inhibitor of activated STAT 3	2485
FRMD3	Chr8	76429609	76773584	-	343976	BGD:BT25585,GeneID:533321,VGNC:VGNC:29113	FRMD3	protein_coding	FERM domain containing 3	2485
CMPK1	Chr3	98887957	98924195	-	36239	BGD:BT13920,GeneID:509965,VGNC:VGNC:27480	CMPK1	protein_coding	cytidine/uridine monophosphate kinase 1	2484
AATF	Chr19	13312265	13420345	+	108081	BGD:BT18470,GeneID:786013,VGNC:VGNC:25452	AATF	protein_coding	NA	2479
SEC13	Chr22	54326136	54361315	-	35180	BGD:BT20534,GeneID:512530,VGNC:VGNC:34403	SEC13	protein_coding	SEC13 homolog%2C nuclear pore and COPII coat complex component	2478
EIF2A	Chr1	117556215	117597949	-	41735	BGD:BT30266,GeneID:614746,VGNC:VGNC:28379	EIF2A	protein_coding	eukaryotic translation initiation factor 2A	2477
WDFY3	Chr6	99505397	99811913	-	306517	BGD:BT21795,GeneID:537096,VGNC:VGNC:36877	WDFY3	protein_coding	NA	2477
POLR2E	Chr7	43577159	43583689	-	6531	BGD:BT26508,GeneID:512971,VGNC:VGNC:33139	POLR2E	protein_coding	RNA polymerase II subunit E	2471
ITGAV	Chr2	9640552	9749535	-	108984	BGD:BT24336,GeneID:281875,VGNC:VGNC:30323	ITGAV	protein_coding	integrin subunit alpha V	2469
ARHGAP5	Chr21	42459915	42585036	+	125122	GeneID:788978,VGNC:VGNC:26098	ARHGAP5	protein_coding	NA	2469
KDM4A	Chr3	102342527	102383027	-	40501	BGD:BT25981,GeneID:512622,VGNC:VGNC:30527	KDM4A	protein_coding	lysine demethylase 4A	2465
EXOC4	Chr4	96940029	97746098	+	806070	BGD:BT28126,GeneID:537690,VGNC:VGNC:28648	EXOC4	protein_coding	exocyst complex component 4	2465
RNF115	Chr3	21532873	21599284	+	66412	BGD:BT11697,GeneID:614061,VGNC:VGNC:34013	RNF115	protein_coding	ring finger protein 115	2463
MMADHC	Chr2	46549744	46565934	+	16191	BGD:BT14798,GeneID:521533,VGNC:VGNC:31511	MMADHC	protein_coding	methylmalonic aciduria and homocystinuria%2C cblD type	2462
ANKRD11	Chr18	14326846	14446541	-	119696	BGD:BT14023,GeneID:532856,VGNC:VGNC:25910	ANKRD11	protein_coding	NA	2462
AGFG1	Chr2	115629928	115711464	+	81537	BGD:BT16624,GeneID:536149,VGNC:VGNC:25725	AGFG1	protein_coding	ArfGAP with FG repeats 1	2458
PSME1	Chr10	21012734	21015395	-	2662	BGD:BT30001,GeneID:510041,VGNC:VGNC:33473	PSME1	protein_coding	proteasome activator subunit 1	2454
KDM5B	Chr16	79949810	80023619	+	73810	BGD:BT22811,GeneID:540633,VGNC:VGNC:30531	KDM5B	protein_coding	NA	2452
MFHAS1	Chr27	24862997	24975076	-	112080	GeneID:782395	MFHAS1	protein_coding	NA	2451
B2M	Chr10	103095452	103110775	+	15324	GeneID:280729	B2M	protein_coding	beta-2-microglobulin	2450
TBC1D16	Chr19	52544472	52633398	+	88927	BGD:BT28542,GeneID:512099,VGNC:VGNC:35630	TBC1D16	protein_coding	TBC1 domain family member 16	2450
UBXN1	Chr29	41003963	41006810	-	2848	BGD:BT18590,GeneID:506676,VGNC:VGNC:36622	UBXN1	protein_coding	UBX domain protein 1	2449
MFF	Chr2	115486522	115515501	+	28980	GeneID:506291	MFF	protein_coding	mitochondrial fission factor	2447
COPS8	Chr3	116552279	116565322	+	13044	BGD:BT29754,GeneID:540493,VGNC:VGNC:27606	COPS8	protein_coding	COP9 signalosome subunit 8	2447
TMEM14C	Chr23	45406616	45413314	-	6699	BGD:BT23418,GeneID:613802	TMEM14C	protein_coding	transmembrane protein 14C	2440
UBE2E1	Chr27	42078804	42139670	-	60867	BGD:BT13501,GeneID:615599	UBE2E1	protein_coding	ubiquitin conjugating enzyme E2 E1	2439
PSMD11	Chr19	17700534	17729518	-	28985	BGD:BT23764,GeneID:513461,VGNC:VGNC:33462	PSMD11	protein_coding	proteasome 26S subunit%2C non-ATPase 11	2437
PHKB	Chr18	15865447	16092557	+	227111	GeneID:511783,VGNC:VGNC:32832	PHKB	protein_coding	NA	2435
BUB3	Chr26	42947858	42960069	+	12212	BGD:BT30300,GeneID:539594,VGNC:VGNC:26606	BUB3	protein_coding	BUB3%2C mitotic checkpoint protein	2434
PPP1CA	Chr29	45292436	45295867	-	3432	BGD:BT10197,GeneID:516175	PPP1CA	protein_coding	protein phosphatase 1 catalytic subunit alpha	2433
SON	Chr1	1954072	1985154	-	31083	GeneID:516462,VGNC:VGNC:35128	SON	protein_coding	SON DNA binding protein	2431
IRAK4	Chr5	36680671	36708802	-	28132	BGD:BT25533,GeneID:533692,VGNC:VGNC:30268	IRAK4	protein_coding	interleukin 1 receptor associated kinase 4	2431
NCK1	Chr1	132211659	132292949	-	81291	BGD:BT27693,GeneID:536154,VGNC:VGNC:52804	NCK1	protein_coding	NCK adaptor protein 1	2430
CYP3A4	Chr25	36583683	36644368	-	60686	BGD:BT12279,GeneID:507988	CYP3A4	protein_coding	cytochrome P450%2C subfamily IIIA%2C polypeptide 4	2430
MAP3K7	Chr9	59679611	59744467	+	64857	GeneID:529146,VGNC:VGNC:31200	MAP3K7	protein_coding	mitogen-activated protein kinase kinase kinase 7	2425
ARHGEF17	Chr15	52798766	52856744	+	57979	GeneID:540026,VGNC:VGNC:26109	ARHGEF17	protein_coding	Rho guanine nucleotide exchange factor 17	2425
HDAC3	Chr7	52716398	52730098	-	13701	BGD:BT13492,GeneID:404125	HDAC3	protein_coding	histone deacetylase 3	2424
TSN	Chr2	73408302	73416299	+	7998	BGD:BT10291,GeneID:509943,VGNC:VGNC:36422	TSN	protein_coding	translin	2419
EIF4E	Chr6	25667219	25705749	+	38531	BGD:BT20677,GeneID:281751,VGNC:VGNC:28408	EIF4E	protein_coding	eukaryotic translation initiation factor 4E	2418
RC3H1	Chr16	55289987	55365811	-	75825	BGD:BT25163,GeneID:100336754	RC3H1	protein_coding	NA	2418
EAPP	Chr21	44930834	44951239	-	20406	BGD:BT19820,GeneID:520143,VGNC:VGNC:28296	EAPP	protein_coding	E2F associated phosphoprotein	2417
MTMR2	Chr15	14329168	14447600	+	118433	BGD:BT28749,GeneID:536810,VGNC:VGNC:31741	MTMR2	protein_coding	myotubularin related protein 2	2416
CDK4	Chr5	55713344	55716434	+	3091	BGD:BT19276,GeneID:510618	CDK4	protein_coding	cyclin dependent kinase 4	2415
PDE4DIP	Chr3	22827066	23065550	-	238485	BGD:BT21224,GeneID:508547	PDE4DIP	protein_coding	NA	2414
AAGAB	Chr10	14028510	14103188	-	74679	GeneID:507035,VGNC:VGNC:25442	AAGAB	protein_coding	alpha and gamma adaptin binding protein	2414
WBP11	Chr5	95103259	95118869	+	15611	GeneID:534416	WBP11	protein_coding	WW domain binding protein 11	2411
GAS7	Chr19	29041182	29251129	-	209948	BGD:BT23863,GeneID:614517,VGNC:VGNC:29262	GAS7	protein_coding	growth arrest specific 7	2411
DESI2	Chr16	32527876	32573160	-	45285	BGD:BT14952,GeneID:519650,VGNC:VGNC:28015	DESI2	protein_coding	desumoylating isopeptidase 2	2409
TNPO2	Chr7	12787549	12805878	+	18330	BGD:BT29658,GeneID:504589,VGNC:VGNC:36200	TNPO2	protein_coding	transportin 2	2406
IDH3B	Chr13	52514490	52519431	+	4942	BGD:BT26001,GeneID:613338	IDH3B	protein_coding	isocitrate dehydrogenase 3 (NAD(+)) beta	2406
CCAR2	Chr8	69907914	69923016	+	15103	BGD:BT19295,GeneID:507114,VGNC:VGNC:26827	CCAR2	protein_coding	cell cycle and apoptosis regulator 2	2405
ATXN1L	Chr18	39234800	39245938	-	11139	BGD:BT13312,GeneID:521025,VGNC:VGNC:26339	ATXN1L	protein_coding	ataxin 1 like	2405
AP1B1	Chr17	68598719	68647134	-	48416	GeneID:506192,VGNC:VGNC:25976	AP1B1	protein_coding	adaptor related protein complex 1 beta 1 subunit	2404
FBL	Chr18	49388469	49400788	-	12320	GeneID:538548,VGNC:VGNC:28879	FBL	protein_coding	fibrillarin	2404
ASAP1	Chr14	10264574	10604312	+	339739	BGD:BT21266,GeneID:327705,VGNC:VGNC:26184	ASAP1	protein_coding	ArfGAP with SH3 domain%2C ankyrin repeat and PH domain 1	2397
NISCH	Chr22	48370594	48432825	-	62232	GeneID:100336473,VGNC:VGNC:32088	NISCH	protein_coding	NA	2397
FAM21A	Chr28	44112887	44157819	+	44933	BGD:BT13705,GeneID:513740	FAM21A	protein_coding	family with sequence similarity 21%2C member A	2397
ANTXR2	Chr6	94579877	94757659	-	177783	BGD:BT22571,GeneID:510080,VGNC:VGNC:25962	ANTXR2	protein_coding	anthrax toxin receptor 2	2396
CKAP4	Chr5	69630423	69639201	-	8779	BGD:BT29661,GeneID:515784,VGNC:VGNC:27382	CKAP4	protein_coding	NA	2395
ASNA1	Chr7	12771120	12779201	-	8082	BGD:BT21036,GeneID:504586	ASNA1	protein_coding	arsA arsenite transporter%2C ATP-binding%2C homolog 1 (bacterial)	2394
BACH1	Chr1	6812625	6858051	-	45427	BGD:BT17878,GeneID:531350,VGNC:VGNC:26402	BACH1	protein_coding	NA	2390
PHC3	Chr1	97196082	97280122	+	84041	GeneID:534916,VGNC:VGNC:49918	PHC3	protein_coding	polyhomeotic homolog 3	2390
FDPS	Chr3	15311071	15320374	-	9304	BGD:BT14693,GeneID:281156	FDPS	protein_coding	farnesyl diphosphate synthase	2387
DIAPH1	Chr7	52600824	52714372	-	113549	GeneID:786565	DIAPH1	protein_coding	NA	2386
PSMB7	Chr11	95402190	95459424	-	57235	BGD:BT21489,GeneID:511207,VGNC:VGNC:33451	PSMB7	protein_coding	proteasome subunit beta 7	2386
RAB18	Chr13	36998686	37026790	-	28105	BGD:BT11691,GeneID:511160,VGNC:VGNC:33624	RAB18	protein_coding	RAB18%2C member RAS oncogene family	2385
PSMA5	Chr3	34012638	34033663	+	21026	BGD:BT21078,GeneID:510155,VGNC:VGNC:33440	PSMA5	protein_coding	proteasome subunit alpha 5	2381
GRSF1	Chr6	86192213	86231633	-	39421	BGD:BT15801,GeneID:527169,VGNC:VGNC:29667	GRSF1	protein_coding	G-rich RNA sequence binding factor 1	2381
ACLY	Chr19	42049434	42093838	-	44405	BGD:BT11987,GeneID:511135,VGNC:VGNC:25543	ACLY	protein_coding	ATP citrate lyase	2381
HMGA1	Chr23	8313803	8322723	+	8921	BGD:BT26102,GeneID:618849,VGNC:VGNC:29874	HMGA1	protein_coding	high mobility group AT-hook 1	2381
MAPKAPK3	Chr22	49711622	49739802	-	28181	BGD:BT17895,GeneID:615215,VGNC:VGNC:31229	MAPKAPK3	protein_coding	mitogen-activated protein kinase-activated protein kinase 3	2380
RAD21	Chr14	47398425	47427806	+	29382	BGD:BT21307,GeneID:540966,VGNC:VGNC:33680	RAD21	protein_coding	RAD21 cohesin complex component	2379
FAM114A1	Chr6	58091719	58157697	+	65979	BGD:BT11700,GeneID:511583,VGNC:VGNC:53713	FAM114A1	protein_coding	NA	2378
SELENON	Chr2	127256063	127273838	-	17776	GeneID:616379	SELENON	protein_coding	selenoprotein N	2376
MPHOSPH8	Chr12	36347191	36395288	-	48098	BGD:BT14327,GeneID:507091,VGNC:VGNC:31575	MPHOSPH8	protein_coding	NA	2376
KANSL1	Chr19	46008711	46179965	-	171255	GeneID:535946,VGNC:VGNC:30392	KANSL1	protein_coding	NA	2374
ITGB1BP1	Chr11	88013821	88032440	+	18620	BGD:BT11135,GeneID:513531,VGNC:VGNC:30325	ITGB1BP1	protein_coding	integrin subunit beta 1 binding protein 1	2372
TXNL1	Chr24	55936989	55981003	-	44015	BGD:BT21867,GeneID:509142,VGNC:VGNC:36542	TXNL1	protein_coding	thioredoxin like 1	2372
C7H19orf53	Chr7	11871936	11877365	-	5430	GeneID:614800	C7H19orf53	protein_coding	chromosome 7 open reading frame%2C human C19orf53	2371
PABPN1	Chr10	21590460	21597349	-	6890	BGD:BT11023,GeneID:282298,VGNC:VGNC:53575	PABPN1	protein_coding	poly(A) binding protein nuclear 1	2370
RALY	Chr13	63374411	63464858	+	90448	GeneID:504640,VGNC:VGNC:33706	RALY	protein_coding	RALY heterogeneous nuclear ribonucleoprotein	2370
BASP1	Chr20	55908760	55964824	-	56065	GeneID:286842	BASP1	protein_coding	brain abundant membrane attached signal protein 1	2370
NFKB2	Chr26	23018354	23026096	+	7743	BGD:BT11574,GeneID:526392,VGNC:VGNC:32044	NFKB2	protein_coding	nuclear factor kappa B subunit 2	2370
DYNLL1	Chr17	62791482	62793912	+	2431	GeneID:404151	DYNLL1	protein_coding	dynein light chain LC8-type 1	2368
SARS	Chr3	34169921	34189786	-	19866	BGD:BT12720,GeneID:281476,VGNC:VGNC:34291	SARS	protein_coding	seryl-tRNA synthetase	2367
BCL7C	Chr25	26933760	26969800	-	36041	GeneID:618295	BCL7C	protein_coding	BCL tumor suppressor 7C	2367
GOLM1	Chr8	79260862	79321427	-	60566	BGD:BT14735,GeneID:517052,VGNC:VGNC:29491	GOLM1	protein_coding	golgi membrane protein 1	2364
TCEA1	Chr14	21961031	21989988	-	28958	BGD:BT14857,GeneID:505722,VGNC:VGNC:35679	TCEA1	protein_coding	transcription elongation factor A1	2364
RC3H2	Chr11	94008561	94068295	-	59735	GeneID:783330,VGNC:VGNC:33819	RC3H2	protein_coding	NA	2363
FNDC3A	Chr12	18727130	18841004	+	113875	BGD:BT19117,GeneID:508840,VGNC:VGNC:29062	FNDC3A	protein_coding	fibronectin type III domain containing 3A	2363
YKT6	Chr4	77121693	77129493	-	7801	BGD:BT28401,GeneID:507409,VGNC:VGNC:37030	YKT6	protein_coding	YKT6 v-SNARE homolog	2359
IARS	Chr8	83837389	83918628	-	81240	BGD:BT24147,GeneID:509885,VGNC:VGNC:30018	IARS	protein_coding	isoleucyl-tRNA synthetase	2359
SLC38A2	Chr5	33850681	33865223	+	14543	BGD:BT15269,GeneID:338044,VGNC:VGNC:34849	SLC38A2	protein_coding	solute carrier family 38 member 2	2356
DENND4A	Chr10	12553006	12690134	-	137129	BGD:BT16136,GeneID:514906,VGNC:VGNC:27999	DENND4A	protein_coding	DENN domain containing 4A	2355
ELOA	Chr2	129139553	129157129	-	17577	BGD:BT21311,GeneID:784844	ELOA	protein_coding	elongin A	2352
CENPI	ChrX	50994225	51062452	-	68228	BGD:BT22690,GeneID:512877,VGNC:VGNC:27178	CENPI	protein_coding	centromere protein I	2352
HINT1	Chr7	23271941	23278548	+	6608	BGD:BT11006,GeneID:327693,VGNC:VGNC:29854	HINT1	protein_coding	histidine triad nucleotide binding protein 1	2350
VPS13C	Chr10	48034977	48216349	+	181373	BGD:BT29135,GeneID:783566,VGNC:VGNC:36810	VPS13C	protein_coding	NA	2346
ICK	Chr23	25227658	25272685	-	45028	BGD:BT16979,GeneID:506286,VGNC:VGNC:30028	ICK	protein_coding	intestinal cell kinase	2346
MAP1LC3B	Chr18	12973437	12986925	+	13489	BGD:BT25974,GeneID:408001	MAP1LC3B	protein_coding	microtubule associated protein 1 light chain 3 beta	2344
GFPT2	Chr7	864977	910376	+	45400	BGD:BT28505,GeneID:530101,VGNC:VGNC:29331	GFPT2	protein_coding	glutamine-fructose-6-phosphate transaminase 2	2343
DOCK7	Chr3	82924838	83116431	+	191594	BGD:BT16605,GeneID:537464,VGNC:VGNC:28161	DOCK7	protein_coding	dedicator of cytokinesis 7	2342
RPS6KA3	ChrX	122901808	123061018	+	159211	BGD:BT14286,GeneID:511190,VGNC:VGNC:34142	RPS6KA3	protein_coding	ribosomal protein S6 kinase A3	2342
CDK9	Chr11	98461938	98466338	+	4401	GeneID:520580,VGNC:VGNC:27136	CDK9	protein_coding	cyclin dependent kinase 9	2341
YY1	Chr21	65168050	65197325	+	29276	BGD:BT21803,GeneID:534353	YY1	protein_coding	YY1 transcription factor	2339
DCTN5	Chr25	21293246	21332855	+	39610	GeneID:506441,VGNC:VGNC:27932	DCTN5	protein_coding	dynactin subunit 5	2339
TFE3	ChrX	87111173	87122832	-	11660	BGD:BT14180,GeneID:520800,VGNC:VGNC:35787	TFE3	protein_coding	transcription factor binding to IGHM enhancer 3	2339
LRRFIP1	Chr3	117074079	117235567	+	161489	BGD:BT17367,GeneID:616994	LRRFIP1	protein_coding	LRR binding FLII interacting protein 1	2338
RPL36A	ChrX	50819016	50822415	-	3400	BGD:BT22774,GeneID:508165	RPL36A	protein_coding	ribosomal protein L36a-like	2338
SSR3	Chr1	111095801	111111071	+	15271	BGD:BT28435,GeneID:767980,VGNC:VGNC:35321	SSR3	protein_coding	signal sequence receptor subunit 3	2335
TRAPPC8	Chr24	25259605	25343047	+	83443	GeneID:538805	TRAPPC8	protein_coding	NA	2334
ARAP1	Chr15	52238884	52300620	-	61737	BGD:BT18555,GeneID:511889	ARAP1	protein_coding	NA	2333
UBAC1	Chr11	103462730	103481888	-	19159	BGD:BT26485,GeneID:613652,VGNC:VGNC:36567	UBAC1	protein_coding	UBA domain containing 1	2332
H2AFV	Chr4	76689382	76701177	+	11796	BGD:BT19242,GeneID:613618	H2AFV	protein_coding	H2A histone family%2C member V	2330
FBXL7	Chr20	57226263	57707480	-	481218	BGD:BT13294,GeneID:518806,VGNC:VGNC:52778	FBXL7	protein_coding	NA	2330
TRIP11	Chr21	56674085	56744558	-	70474	GeneID:786759	TRIP11	protein_coding	NA	2327
ITGB5	Chr1	69196890	69312146	-	115257	GeneID:282564,VGNC:VGNC:30330	ITGB5	protein_coding	integrin subunit beta 5	2323
PEPD	Chr18	43818076	43938015	-	119940	BGD:BT10181,GeneID:615158,VGNC:VGNC:32747	PEPD	protein_coding	peptidase D	2323
RPS4Y1	Chr23	10550055	10565885	-	15831	BGD:BT14231,GeneID:286873	RPS4Y1	protein_coding	ribosomal protein S4%2C Y-linked 1	2323
NAV1	Chr16	80630868	80807432	-	176565	GeneID:531974	NAV1	protein_coding	NA	2321
PSMA6	Chr21	45533843	45572664	+	38822	BGD:BT24385,GeneID:507213,VGNC:VGNC:33441	PSMA6	protein_coding	proteasome subunit alpha 6	2321
OLA1	Chr2	22528224	22693133	+	164910	BGD:BT22725,GeneID:509966,VGNC:VGNC:32416	OLA1	protein_coding	Obg like ATPase 1	2319
SPOPL	Chr2	58559696	58612739	-	53044	BGD:BT21759,GeneID:510817,VGNC:VGNC:35230	SPOPL	protein_coding	NA	2318
MDH2	Chr25	34254163	34266940	+	12778	BGD:BT10944,GeneID:281306	MDH2	protein_coding	malate dehydrogenase 2	2318
BRD4	Chr7	7800176	7888033	+	87858	GeneID:614048,VGNC:VGNC:26559	BRD4	protein_coding	NA	2315
PPM1A	Chr10	72467414	72511884	+	44471	BGD:BT11853,GeneID:281994	PPM1A	protein_coding	protein phosphatase%2C Mg2+/Mn2+ dependent 1A	2314
CFDP1	Chr18	2619935	2727423	-	107489	BGD:BT12284,GeneID:281682	CFDP1	protein_coding	craniofacial development protein 1	2314
INTS11	Chr16	51201658	51211951	+	10294	BGD:BT30002,GeneID:522378	INTS11	protein_coding	integrator complex subunit 11	2311
PPP3CA	Chr6	23444690	23770287	+	325598	BGD:BT10190,GeneID:286852,VGNC:VGNC:33265	PPP3CA	protein_coding	protein phosphatase 3 catalytic subunit alpha	2309
MCM7	Chr25	36349409	36356836	+	7428	BGD:BT16651,GeneID:539924,VGNC:VGNC:31313	MCM7	protein_coding	minichromosome maintenance complex component 7	2308
CHAF1A	Chr7	19676586	19701763	-	25178	BGD:BT17126,GeneID:504535,VGNC:VGNC:27266	CHAF1A	protein_coding	chromatin assembly factor 1 subunit A	2307
RBM23	Chr10	21924877	21973043	+	48167	BGD:BT13955,GeneID:513711,VGNC:VGNC:52812	RBM23	protein_coding	RNA binding motif protein 23	2307
PPP4R1	Chr24	41651961	41701173	-	49213	BGD:BT27206,GeneID:510230,VGNC:VGNC:33269	PPP4R1	protein_coding	NA	2307
ANKRD9	Chr21	67248222	67254884	-	6663	BGD:BT17867,GeneID:532402,VGNC:VGNC:25943	ANKRD9	protein_coding	ankyrin repeat domain 9	2306
KLC1	Chr21	68242361	68310438	+	68078	BGD:BT20069,GeneID:508999	KLC1	protein_coding	kinesin light chain 1	2306
GCN1	Chr17	62501456	62556560	-	55105	BGD:BT17980,GeneID:536143,VGNC:VGNC:29292	GCN1	protein_coding	NA	2305
ISCA1	Chr8	79446074	79459012	-	12939	BGD:BT19305,GeneID:514652	ISCA1	protein_coding	iron-sulfur cluster assembly 1	2299
NIPBL	Chr20	37164880	37370342	-	205463	BGD:BT19364,GeneID:539566,VGNC:VGNC:32085	NIPBL	protein_coding	NIPBL%2C cohesin loading factor	2298
MCM3AP	Chr1	145929547	145973456	-	43910	BGD:BT25879,GeneID:534293,VGNC:VGNC:31310	MCM3AP	protein_coding	minichromosome maintenance complex component 3 associated protein	2297
MRPL9	Chr3	19021744	19028883	+	7140	GeneID:505981,VGNC:VGNC:31653	MRPL9	protein_coding	mitochondrial ribosomal protein L9	2297
SLC39A12	Chr13	32374890	32459129	+	84240	BGD:BT14277,GeneID:527210,VGNC:VGNC:34860	SLC39A12	protein_coding	solute carrier family 39 member 12	2297
KCTD15	Chr18	44204445	44220452	+	16008	BGD:BT12942,GeneID:512578,VGNC:VGNC:30504	KCTD15	protein_coding	potassium channel tetramerization domain containing 15	2297
RASSF8	Chr5	83867388	84005186	-	137799	BGD:BT27926,GeneID:515639,VGNC:VGNC:33764	RASSF8	protein_coding	Ras association domain family member 8	2295
CSNK2B	Chr23	27629814	27634733	-	4920	BGD:BT11665,GeneID:539235,VGNC:VGNC:53965	CSNK2B	protein_coding	casein kinase 2 beta	2295
DPT	Chr16	36297417	36333818	-	36402	BGD:BT11475,GeneID:504963,VGNC:VGNC:28191	DPT	protein_coding	dermatopontin	2293
CCDC85B	Chr29	44005578	44006861	+	1284	BGD:BT20654,GeneID:540332,VGNC:VGNC:26924	CCDC85B	protein_coding	coiled-coil domain containing 85B	2292
PDZD11	ChrX	80153423	80156423	+	3001	BGD:BT24629,GeneID:515371,VGNC:VGNC:32724	PDZD11	protein_coding	PDZ domain containing 11	2292
CIRBP	Chr7	43707374	43712194	+	4821	BGD:BT26391,GeneID:507120,VGNC:VGNC:52752	CIRBP	protein_coding	cold inducible RNA binding protein	2290
FBH1	Chr13	17565223	17604484	-	39262	GeneID:534383,VGNC:VGNC:28896	FBH1	protein_coding	F-box DNA helicase 1	2290
DNAJC10	Chr2	13794136	13842064	-	47929	BGD:BT26525,GeneID:613403,VGNC:VGNC:49056	DNAJC10	protein_coding	DnaJ heat shock protein family (Hsp40) member C10	2288
PAIP1	Chr20	31266363	31295059	+	28697	BGD:BT18996,GeneID:510246	PAIP1	protein_coding	poly(A) binding protein interacting protein 1	2288
SP3	Chr2	22796755	22855038	+	58284	GeneID:540766,VGNC:VGNC:35154	SP3	protein_coding	NA	2287
RASAL2	Chr16	59486782	59885499	+	398718	BGD:BT23025,GeneID:540692,VGNC:VGNC:33738	RASAL2	protein_coding	NA	2287
KPNA4	Chr1	106925312	106985402	+	60091	GeneID:535090,VGNC:VGNC:30703	KPNA4	protein_coding	karyopherin subunit alpha 4	2285
EIF6	Chr13	64547105	64553031	-	5927	BGD:BT23525,GeneID:286811	EIF6	protein_coding	eukaryotic translation initiation factor 6	2285
6-Mar	Chr20	62819405	62899708	-	80304	BGD:BT17205,GeneID:540371,VGNC:VGNC:31241	6-Mar	protein_coding	membrane associated ring-CH-type finger 6	2285
ERC1	Chr5	107783784	108053585	+	269802	GeneID:519271,VGNC:VGNC:28566	ERC1	protein_coding	ELKS/RAB6-interacting/CAST family member 1	2284
MRPS10	Chr23	15918487	15932587	-	14101	BGD:BT20171,GeneID:515885,VGNC:VGNC:31654	MRPS10	protein_coding	mitochondrial ribosomal protein S10	2279
JPH2	Chr13	72584144	72659231	-	75088	GeneID:614651,VGNC:VGNC:30381	JPH2	protein_coding	NA	2277
SEPT6	ChrX	3968970	4045062	-	76093	BGD:BT29510,GeneID:540783,VGNC:VGNC:34457	SEPT6	protein_coding	septin 6	2275
NUTF2	Chr18	35354061	35370069	+	16009	BGD:BT28780,GeneID:614921,VGNC:VGNC:32371	NUTF2	protein_coding	nuclear transport factor 2	2273
ARPP19	Chr10	57819020	57836975	+	17956	BGD:BT28318,GeneID:282658,VGNC:VGNC:26167	ARPP19	protein_coding	cAMP regulated phosphoprotein 19	2272
NES	Chr3	14159732	14168905	+	9174	BGD:BT26763,GeneID:522383,VGNC:VGNC:32009	NES	protein_coding	nestin	2271
ANKRD27	Chr18	43093119	43153637	-	60519	BGD:BT16505,GeneID:784749,VGNC:VGNC:25919	ANKRD27	protein_coding	ankyrin repeat domain 27	2271
LOC100336476	Chr3	119443098	119474789	+	31692	GeneID:100336476	LOC100336476	protein_coding	NA	2270
AP1G1	Chr18	39265666	39350493	+	84828	BGD:BT26510,GeneID:507677,VGNC:VGNC:25977	AP1G1	protein_coding	adaptor related protein complex 1 gamma 1 subunit	2270
SOCS5	Chr11	29142765	29212081	+	69317	BGD:BT11243,GeneID:514773,VGNC:VGNC:35123	SOCS5	protein_coding	suppressor of cytokine signaling 5	2269
FOXJ2	Chr5	101544073	101565848	+	21776	GeneID:540703,VGNC:VGNC:29090	FOXJ2	protein_coding	forkhead box J2	2267
PFKP	Chr13	45107875	45160816	-	52942	BGD:BT11444,GeneID:507119,VGNC:VGNC:32775	PFKP	protein_coding	phosphofructokinase%2C platelet	2266
OSBPL2	Chr13	54953111	54989575	-	36465	GeneID:505328,VGNC:VGNC:32461	OSBPL2	protein_coding	oxysterol binding protein like 2	2266
PLRG1	Chr17	2912571	2931640	+	19070	BGD:BT24392,GeneID:533951,VGNC:VGNC:33050	PLRG1	protein_coding	pleiotropic regulator 1	2266
RELL1	Chr6	56945662	57025970	-	80309	BGD:BT20964,GeneID:768210,VGNC:VGNC:33860	RELL1	protein_coding	RELT like 1	2264
ADAP1	Chr25	41771139	41806438	+	35300	GeneID:282176,VGNC:VGNC:25633	ADAP1	protein_coding	ArfGAP with dual PH domains 1	2264
ATXN7	Chr22	37466803	37600882	-	134080	BGD:BT11157,GeneID:536833,VGNC:VGNC:26342	ATXN7	protein_coding	NA	2261
PACS2	Chr21	69621760	69685529	+	63770	GeneID:100299595,VGNC:VGNC:53946	PACS2	protein_coding	NA	2258
LMO7	Chr12	50677119	50897228	+	220110	BGD:BT30213,GeneID:539359,VGNC:VGNC:30937	LMO7	protein_coding	NA	2257
SFXN3	Chr26	21863675	21870780	+	7106	BGD:BT19833,GeneID:511755,VGNC:VGNC:34532	SFXN3	protein_coding	sideroflexin 3	2257
UBFD1	Chr25	21215252	21243882	+	28631	BGD:BT18009,GeneID:100125938,VGNC:VGNC:36605	UBFD1	protein_coding	ubiquitin family domain containing 1	2256
GLI3	Chr4	78747382	79065262	+	317881	BGD:BT29451,GeneID:785371,VGNC:VGNC:29401	GLI3	protein_coding	NA	2252
ADD1	Chr6	115811544	115902684	-	91141	GeneID:507193,VGNC:VGNC:25653	ADD1	protein_coding	adducin 1	2252
RNF146	Chr9	24001188	24028505	-	27318	BGD:BT30351,GeneID:767901	RNF146	protein_coding	ring finger protein 146	2250
SQOR	Chr10	64810923	64879109	-	68187	BGD:BT13403,GeneID:507858	SQOR	protein_coding	sulfide quinone oxidoreductase	2250
SPAG9	Chr19	35645151	35797188	+	152038	GeneID:540689,VGNC:VGNC:35170	SPAG9	protein_coding	sperm associated antigen 9	2250
EXOC3	Chr20	71649244	71675568	-	26325	BGD:BT18932,GeneID:513138,VGNC:VGNC:28645	EXOC3	protein_coding	exocyst complex component 3	2250
SELENBP1	Chr3	19442682	19451515	+	8834	BGD:BT19840,GeneID:510154,VGNC:VGNC:34422	SELENBP1	protein_coding	selenium binding protein 1	2247
GJA1	Chr9	29748655	29761667	-	13013	BGD:BT17449,GeneID:281193,VGNC:VGNC:29370	GJA1	protein_coding	gap junction protein alpha 1	2247
UHMK1	Chr3	6980639	7000125	-	19487	BGD:BT18893,GeneID:538770,VGNC:VGNC:36653	UHMK1	protein_coding	U2AF homology motif kinase 1	2245
CNRIP1	Chr11	66702902	66729516	-	26615	BGD:BT18717,GeneID:539715,VGNC:VGNC:27531	CNRIP1	protein_coding	cannabinoid receptor interacting protein 1	2244
FH	Chr16	35260924	35288031	+	27108	BGD:BT29191,GeneID:520260,VGNC:VGNC:28995	FH	protein_coding	fumarate hydratase	2243
ALDH18A1	Chr26	17088638	17129898	-	41261	BGD:BT13688,GeneID:514759,VGNC:VGNC:25807	ALDH18A1	protein_coding	aldehyde dehydrogenase 18 family member A1	2242
HEATR5A	Chr21	41835098	41932924	-	97827	GeneID:507297,VGNC:VGNC:29794	HEATR5A	protein_coding	NA	2236
SP1	Chr5	26598340	26642821	-	44482	BGD:BT23943,GeneID:540741,VGNC:VGNC:35152	SP1	protein_coding	Sp1 transcription factor	2235
SYPL1	Chr4	47150517	47180246	-	29730	BGD:BT13429,GeneID:615728,VGNC:VGNC:53679	SYPL1	protein_coding	synaptophysin like 1	2234
PPP6R3	Chr29	45936754	46062008	+	125255	GeneID:515218,VGNC:VGNC:33275	PPP6R3	protein_coding	protein phosphatase 6 regulatory subunit 3	2233
RAB11FIP5	Chr11	11326303	11369717	+	43415	BGD:BT26569,GeneID:535992,VGNC:VGNC:54474	RAB11FIP5	protein_coding	RAB11 family interacting protein 5 (class I)	2232
CLIP2	Chr25	33055928	33131011	-	75084	BGD:BT17798,GeneID:506908,VGNC:VGNC:27445	CLIP2	protein_coding	CAP-Gly domain containing linker protein 2	2232
PPP6R2	Chr5	119690569	119752468	+	61900	BGD:BT16123,GeneID:510764,VGNC:VGNC:33274	PPP6R2	protein_coding	NA	2228
PRRC2B	Chr11	101537101	101621562	+	84462	GeneID:505073,VGNC:VGNC:33405	PRRC2B	protein_coding	NA	2227
SEMA3C	Chr4	39939586	40147672	+	208087	BGD:BT24936,GeneID:512660,VGNC:VGNC:34428	SEMA3C	protein_coding	semaphorin 3C	2225
VPS13D	Chr16	41205338	41478838	-	273501	BGD:BT17523,GeneID:540683	VPS13D	protein_coding	vacuolar protein sorting 13 homolog D (S. cerevisiae)	2224
CYTH3	Chr25	38131086	38199247	-	68162	BGD:BT22265,GeneID:618488	CYTH3	protein_coding	NA	2224
UBAP2L	Chr3	16253211	16301183	-	47973	BGD:BT24813,GeneID:100125221,VGNC:VGNC:36573	UBAP2L	protein_coding	ubiquitin associated protein 2 like	2223
EMC10	Chr18	56613682	56620090	+	6409	BGD:BT18890,GeneID:507692,VGNC:VGNC:28462	EMC10	protein_coding	ER membrane protein complex subunit 10	2221
HNRNPD	Chr6	97143330	97160508	-	17179	BGD:BT12426,GeneID:527471,VGNC:VGNC:52786	HNRNPD	protein_coding	heterogeneous nuclear ribonucleoprotein D	2220
TACR3	Chr6	21354118	21442491	+	88374	BGD:BT19216,GeneID:404136,VGNC:VGNC:35562	TACR3	protein_coding	tachykinin receptor 3	2218
IBTK	Chr9	21998531	22093483	-	94953	BGD:BT20846,GeneID:540885,VGNC:VGNC:30022	IBTK	protein_coding	inhibitor of Bruton tyrosine kinase	2218
KDM2A	Chr29	45087238	45179966	+	92729	BGD:BT17706,GeneID:540141	KDM2A	protein_coding	NA	2218
UNC45A	Chr21	21714615	21729351	-	14737	BGD:BT17607,GeneID:535692,VGNC:VGNC:36667	UNC45A	protein_coding	unc-45 myosin chaperone A	2217
UFC1	Chr3	8338265	8362617	-	24353	BGD:BT15337,GeneID:537221,VGNC:VGNC:36644	UFC1	protein_coding	ubiquitin-fold modifier conjugating enzyme 1	2216
IMPDH2	Chr22	50962811	50967696	+	4886	BGD:BT18378,GeneID:511969,VGNC:VGNC:30189	IMPDH2	protein_coding	inosine monophosphate dehydrogenase 2	2214
SENP6	Chr9	15242007	15376167	+	134161	BGD:BT28105,GeneID:533853,VGNC:VGNC:52824	SENP6	protein_coding	SUMO specific peptidase 6	2213
ZDHHC20	Chr12	35523676	35582855	+	59180	BGD:BT18380,GeneID:615659,VGNC:VGNC:37136	ZDHHC20	protein_coding	zinc finger DHHC-type containing 20	2211
ZNF182	ChrX	86421814	86446692	-	24879	GeneID:530262,VGNC:VGNC:37218	ZNF182	protein_coding	zinc finger protein 182	2209
TCF4	Chr24	54590671	54976828	-	386158	BGD:BT26851,GeneID:534935,VGNC:VGNC:35694	TCF4	protein_coding	transcription factor 4	2208
TBC1D19	Chr6	46022662	46173626	+	150965	GeneID:615452,VGNC:VGNC:35632	TBC1D19	protein_coding	TBC1 domain family member 19	2206
SLC35E2	Chr16	50962535	50982658	+	20124	BGD:BT21345,GeneID:527591	SLC35E2	protein_coding	solute carrier family 35%2C member E2	2206
SHISA4	Chr16	80579007	80581736	-	2730	GeneID:617754,VGNC:VGNC:34600	SHISA4	protein_coding	NA	2206
HDAC7	Chr5	32462215	32499017	+	36803	BGD:BT24293,GeneID:509843,VGNC:VGNC:49060	HDAC7	protein_coding	histone deacetylase 7	2199
SELENOM	Chr17	69961539	69964345	-	2807	GeneID:787736,VGNC:VGNC:53920	SELENOM	protein_coding	selenoprotein M	2199
TTC27	Chr11	15177379	15362381	+	185003	BGD:BT16476,GeneID:524908,VGNC:VGNC:36466	TTC27	protein_coding	tetratricopeptide repeat domain 27	2198
USP6NL	Chr13	12568065	12779550	+	211486	BGD:BT13158,GeneID:530462,VGNC:VGNC:36737	USP6NL	protein_coding	USP6 N-terminal like	2197
PRKAB2	Chr3	22529653	22545871	+	16219	BGD:BT13124,GeneID:512665,VGNC:VGNC:33320	PRKAB2	protein_coding	protein kinase AMP-activated non-catalytic subunit beta 2	2196
NBEA	Chr12	25769095	26441665	-	672571	GeneID:525624,VGNC:VGNC:31893	NBEA	protein_coding	NA	2195
PPM1G	Chr11	72262361	72282780	+	20420	BGD:BT10246,GeneID:286880,VGNC:VGNC:33213	PPM1G	protein_coding	protein phosphatase%2C Mg2+/Mn2+ dependent 1G	2194
TMPO	Chr5	62686655	62716051	+	29397	BGD:BT18064,GeneID:510267,VGNC:VGNC:36138	TMPO	protein_coding	thymopoietin	2192
SF1	Chr29	43002794	43016716	-	13923	BGD:BT12100,GeneID:541229,VGNC:VGNC:34505	SF1	protein_coding	splicing factor 1	2192
MTHFD1L	Chr9	87978427	88160305	+	181879	BGD:BT17891,GeneID:534296,VGNC:VGNC:53798	MTHFD1L	protein_coding	methylenetetrahydrofolate dehydrogenase (NADP+ dependent) 1 like	2189
USP12	Chr12	32655257	32715132	+	59876	GeneID:525655,VGNC:VGNC:52840	USP12	protein_coding	ubiquitin specific peptidase 12	2186
TMOD3	Chr10	58457693	58544638	-	86946	GeneID:533257	TMOD3	protein_coding	tropomodulin 3	2182
PPFIBP1	Chr5	82135506	82342853	-	207348	BGD:BT13469,GeneID:407130,VGNC:VGNC:33193	PPFIBP1	protein_coding	PPFIA binding protein 1	2180
FKBP10	Chr19	42006082	42014015	+	7934	BGD:BT28995,GeneID:535310,VGNC:VGNC:29017	FKBP10	protein_coding	FK506 binding protein 10	2180
EIF2AK2	Chr11	19556767	19597286	-	40520	BGD:BT26027,GeneID:347700,VGNC:VGNC:28381	EIF2AK2	protein_coding	eukaryotic translation initiation factor 2 alpha kinase 2	2178
FMR1	ChrX	30625331	30665584	+	40254	BGD:BT29083,GeneID:507482,VGNC:VGNC:29055	FMR1	protein_coding	fragile X mental retardation 1	2177
ILF3	Chr7	15136945	15167429	+	30485	BGD:BT15018,GeneID:614936,VGNC:VGNC:30176	ILF3	protein_coding	interleukin enhancer binding factor 3	2175
ALDH1A3	Chr21	5629302	5670915	-	41614	BGD:BT22294,GeneID:507093	ALDH1A3	protein_coding	NA	2175
HIST1H2AC	Chr23	31758230;31818805	31758748;31828988	-;-	10703	BGD:BT17170,GeneID:524808;BGD:BT28782,GeneID:506900	HIST1H2AC	protein_coding	NA;histone cluster 1%2C H2ac	2175
FUNDC2	ChrX	35991252	36013728	-	22477	BGD:BT14125,GeneID:281813,VGNC:VGNC:29144	FUNDC2	protein_coding	FUN14 domain containing 2	2175
CD164	Chr9	40759537	40772112	+	12576	BGD:BT10907,GeneID:509820,VGNC:VGNC:27004	CD164	protein_coding	CD164 molecule	2174
MTREX	Chr20	23738859	23830250	-	91392	BGD:BT28065,GeneID:520256,VGNC:VGNC:34649	MTREX	protein_coding	Mtr4 exosome RNA helicase	2172
LZTS2	Chr26	21832127	21842541	+	10415	BGD:BT25064,GeneID:504411,VGNC:VGNC:31122	LZTS2	protein_coding	leucine zipper tumor suppressor 2	2171
AFDN	Chr9	102278788	102392287	+	113500	BGD:BT24571,GeneID:504856,VGNC:VGNC:25709	AFDN	protein_coding	NA	2169
CA2	Chr14	76994568	77012210	-	17643	BGD:BT11203,GeneID:280740	CA2	protein_coding	carbonic anhydrase II	2169
SMARCA4	Chr7	15424671	15515093	+	90423	GeneID:414274,VGNC:VGNC:34987	SMARCA4	protein_coding	SWI/SNF related%2C matrix associated%2C actin dependent regulator of chromatin%2C subfamily a%2C member 4	2168
ZNF445	Chr22	16325905	16385655	-	59751	BGD:BT15696,GeneID:540408,VGNC:VGNC:37277	ZNF445	protein_coding	zinc finger protein 445	2166
LOC516108	Chr25	582898	584292	-	1395	BGD:BT29545,GeneID:516108	LOC516108	protein_coding	CG2446-like	2166
CRY2	Chr15	75880414	75915194	+	34781	BGD:BT21161,GeneID:509058,VGNC:VGNC:27731	CRY2	protein_coding	cryptochrome circadian regulator 2	2165
MAT2A	Chr11	49465580	49472218	-	6639	BGD:BT18479,GeneID:527403,VGNC:VGNC:50110	MAT2A	protein_coding	methionine adenosyltransferase 2A	2164
MAP1LC3A	Chr13	63918608	63920647	+	2040	BGD:BT14809,GeneID:514547,VGNC:VGNC:31179	MAP1LC3A	protein_coding	microtubule associated protein 1 light chain 3 alpha	2164
WAPL	Chr28	41160834	41238276	-	77443	GeneID:534322,VGNC:VGNC:36862	WAPL	protein_coding	NA	2164
PRDM16	Chr16	49573783	49985887	-	412105	BGD:BT25761,GeneID:100137803,VGNC:VGNC:33294	PRDM16	protein_coding	NA	2163
SMARCE1	Chr19	40833649	40856746	-	23098	BGD:BT19514,GeneID:540910,VGNC:VGNC:34996	SMARCE1	protein_coding	SWI/SNF related%2C matrix associated%2C actin dependent regulator of chromatin%2C subfamily e%2C member 1	2162
ACADSB	Chr26	42805989	42858449	+	52461	BGD:BT11588,GeneID:504301,VGNC:VGNC:50141	ACADSB	protein_coding	acyl-CoA dehydrogenase short/branched chain	2162
ELOVL1	Chr3	102629338	102654978	+	25641	BGD:BT10782,GeneID:540348,VGNC:VGNC:28447	ELOVL1	protein_coding	ELOVL fatty acid elongase 1	2159
PAWR	Chr5	9130655	9258350	-	127696	GeneID:532789	PAWR	protein_coding	NA	2159
SEC24D	Chr6	6491259	6606140	+	114882	BGD:BT26777,GeneID:504422,VGNC:VGNC:34416	SEC24D	protein_coding	NA	2159
CTBP2	Chr26	44545693	44714474	-	168782	BGD:BT11031,GeneID:281730	CTBP2	protein_coding	C-terminal binding protein 2	2159
BCORL1	ChrX	13977454	14037774	+	60321	BGD:BT16956,GeneID:540023,VGNC:VGNC:26455	BCORL1	protein_coding	NA	2159
SYTL4	ChrX	51381528	51478954	+	97427	BGD:BT25115,GeneID:515978,VGNC:VGNC:35548	SYTL4	protein_coding	synaptotagmin like 4	2158
FABP3	Chr2	122287099	122294639	+	7541	BGD:BT11568,GeneID:281758,VGNC:VGNC:28697	FABP3	protein_coding	fatty acid binding protein 3	2157
PAIP2B	Chr11	13347786	13393656	+	45871	BGD:BT21459,GeneID:789468	PAIP2B	protein_coding	poly(A) binding protein interacting protein 2B	2157
JUNB	Chr7	12736074	12737893	-	1820	BGD:BT11584,GeneID:514246,VGNC:VGNC:30387	JUNB	protein_coding	JunB proto-oncogene%2C AP-1 transcription factor subunit	2156
RPS6KC1	Chr16	70348824	70552931	-	204108	BGD:BT15573,GeneID:533192,VGNC:VGNC:34148	RPS6KC1	protein_coding	ribosomal protein S6 kinase C1	2156
MAPK3	Chr25	26179083	26186189	+	7107	BGD:BT11892,GeneID:531391,VGNC:VGNC:31219	MAPK3	protein_coding	mitogen-activated protein kinase 3	2153
SPRED1	Chr10	33847959	33968844	+	120886	BGD:BT26308,GeneID:519882,VGNC:VGNC:35238	SPRED1	protein_coding	sprouty related EVH1 domain containing 1	2152
SEC23IP	Chr26	39998356	40041185	+	42830	BGD:BT25976,GeneID:508557,VGNC:VGNC:34412	SEC23IP	protein_coding	SEC23 interacting protein	2151
TBC1D20	Chr13	60581690	60600670	+	18981	BGD:BT23467,GeneID:504543,VGNC:VGNC:35634	TBC1D20	protein_coding	TBC1 domain family member 20	2149
KDM1A	Chr2	129769935	129836285	-	66351	BGD:BT22323,GeneID:532997,VGNC:VGNC:30522	KDM1A	protein_coding	NA	2148
TRANK1	Chr22	10590548	10687871	+	97324	GeneID:509859,VGNC:VGNC:36282	TRANK1	protein_coding	NA	2146
KPNA3	Chr12	19241567	19339402	-	97836	BGD:BT15109,GeneID:540719,VGNC:VGNC:30702	KPNA3	protein_coding	karyopherin subunit alpha 3	2145
DLGAP4	Chr13	65493056	65636249	+	143194	BGD:BT21467,GeneID:520521,VGNC:VGNC:28090	DLGAP4	protein_coding	DLG associated protein 4	2145
TCF12	Chr10	53023354	53416751	-	393398	BGD:BT26008,GeneID:509039,VGNC:VGNC:35686	TCF12	protein_coding	transcription factor 12	2144
WDR55	Chr7	51795499	51800403	+	4905	BGD:BT13305,GeneID:508709,VGNC:VGNC:36906	WDR55	protein_coding	WD repeat domain 55	2143
CSE1L	Chr13	77194000	77229847	+	35848	GeneID:518622,VGNC:VGNC:27752	CSE1L	protein_coding	chromosome segregation 1 like	2141
SSFA2	Chr2	14654230	14750696	-	96467	GeneID:538826,VGNC:VGNC:35311	SSFA2	protein_coding	sperm specific antigen 2	2138
LOC617875	Chr23	31774497	31775289	+	793	BGD:BT19101,GeneID:617875	LOC617875	protein_coding	histone H4-like	2138
EMC2	Chr14	55970879	56023827	-	52949	BGD:BT22661,GeneID:616813,VGNC:VGNC:28463	EMC2	protein_coding	ER membrane protein complex subunit 2	2136
FUS	Chr25	27267572	27277653	+	10082	BGD:BT19733,GeneID:280796,VGNC:VGNC:29147	FUS	protein_coding	FUS RNA binding protein	2135
CC2D1B	Chr3	93997090	94018341	+	21252	BGD:BT27602,GeneID:511350,VGNC:VGNC:26825	CC2D1B	protein_coding	NA	2134
LOC617905	Chr23	31846920	31908650	-	61731	BGD:BT13084,GeneID:617905	LOC617905	protein_coding	NA	2134
RAB22A	Chr13	57997318	58045555	-	48238	BGD:BT10369,GeneID:617385,VGNC:VGNC:33629	RAB22A	protein_coding	RAB22A%2C member RAS oncogene family	2133
PAXBP1	Chr1	2786812	2819637	+	32826	BGD:BT11367,GeneID:514918,VGNC:VGNC:32601	PAXBP1	protein_coding	PAX3 and PAX7 binding protein 1	2132
SEC14L1	Chr19	54706306	54755668	-	49363	BGD:BT12976,GeneID:513449,VGNC:VGNC:34404	SEC14L1	protein_coding	SEC14 like lipid binding 1	2130
UBL3	Chr12	30806229	30854061	+	47833	BGD:BT10903,GeneID:526950,VGNC:VGNC:36607	UBL3	protein_coding	ubiquitin like 3	2127
RNF19A	Chr14	64047881	64103385	+	55505	BGD:BT16656,GeneID:540195,VGNC:VGNC:34044	RNF19A	protein_coding	ring finger protein 19A%2C RBR E3 ubiquitin protein ligase	2127
GATAD1	Chr4	9764481	9777766	+	13286	BGD:BT18943,GeneID:784921,VGNC:VGNC:29270	GATAD1	protein_coding	GATA zinc finger domain containing 1	2126
PLAA	Chr8	17280399	17320608	+	40210	BGD:BT28268,GeneID:506073,VGNC:VGNC:32967	PLAA	protein_coding	phospholipase A2 activating protein	2126
PEX19	Chr3	9399906	9405346	+	5441	BGD:BT25639,GeneID:521522,VGNC:VGNC:32758	PEX19	protein_coding	peroxisomal biogenesis factor 19	2125
GLIS3	Chr8	40193063	40697965	+	504903	GeneID:524909	GLIS3	protein_coding	NA	2125
SEPHS2	Chr25	26610506	26612789	-	2284	GeneID:512060,VGNC:VGNC:54480	SEPHS2	protein_coding	selenophosphate synthetase 2	2125
ZFP36L2	Chr11	25506532	25510785	-	4254	GeneID:767898,VGNC:VGNC:54514	ZFP36L2	protein_coding	ZFP36 ring finger protein-like 2	2122
AMFR	Chr18	24207779	24253290	+	45512	BGD:BT24030,GeneID:507541,VGNC:VGNC:25863	AMFR	protein_coding	autocrine motility factor receptor	2122
ATG3	Chr1	57309112	57343709	-	34598	BGD:BT13656,GeneID:508571,VGNC:VGNC:26256	ATG3	protein_coding	autophagy related 3	2120
ZCCHC6	Chr8	79465191	79523917	-	58727	BGD:BT20558,GeneID:513209,VGNC:VGNC:37121	ZCCHC6	protein_coding	zinc finger CCHC-type containing 6	2120
BSG	Chr7	43201661	43208638	+	6978	BGD:BT17183,GeneID:508716,VGNC:VGNC:52220	BSG	protein_coding	basigin	2118
CD2AP	Chr23	20602675	20689497	+	86823	BGD:BT15353,GeneID:533188,VGNC:VGNC:27022	CD2AP	protein_coding	CD2 associated protein	2118
XPO7	Chr8	69236458	69327315	+	90858	GeneID:100124498,VGNC:VGNC:37001	XPO7	protein_coding	exportin 7	2117
OGA	Chr26	22519644	22546646	-	27003	GeneID:538561,VGNC:VGNC:54465	OGA	protein_coding	O-GlcNAcase	2116
CDK16	ChrX	85590309	85601826	+	11518	BGD:BT29740,GeneID:613810,VGNC:VGNC:27119	CDK16	protein_coding	cyclin dependent kinase 16	2116
ATP5MD	Chr26	23982412	23987702	-	5291	GeneID:767982,VGNC:VGNC:54246	ATP5MD	protein_coding	ATP synthase membrane subunit DAPIT	2114
WIPI1	Chr19	61752501	61782685	+	30185	BGD:BT29841,GeneID:528410,VGNC:VGNC:36942	WIPI1	protein_coding	WD repeat domain%2C phosphoinositide interacting 1	2113
USP14	Chr24	35149151	35184344	+	35194	GeneID:505106,VGNC:VGNC:36712	USP14	protein_coding	ubiquitin specific peptidase 14	2113
FAM102B	Chr3	34722418	34804796	-	82379	BGD:BT15210,GeneID:514601,VGNC:VGNC:54425	FAM102B	protein_coding	NA	2112
TNPO3	Chr4	92908855	92988210	-	79356	BGD:BT16218,GeneID:537183,VGNC:VGNC:36201	TNPO3	protein_coding	transportin 3	2111
TXNIP	Chr3	21383711	21387872	+	4162	BGD:BT27186,GeneID:506790,VGNC:VGNC:36541	TXNIP	protein_coding	thioredoxin interacting protein	2110
DNAJA1	Chr8	74790616	74800322	+	9707	BGD:BT20023,GeneID:528862	DNAJA1	protein_coding	DnaJ heat shock protein family (Hsp40) member A1	2110
CPLANE1	Chr20	37042087	37150649	+	108563	GeneID:533903	CPLANE1	protein_coding	NA	2110
INSIG1	Chr4	117125759	117138562	+	12804	BGD:BT10003,GeneID:511899,VGNC:VGNC:30217	INSIG1	protein_coding	insulin induced gene 1	2109
PINK1	Chr2	131986296	132006686	-	20391	GeneID:510683,VGNC:VGNC:32904	PINK1	protein_coding	PTEN induced putative kinase 1	2108
FAT1	Chr27	16420184	16546078	-	125895	BGD:BT13826,GeneID:508251,VGNC:VGNC:52771	FAT1	protein_coding	FAT atypical cadherin 1	2108
CRIP2	Chr21	69743987	69748969	+	4983	GeneID:780821	CRIP2	protein_coding	cysteine-rich protein 2	2107
LMNB2	Chr7	21134167	21154517	+	20351	BGD:BT12721,GeneID:516326,VGNC:VGNC:30931	LMNB2	protein_coding	lamin B2	2105
PTPN14	Chr16	69034586	69230687	+	196102	BGD:BT22427,GeneID:518798,VGNC:VGNC:33532	PTPN14	protein_coding	protein tyrosine phosphatase%2C non-receptor type 14	2105
FBXO21	Chr17	57900844	57940018	+	39175	BGD:BT15073,GeneID:617252,VGNC:VGNC:28898	FBXO21	protein_coding	F-box protein 21	2105
GALNT1	Chr24	21374710	21455432	-	80723	BGD:BT16596,GeneID:282241,VGNC:VGNC:29222	GALNT1	protein_coding	polypeptide N-acetylgalactosaminyltransferase 1	2105
NUDT4	Chr5	23191665	23208110	+	16446	BGD:BT27606,GeneID:614183	NUDT4	protein_coding	nudix hydrolase 4	2104
TMEM167A	Chr7	82914069	82958724	-	44656	GeneID:613669,VGNC:VGNC:35991	TMEM167A	protein_coding	transmembrane protein 167A	2104
CPNE1	Chr13	64848970	64884882	-	35913	BGD:BT29297,GeneID:615677,VGNC:VGNC:27658	CPNE1	protein_coding	copine 1	2103
EHD1	Chr29	43084394	43103636	-	19243	BGD:BT22456,GeneID:511908	EHD1	protein_coding	EH-domain containing 1	2103
NUFIP2	Chr19	20592129	20620249	-	28121	BGD:BT12069,GeneID:781847,VGNC:VGNC:32346	NUFIP2	protein_coding	NA	2100
IP6K1	Chr22	50443803	50481291	+	37489	BGD:BT26125,GeneID:534029,VGNC:VGNC:30237	IP6K1	protein_coding	inositol hexakisphosphate kinase 1	2099
HIBADH	Chr4	68473893	68582089	+	108197	BGD:BT14670,GeneID:512002,VGNC:VGNC:29844	HIBADH	protein_coding	3-hydroxyisobutyrate dehydrogenase	2096
DLG5	Chr28	33518711	33642047	-	123337	BGD:BT22216,GeneID:535699,VGNC:VGNC:28087	DLG5	protein_coding	discs large MAGUK scaffold protein 5	2096
MAST2	Chr3	100071283	100278346	-	207064	GeneID:535643,VGNC:VGNC:31258	MAST2	protein_coding	NA	2094
AGAP1	Chr3	115044734	115605268	+	560535	GeneID:522241	AGAP1	protein_coding	NA	2094
TRIOBP	Chr5	109532769	109591860	+	59092	BGD:BT26751,GeneID:511680,VGNC:VGNC:36357	TRIOBP	protein_coding	TRIO and F-actin binding protein	2090
PDGFRB	Chr7	61473641	61511258	-	37618	BGD:BT20794,GeneID:527165,VGNC:VGNC:32693	PDGFRB	protein_coding	platelet-derived growth factor receptor%2C beta polypeptide	2088
UBC	Chr17	50887544	50892468	+	4925	BGD:BT13551,GeneID:444874	UBC	protein_coding	ubiquitin C	2088
UQCR10	Chr17	68887285	68889516	+	2232	GeneID:616109,VGNC:VGNC:36693	UQCR10	protein_coding	ubiquinol-cytochrome c reductase%2C complex III subunit X	2087
VEZF1	Chr19	8774656	8790252	-	15597	BGD:BT25052,GeneID:539120,VGNC:VGNC:36788	VEZF1	protein_coding	vascular endothelial zinc finger 1	2085
BZW2	Chr4	25130847	25193499	+	62653	BGD:BT17187,GeneID:326579,VGNC:VGNC:26613	BZW2	protein_coding	basic leucine zipper and W2 domains 2	2084
TAX1BP1	Chr4	68323122	68408011	-	84890	BGD:BT26624,GeneID:535589,VGNC:VGNC:35619	TAX1BP1	protein_coding	Tax1 binding protein 1	2083
TRIM25	Chr19	7716996	7737220	-	20225	BGD:BT23927,GeneID:510923,VGNC:VGNC:36322	TRIM25	protein_coding	tripartite motif containing 25	2082
OTUD7B	Chr3	20611564	20666228	+	54665	BGD:BT17300,GeneID:525579,VGNC:VGNC:32500	OTUD7B	protein_coding	OTU deubiquitinase 7B	2081
UQCRC2	Chr25	19647379	19673589	+	26211	BGD:BT18324,GeneID:282394,VGNC:VGNC:36696	UQCRC2	protein_coding	ubiquinol-cytochrome c reductase core protein 2	2080
HIC1	Chr19	23072704	23080007	+	7304	GeneID:786191,VGNC:VGNC:29845	HIC1	protein_coding	NA	2078
PPM1B	Chr11	26359823	26677042	+	317220	BGD:BT11422,GeneID:281995,VGNC:VGNC:33209	PPM1B	protein_coding	protein phosphatase%2C Mg2+/Mn2+ dependent 1B	2077
MLXIP	Chr17	53223799	53284518	-	60720	BGD:BT24148,GeneID:783217,VGNC:VGNC:31509	MLXIP	protein_coding	MLX interacting protein	2077
ZNHIT6	Chr3	58374394	58437205	+	62812	BGD:BT19192,GeneID:505578,VGNC:VGNC:37361	ZNHIT6	protein_coding	NA	2074
ARL8B	Chr22	21234913	21281338	-	46426	BGD:BT23527,GeneID:511009,VGNC:VGNC:26154	ARL8B	protein_coding	ADP ribosylation factor like GTPase 8B	2074
DSEL	Chr24	9444509	9463703	+	19195	BGD:BT29350,GeneID:538958,VGNC:VGNC:28219	DSEL	protein_coding	dermatan sulfate epimerase like	2074
MPZL1	Chr3	915374	997233	-	81860	BGD:BT24695,GeneID:539387,VGNC:VGNC:31592	MPZL1	protein_coding	myelin protein zero like 1	2073
PDK1	Chr2	24026650	24068968	-	42319	BGD:BT18138,GeneID:528655,VGNC:VGNC:32703	PDK1	protein_coding	pyruvate dehydrogenase kinase 1	2072
DR1	Chr3	50084783	50106905	-	22123	BGD:BT30066,GeneID:613828,VGNC:VGNC:28200	DR1	protein_coding	down-regulator of transcription 1	2072
NEDD8	Chr10	20936207	20945399	+	9193	BGD:BT29498,GeneID:286796	NEDD8	protein_coding	neural precursor cell expressed%2C developmentally down-regulated 8	2071
MAP2K3	Chr19	35255910	35273754	+	17845	BGD:BT16861,GeneID:516039,VGNC:VGNC:31184	MAP2K3	protein_coding	mitogen-activated protein kinase kinase 3	2069
PSMA2	Chr4	78127061	78137710	+	10650	BGD:BT28305,GeneID:539141	PSMA2	protein_coding	proteasome subunit alpha 2	2068
ABCE1	Chr17	13155131	13187424	-	32294	BGD:BT30405,GeneID:514991,VGNC:VGNC:25479	ABCE1	protein_coding	ATP binding cassette subfamily E member 1	2068
FAP	Chr2	34192288	34271389	+	79102	BGD:BT10922,GeneID:508882,VGNC:VGNC:28862	FAP	protein_coding	fibroblast activation protein alpha	2067
FEM1A	Chr7	19353551	19357132	-	3582	BGD:BT12194,GeneID:516550,VGNC:VGNC:28944	FEM1A	protein_coding	fem-1 homolog A	2067
CSNK1G1	Chr10	45661323	45816461	+	155139	BGD:BT25680,GeneID:527889,VGNC:VGNC:49991	CSNK1G1	protein_coding	casein kinase 1 gamma 1	2067
DDX41	Chr7	39011503	39017080	-	5578	BGD:BT10491,GeneID:505276,VGNC:VGNC:27967	DDX41	protein_coding	DEAD-box helicase 41	2066
GATD3A	Chr1	144149286	144158061	+	8776	GeneID:514335	GATD3A	protein_coding	glutamine amidotransferase like class 1 domain containing 3A	2064
KIF27	Chr8	77083429	77176343	-	92915	BGD:BT14965,GeneID:536335,VGNC:VGNC:30598	KIF27	protein_coding	kinesin family member 27	2064
STX7	Chr9	70392456	70449105	-	56650	BGD:BT30470,GeneID:507031,VGNC:VGNC:35443	STX7	protein_coding	syntaxin 7	2064
UBL5	Chr7	14420644	14422238	+	1595	BGD:BT16055,GeneID:614551	UBL5	protein_coding	ubiquitin like 5	2063
KIF13A	Chr23	39526086	39728765	+	202680	GeneID:534832,VGNC:VGNC:54226	KIF13A	protein_coding	NA	2063
NUP98	Chr15	51264869	51351806	+	86938	GeneID:540004,VGNC:VGNC:32367	NUP98	protein_coding	NA	2062
C1S	Chr5	103407687	103418871	-	11185	BGD:BT22240,GeneID:767827,VGNC:VGNC:26630	C1S	protein_coding	complement C1s	2061
TOPBP1	Chr1	135753523	135824536	+	71014	BGD:BT22685,GeneID:540574,VGNC:VGNC:49585	TOPBP1	protein_coding	DNA topoisomerase II binding protein 1	2060
STK16	Chr2	107194781	107198251	+	3471	BGD:BT16822,GeneID:521237,VGNC:VGNC:35387	STK16	protein_coding	serine/threonine kinase 16	2060
TNKS1BP1	Chr15	80501957	80526215	-	24259	GeneID:783548,VGNC:VGNC:36185	TNKS1BP1	protein_coding	NA	2057
OTUD3	Chr2	132798161	132831928	-	33768	GeneID:514809,VGNC:VGNC:32494	OTUD3	protein_coding	NA	2056
KCNS3	Chr11	80695577	80743588	-	48012	BGD:BT13052,GeneID:541460,VGNC:VGNC:30493	KCNS3	protein_coding	potassium voltage-gated channel modifier subfamily S member 3	2056
PCNX1	Chr10	82525777	82709880	+	184104	GeneID:514244,VGNC:VGNC:32638	PCNX1	protein_coding	NA	2053
NF2	Chr17	68758662	68833311	+	74650	BGD:BT26565,GeneID:540479,VGNC:VGNC:32026	NF2	protein_coding	NA	2053
PES1	Chr17	69555245	69568689	-	13445	BGD:BT14744,GeneID:511676,VGNC:VGNC:32750	PES1	protein_coding	pescadillo ribosomal biogenesis factor 1	2053
[truncated: 15,584 more rows]
[truncated: 1 more columns]
