# Supplementary material for: Bovine Adipocyte-Derived Exosomes Transport LncRNAs to Regulate Adipogenic Transdifferentiation of Bovine Muscle Satellite Cells
Source: Animals (Basel). 2025 Nov 30;15(23):3459. doi: 10.3390/ani15233459 (PMC12691046; doi:10.3390/ani15233459)
Supplement: Supplementary file 1 [file animals-15-03459-s001.zip › TableS5.csv]

lncRNA.chr	lncRNA.start	lncRNA.end	lncRNA.length	lncRNA.strand	lncRNA.id	cis.id	entrenz	gene_biotype	description	strand	start	end
ChrX	12581415	12798186	216772	-	LOC104970470	DDIAS	618360	protein_coding	NA	-	12723009	12744755
ChrX	12581415	12798186	216772	-	LOC104970470	PRCP	534927	protein_coding	prolylcarboxypeptidase	+	12744752	12830791
ChrX	12581415	12798186	216772	-	LOC104970470	RAB30	540583	protein_coding	RAB30, member RAS oncogene family	+	12583692	12685516
Chr13	77275502	77478267	202766	+	LOC100847759	TMTC4	539972	protein_coding	transmembrane and tetratricopeptide repeat containing 4	-	77235388	77292321
Chr23	27410035	27615591	205557	-	LOC104975663	CNTN3	526697	protein_coding	NA	+	27019078	27418487
Chr29	43509494	43716100	206607	+	LOC104976804	C28H10orf71	540418	protein_coding	NA	+	43501324	43552645
Chr29	43509494	43716100	206607	+	LOC104976804	DRGX	521995	protein_coding	NA	-	43577122	43610753
Chr29	43509494	43716100	206607	+	LOC104976804	ERCC6	522908	protein_coding	excision repair cross-complementation group 6	-	43630693	43704060
Chr14	76834874	77056366	221493	-	LOC104974137	PREX1	527410	protein_coding	NA	-	76840616	77021765
Chr4	94548417	94949900	401484	-	LOC107131356	EPS15	535998	protein_coding	epidermal growth factor receptor pathway substrate 15	+	94802698	94943803
Chr4	94548417	94949900	401484	-	LOC107131356	LOC101906178	101906178	protein_coding	NA	-	94815362	94815928
Chr4	94548417	94949900	401484	-	LOC107131356	OSBPL9	511255	protein_coding	oxysterol binding protein like 9	-	94540519	94702588
Chr11	103070920	103286162	215243	+	LOC104975788	B2M	280729	protein_coding	beta-2-microglobulin	+	103095452	103110775
Chr11	103070920	103286162	215243	+	LOC104975788	LOC783680	783680	protein_coding	NA	+	103116413	103122698
Chr11	103070920	103286162	215243	+	LOC104975788	TERB2	768019	protein_coding	telomere repeat binding bouquet formation protein 2	+	103201542	103245521
Chr11	103070920	103286162	215243	+	LOC104975788	TRIM69	618372	protein_coding	NA	+	103159641	103195441
Chr9	95239640	95518127	278488	+	LOC107132793	FKTN	536891	protein_coding	NA	+	95348543	95442887
Chr9	95239640	95518127	278488	+	LOC107132793	FSD1L	510535	protein_coding	fibronectin type III and SPRY domain containing 1 like	+	95270578	95341344
Chr9	95239640	95518127	278488	+	LOC107132793	SLC44A1	538887	protein_coding	NA	+	95034572	95266928
Chr9	95239640	95518127	278488	+	LOC107132793	TAL2	524755	protein_coding	NA	+	95442920	95444795
Chr9	95239640	95518127	278488	+	LOC107132793	TMEM38B	615646	protein_coding	transmembrane protein 38B	+	95481976	95541956
Chr29	43528606	43733947	205342	+	LOC104976281	C28H10orf71	540418	protein_coding	NA	+	43501324	43552645
Chr29	43528606	43733947	205342	+	LOC104976281	DRGX	521995	protein_coding	NA	-	43577122	43610753
Chr29	43528606	43733947	205342	+	LOC104976281	ERCC6	522908	protein_coding	excision repair cross-complementation group 6	-	43630693	43704060
Chr4	34631157	34994339	363183	-	LOC104969864	FAM102B	514601	protein_coding	NA	-	34722418	34804796
Chr4	34631157	34994339	363183	-	LOC104969864	FNDC7	100299981	protein_coding	NA	-	34626053	34659176
Chr4	34631157	34994339	363183	-	LOC104969864	HENMT1	515853	protein_coding	NA	+	34701867	34713620
Chr4	34631157	34994339	363183	-	LOC104969864	LOC100848353	100848353	protein_coding	NA	-	34646685	34648404
Chr4	34631157	34994339	363183	-	LOC104969864	LOC530689	530689	protein_coding	NA	+	34844369	34907516
Chr4	34631157	34994339	363183	-	LOC104969864	LOC615258	615258	protein_coding	NA	+	34922342	35014528
Chr4	34631157	34994339	363183	-	LOC104969864	PRPF38B	100299693	protein_coding	NA	-	34672728	34681344
Chr25	2203844	2416777	212934	+	LOC100847890	MBP	618684	protein_coding	myelin basic protein	+	2224045	2328579
Chr25	2203844	2416777	212934	+	LOC100847890	ZNF236	535214	protein_coding	NA	-	2334176	2404240
Chr8	21930407	22164324	233918	-	LOC101907577	IRF1	789216	protein_coding	interferon regulatory factor 1	+	21938660	21946686
Chr8	21930407	22164324	233918	-	LOC101907577	LOC107132617	107132617	protein_coding	NA	-	21940744	22018693
Chr8	21930407	22164324	233918	-	LOC101907577	P4HA2	507327	protein_coding	prolyl 4-hydroxylase subunit alpha 2	+	22147017	22218092
Chr8	21930407	22164324	233918	-	LOC101907577	PDLIM4	515410	protein_coding	PDZ and LIM domain 4	-	22148150	22162591
Chr8	21930407	22164324	233918	-	LOC101907577	SLC22A4	508155	protein_coding	solute carrier family 22 member 4	-	22087256	22130086
Chr8	21930407	22164324	233918	-	LOC101907577	SLC22A5	541266	protein_coding	solute carrier family 22 member 5	-	22033881	22060149
Chr14	35342105	35559167	217063	+	LOC101903752	LYZL1	512087	protein_coding	lysozyme-like 1	-	35474944	35490959
Chr15	25119171	25360026	240856	+	LOC101908225	TOX	525888	protein_coding	thymocyte selection associated high mobility group box	-	24946881	25258596
Chr19	58428622	58790319	361698	+	LOC101907523	LOC100848991	100848991	protein_coding	NA	+	58736143	58761381
Chr19	58428622	58790319	361698	+	LOC101907523	LOC101904435	101904435	protein_coding	NA	+	58626700	58663119
Chr19	58428622	58790319	361698	+	LOC101907523	LOC506495	506495	protein_coding	NA	+	58501445	58533686
Chr19	58428622	58790319	361698	+	LOC101907523	LOC785630	785630	protein_coding	NA	-	58780266	58804098
Chr3	117440502	117647790	207289	-	LOC101905228	DNER	516825	protein_coding	NA	-	117379822	117771069
Chr5	70460865	70677050	216186	-	LOC112446722	NPVF	281451	protein_coding	neuropeptide VF precursor	+	70667240	70670595
Chr2	131219243	131424374	205132	-	LOC101906756	LOC107132214	107132214	protein_coding	NA	+	131366469	131377254
Chr2	131219243	131424374	205132	-	LOC101906756	SOX14	504604	protein_coding	SRY-box 14	-	131371915	131372637
Chr8	33967297	35964450	1997154	+	LOC101904827	DMXL1	534524	protein_coding	NA	-	34635355	34762501
Chr8	33967297	35964450	1997154	+	LOC101904827	DTWD2	613362	protein_coding	DTW domain containing 2	+	34850843	34923992
Chr8	33967297	35964450	1997154	+	LOC101904827	HSD17B4	493643	protein_coding	hydroxysteroid 17-beta dehydrogenase 4	-	34291146	34425565
Chr8	33967297	35964450	1997154	+	LOC101904827	LOC540403	540403	protein_coding	NA	-	34235850	34252378
Chr8	33967297	35964450	1997154	+	LOC101904827	TNFAIP8	529336	protein_coding	TNF alpha induced protein 8	-	34474473	34619686
Chr6	97616506	97824340	207835	-	LOC100847947	BCL2L14	508365	protein_coding	BCL2 like 14	-	97725267	97761889
Chr6	97616506	97824340	207835	-	LOC100847947	LRP6	536328	protein_coding	NA	+	97526894	97705353
Chr7	46021798	46241821	220024	+	LOC104972839	TBC1D19	615452	protein_coding	TBC1 domain family member 19	+	46022662	46173626
Chr26	18017584	18233181	215598	-	LOC100851323	ACSM2B	512227	protein_coding	acyl-CoA synthetase medium-chain family member 2B	+	18130586	18210919
Chr26	18017584	18233181	215598	-	LOC100851323	ACSM5	100298888	protein_coding	NA	+	18091203	18119703
Chr26	18017584	18233181	215598	-	LOC100851323	PDILT	518716	protein_coding	protein disulfide isomerase like, testis expressed	-	18032741	18083980
Chr26	18017584	18233181	215598	-	LOC100851323	UMOD	281567	protein_coding	uromodulin	-	18009949	18028531
Chr26	24700093	24937469	237377	-	LOC112444463	IL4R	404154	protein_coding	interleukin 4 receptor	+	24898783	24922680
Chr26	24700093	24937469	237377	-	LOC112444463	KDM8	507905	protein_coding	lysine demethylase 8	+	24778527	24800714
Chr26	24700093	24937469	237377	-	LOC112444463	NSMCE1	534249	protein_coding	NSE1 homolog, SMC5-SMC6 complex component	-	24804282	24839869
Chr3	117941583	118147236	205654	-	LOC112446042	FBXO36	617339	protein_coding	F-box protein 36	+	117961871	118069151
Chr3	117941583	118147236	205654	-	LOC112446042	LOC787234	787234	protein_coding	NA	+	118142819	118161590
Chr3	117941583	118147236	205654	-	LOC112446042	SLC16A14	539153	protein_coding	solute carrier family 16 member 14	-	118068142	118107681
Chr3	117941583	118147236	205654	-	LOC112446042	TRIP12	514387	protein_coding	thyroid hormone receptor interactor 12	-	117807931	117962943
Chr7	26040272	26550021	509750	+	LOC107132618	RAP1GDS1	282516	protein_coding	Rap1 GTPase-GDP dissociation stimulator 1	-	26123827	26275608
Chr7	26040272	26550021	509750	+	LOC107132618	STPG2	517517	protein_coding	NA	+	26376618	27012624
Chr7	26040272	26550021	509750	+	LOC107132618	TSPAN5	538668	protein_coding	tetraspanin 5	+	25923695	26102500
Chr10	42770887	43093455	322569	-	LOC112448447	BEND3	525371	protein_coding	BEN domain containing 3	+	42875743	42928671
Chr10	42770887	43093455	322569	-	LOC112448447	C9H6orf203	613695	protein_coding	chromosome 9 C6orf203 homolog	-	42936795	42947391
Chr10	42770887	43093455	322569	-	LOC112448447	CD24	767920	protein_coding	NA	+	42992491	42997850
Chr10	42770887	43093455	322569	-	LOC112448447	PDSS2	521115	protein_coding	decaprenyl diphosphate synthase subunit 2	+	42600737	42876299
Chr23	35951550	36565297	613748	-	LOC100847951	MAGI1	783484	protein_coding	NA	+	35381333	36023063
Chr8	102535295	102741805	206511	+	LOC112447844	NUDT12	617720	protein_coding	nudix hydrolase 12	-	102607080	102621172
Chr16	55134405	55338240	203836	-	LOC100848315	DGAT2	404129	protein_coding	diacylglycerol O-acyltransferase 2	+	55160672	55193146
Chr16	55134405	55338240	203836	-	LOC100848315	UVRAG	614285	protein_coding	UV radiation resistance associated	+	55212015	55540791
Chr26	28666326	28882287	215962	-	LOC101905219	CALN1	538163	protein_coding	calneuron 1	+	28636197	29098356
Chr16	40088834	40754756	665923	+	LOC112441831	DKK3	506627	protein_coding	dickkopf WNT signaling pathway inhibitor 3	+	40685311	40735281
Chr16	40088834	40754756	665923	+	LOC112441831	MICAL2	534041	protein_coding	NA	-	40362490	40604550
Chr16	40088834	40754756	665923	+	LOC112441831	PARVA	615430	protein_coding	parvin alpha	-	40168037	40347128
Chr16	40088834	40754756	665923	+	LOC112441831	USP47	511121	protein_coding	ubiquitin specific peptidase 47	-	40740642	40847508
Chr3	58391481	58690481	299001	+	LOC101904769	NXPH2	281956	protein_coding	neurexophilin 2	+	58351070	58477701
Chr3	58391481	58690481	299001	+	LOC101904769	SPOPL	510817	protein_coding	NA	-	58559696	58612739
Chr17	29413556	29639060	225505	+	LOC112442022	STUM	614962	protein_coding	stum, mechanosensory transduction mediator homolog	+	29549971	29612529
Chr10	26687745	26892297	204553	+	LOC101906477	NKAIN2	787444	protein_coding	sodium/potassium transporting ATPase interacting 2	-	26362416	27543455
Chr18	36349236	36558850	209615	-	LOC112442296	FSTL5	782831	protein_coding	follistatin like 5	+	36260832	37191061
Chr21	1986104	2224955	238852	+	LOC100848941	C20H5orf58	101904507	protein_coding	NA	+	2120661	2130047
Chr21	1986104	2224955	238852	+	LOC100848941	DOCK2	510083	protein_coding	NA	+	1544533	2002178
Chr21	1986104	2224955	238852	+	LOC100848941	FOXI1	539442	protein_coding	forkhead box I1	+	2012299	2015726
Chr21	1986104	2224955	238852	+	LOC100848941	LCP2	513244	protein_coding	lymphocyte cytosolic protein 2	-	2131780	2179518
Chr21	29165893	29408614	242722	+	LOC112443139	HCN1	538255	protein_coding	hyperpolarization activated cyclic nucleotide gated potassium channel 1	+	29111349	29562326
Chr2	135989835	136216042	226208	+	LOC101905127	BFSP2	281645	protein_coding	beaded filament structural protein 2	-	135950794	136027701
Chr2	135989835	136216042	226208	+	LOC101905127	TMEM108	511034	protein_coding	transmembrane protein 108	-	136031263	136418970
Chr5	372393	600702	228310	-	LOC112446639	VSTM2A	782902	protein_coding	V-set and transmembrane domain containing 2A	-	581532	607261
Chr13	11043676	11263061	219386	+	LOC505099	CNMD	281683	protein_coding	chondromodulin	+	11051617	11091324
Chr13	11043676	11263061	219386	+	LOC505099	ELF1	505251	protein_coding	E74 like ETS transcription factor 1	-	11154017	11240043
Chr13	11043676	11263061	219386	+	LOC505099	LOC101906638	101906638	protein_coding	NA	-	11197965	11198675
Chr13	11043676	11263061	219386	+	LOC505099	SUGT1	515509	protein_coding	SGT1 homolog, MIS12 kinetochore complex assembly cochaperone	-	11101324	11143201
Chr5	116861096	117068242	207147	+	LOC101908206	DPP6	281123	protein_coding	dipeptidyl peptidase like 6	+	115833907	116899618
Chr5	116861096	117068242	207147	+	LOC101908206	HTR5A	541200	protein_coding	5-hydroxytryptamine receptor 5A	+	116984176	117001724
Chr5	116861096	117068242	207147	+	LOC101908206	PAXIP1	513213	protein_coding	PAX interacting protein 1	-	116913456	116954800
Chr2	65324670	65623442	298773	-	LOC100847374	GTF2E1	540525	protein_coding	general transcription factor IIE subunit 1	+	65434216	65469720
Chr2	65324670	65623442	298773	-	LOC100847374	HGD	507496	protein_coding	homogentisate 1,2-dioxygenase	-	65337969	65380604
Chr2	65324670	65623442	298773	-	LOC100847374	RABL3	505510	protein_coding	RAB, member of RAS oncogene family like 3	-	65387676	65433970
Chr2	65324670	65623442	298773	-	LOC100847374	STXBP5L	536735	protein_coding	syntaxin binding protein 5 like	+	65607554	65935104
Chr11	66584088	66799765	215678	+	LOC112448808	SMIM27	112448580	protein_coding	NA	+	66599380	66599544
Chr23	45328717	45543355	214639	+	C23H6orf52	ERC2	537173	protein_coding	ELKS/RAB6-interacting/CAST family member 2	+	44539302	45520136
Chr23	45328717	45543355	214639	+	C23H6orf52	WNT5A	530005	protein_coding	Wnt family member 5A	+	45540765	45561515
Chr21	65681984	66007506	325523	+	MEG8	ADCY2	510708	protein_coding	NA	-	65388703	65843071
Chr8	64285318	64957133	671816	-	LOC101908166	GRIA1	529618	protein_coding	glutamate ionotropic receptor AMPA type subunit 1	+	64771811	65120623
Chr20	3724884	3980619	255736	+	LOC112442976	KIF2B	538921	protein_coding	kinesin family member 2B	+	3777923	3780160
Chr21	27673891	27898253	224363	+	LOC100335190	ISL1	614040	protein_coding	ISL LIM homeobox 1	-	27733626	27743735
Chr13	78044998	78253676	208679	+	LOC112449347	FGF14	615488	protein_coding	fibroblast growth factor 14	-	78130314	78765008
Chr13	78044998	78253676	208679	+	LOC112449347	ITGBL1	533449	protein_coding	integrin subunit beta like 1	+	77891049	78126514
Chr13	77763269	77967198	203930	+	LOC100847819	ITGBL1	533449	protein_coding	integrin subunit beta like 1	+	77891049	78126514
Chr13	77763269	77967198	203930	+	LOC100847819	NALCN	536103	protein_coding	NA	-	77566172	77868609
Chr14	31004589	31208858	204270	-	LOC100847363	RSU1	617534	protein_coding	Ras suppressor protein 1	-	31063739	31271156
Chr19	55094340	55298834	204495	-	LOC100196901	CA11	326334	protein_coding	carbonic anhydrase 11	-	55279505	55285895
Chr19	55094340	55298834	204495	-	LOC100196901	CYTH2	768035	protein_coding	cytohesin 2	+	55143998	55153070
Chr19	55094340	55298834	204495	-	LOC100196901	DBP	503577	protein_coding	D-box binding PAR bZIP transcription factor	-	55272312	55278976
Chr19	55094340	55298834	204495	-	LOC100196901	FAM83E	100851343	protein_coding	NA	-	55247772	55259562
Chr19	55094340	55298834	204495	-	LOC100196901	GRIN2D	618181	protein_coding	NA	+	55087877	55122832
Chr19	55094340	55298834	204495	-	LOC100196901	GRWD1	540739	protein_coding	glutamate rich WD repeat containing 1	+	55124924	55130989
Chr19	55094340	55298834	204495	-	LOC100196901	KCNJ14	540740	protein_coding	potassium voltage-gated channel subfamily J member 14	+	55136649	55139932
Chr19	55094340	55298834	204495	-	LOC100196901	LMTK3	100140306	protein_coding	NA	-	55157329	55180945
Chr19	55094340	55298834	204495	-	LOC100196901	NTN5	785970	protein_coding	netrin 5	-	55294153	55300421
Chr19	55094340	55298834	204495	-	LOC100196901	RPL18	509163	protein_coding	ribosomal protein L18	-	55260179	55263944
Chr19	55094340	55298834	204495	-	LOC100196901	SEC1	281483	protein_coding	alpha-2-fucosyltransferase Sec1	+	55286027	55313058
Chr19	55094340	55298834	204495	-	LOC100196901	SPACA4	767953	protein_coding	sperm acrosome associated 4	+	55252155	55253025
Chr19	55094340	55298834	204495	-	LOC100196901	SPHK2	533103	protein_coding	NA	+	55264111	55272137
Chr19	55094340	55298834	204495	-	LOC100196901	SULT2B1	531192	protein_coding	sulfotransferase family 2B member 1	+	55163448	55247410
Chr7	29087373	29968457	881085	+	LOC112447389	BMPR1B	407128	protein_coding	bone morphogenetic protein receptor type 1B	-	29371363	29820366
Chr7	29087373	29968457	881085	+	LOC112447389	PDLIM5	503621	protein_coding	PDZ and LIM domain 5	-	29908056	30143098
Chr7	29087373	29968457	881085	+	LOC112447389	UNC5C	533256	protein_coding	NA	+	28932513	29361537
Chr11	62613068	62959102	346035	-	LOC101902983	SEMA6D	518458	protein_coding	semaphorin 6D	-	62638607	62696011
Chr11	47056057	47282386	226330	+	LOC100335748	TLN2	528252	protein_coding	NA	-	47247634	47742868
Chr22	43172952	43382629	209678	-	LOC101907348	AKAP6	537810	protein_coding	A-kinase anchoring protein 6	+	42714636	43215346
Chr22	43172952	43382629	209678	-	LOC101907348	NPAS3	527053	protein_coding	NA	+	43334140	44288827
Chr2	129060297	129275132	214836	-	LOC112443415	CLSTN2	530999	protein_coding	calsyntenin 2	-	128383077	129107976
Chr15	82125473	82375698	250226	-	LOC112441663	SLC2A5	282868	protein_coding	solute carrier family 2 (facilitated glucose/fructose transporter), member 5	+	82358501	82387449
Chr9	63686143	63887982	201840	+	LOC100174924	ANKS6	530846	protein_coding	NA	-	63782554	63836428
Chr9	63686143	63887982	201840	+	LOC100174924	GABBR2	517040	protein_coding	NA	-	63380624	63749946
Chr9	63686143	63887982	201840	+	LOC100174924	GALNT12	508488	protein_coding	polypeptide N-acetylgalactosaminyltransferase 12	+	63854880	63889382
Chr4	55192489	55394306	201818	+	LOC100847946	PKN2	519754	protein_coding	protein kinase N2	-	55063882	55200946
Chr12	22453905	22673170	219266	-	LOC112449126	SLC8A1	337925	protein_coding	solute carrier family 8 member A1	-	22407415	22855016
Chr13	10994953	11221233	226281	-	LOC112449360	CNMD	281683	protein_coding	chondromodulin	+	11051617	11091324
Chr13	10994953	11221233	226281	-	LOC112449360	ELF1	505251	protein_coding	E74 like ETS transcription factor 1	-	11154017	11240043
Chr13	10994953	11221233	226281	-	LOC112449360	LOC101906638	101906638	protein_coding	NA	-	11197965	11198675
Chr13	10994953	11221233	226281	-	LOC112449360	SUGT1	515509	protein_coding	SGT1 homolog, MIS12 kinetochore complex assembly cochaperone	-	11101324	11143201
Chr4	77123436	77328203	204768	+	LOC112446408	DIRAS3	504559	protein_coding	DIRAS family GTPase 3	+	77225725	77249258
Chr4	77123436	77328203	204768	+	LOC112446408	WLS	528123	protein_coding	wntless Wnt ligand secretion mediator	+	77070849	77187329
Chr21	69309636	69512582	202947	-	LOC112443181	IRX1	783235	protein_coding	NA	-	69330217	69335856
Chr4	70053257	70704783	651527	-	LOC107132417	ERICH3	505843	protein_coding	NA	+	70061226	70180992
Chr4	70053257	70704783	651527	-	LOC107132417	FPGT	100138313	protein_coding	fucose-1-phosphate guanylyltransferase	-	70600161	70608405
Chr4	70053257	70704783	651527	-	LOC107132417	LRRIQ3	523789	protein_coding	leucine rich repeats and IQ motif containing 3	+	70608442	70818134
Chr4	70053257	70704783	651527	-	LOC107132417	TNNI3K	535940	protein_coding	TNNI3 interacting kinase	-	70209854	70556639
Chr2	124814898	125018194	203297	-	SNHG3	C1H3orf58	509304	protein_coding	chromosome 1 C3orf58 homolog	-	124866092	124888751
Chr22	59404583	59608843	204261	-	LOC107131703	LOC784932	784932	protein_coding	NA	-	59405092	59413725
Chr22	59404583	59608843	204261	-	LOC107131703	SERPINA3-1	286804	protein_coding	serpin peptidase inhibitor, clade A (alpha-1 antiproteinase, antitrypsin), member 3	-	59435528	59441609
Chr16	44181970	44389486	207517	-	LOC104974444	LMO1	527152	protein_coding	LIM domain only 1	+	44281282	44323116
Chr16	44181970	44389486	207517	-	LOC104974444	RIC3	516280	protein_coding	RIC3 acetylcholine receptor chaperone	+	44368114	44432688
Chr21	29132913	29346319	213407	+	LOC112443140	HCN1	538255	protein_coding	hyperpolarization activated cyclic nucleotide gated potassium channel 1	+	29111349	29562326
Chr16	4295489	4523572	228084	-	LOC100847410	DDI1	539082	protein_coding	DNA damage inducible 1 homolog 1	-	4390033	4392103
Chr16	4295489	4523572	228084	-	LOC100847410	PDGFD	525931	protein_coding	platelet derived growth factor D	+	4259431	4536080
Chr26	22339912	22578767	238856	+	LOC101908075	ARHGAP17	504245	protein_coding	NA	-	22575115	22676600
Chr26	22339912	22578767	238856	+	LOC101908075	SLC5A11	539084	protein_coding	solute carrier family 5 member 11	+	22514215	22571278
Chr26	22339912	22578767	238856	+	LOC101908075	TNRC6A	541118	protein_coding	NA	+	22384158	22481466
Chr17	62188317	62491883	303567	+	LOC101902124	IER5	523618	protein_coding	NA	+	62209097	62211289
Chr17	62188317	62491883	303567	+	LOC101902124	MR1	506206	protein_coding	major histocompatibility complex, class I-related	+	62161309	62189012
Chr14	41895966	42099639	203674	+	LOC101904714	CST11	523144	protein_coding	cystatin 11	-	42095929	42098578
Chr14	41895966	42099639	203674	+	LOC101904714	CSTL1	523331	protein_coding	NA	+	42085682	42089855
Chr14	41895966	42099639	203674	+	LOC101904714	GZF1	525199	protein_coding	NA	+	42029047	42037363
Chr14	41895966	42099639	203674	+	LOC101904714	NAPB	517728	protein_coding	NSF attachment protein beta	-	42038671	42076724
Chr14	41895966	42099639	203674	+	LOC101904714	NXT1	520351	protein_coding	nuclear transport factor 2 like export factor 1	+	42019371	42022433
Chr19	14998566	15216547	217982	+	LOC104969067	C18H16orf87	614339	protein_coding	chromosome 18 C16orf87 homolog	-	15130685	15162952
Chr19	14998566	15216547	217982	+	LOC104969067	MYLK3	526379	protein_coding	NA	-	15032402	15089534
Chr19	14998566	15216547	217982	+	LOC104969067	ORC6	515476	protein_coding	origin recognition complex subunit 6	+	15012739	15021379
Chr19	14998566	15216547	217982	+	LOC104969067	VPS35	521864	protein_coding	VPS35, retromer complex component	-	14984965	15012555
Chr22	30741200	31471678	730479	-	LOC104976682	CHRNA5	282177	protein_coding	cholinergic receptor nicotinic alpha 5 subunit	+	30945440	30973322
Chr22	30741200	31471678	730479	-	LOC104976682	CHRNB4	282181	protein_coding	cholinergic receptor nicotinic beta 4 subunit	-	30996280	31015137
Chr22	30741200	31471678	730479	-	LOC104976682	ETFA	521892	protein_coding	electron transfer flavoprotein alpha subunit	-	31471304	31541237
Chr22	30741200	31471678	730479	-	LOC104976682	FBXO22	536605	protein_coding	F-box protein 22	+	31191110	31217105
Chr22	30741200	31471678	730479	-	LOC104976682	HYKK	530270	protein_coding	hydroxylysine kinase	+	30885802	30916238
Chr22	30741200	31471678	730479	-	LOC104976682	IREB2	539404	protein_coding	NA	+	30828548	30881851
Chr22	30741200	31471678	730479	-	LOC104976682	PSMA4	510423	protein_coding	proteasome subunit alpha 4	+	30920003	30927853
Chr22	30741200	31471678	730479	-	LOC104976682	TMEM266	536930	protein_coding	transmembrane protein 266	+	31337017	31461073
Chr22	30741200	31471678	730479	-	LOC104976682	UBE2Q2	511631	protein_coding	ubiquitin conjugating enzyme E2 Q2	+	31126678	31189226
Chr7	69706919	70411454	704536	+	LOC104969238	KIT	280832	protein_coding	v-kit Hardy-Zuckerman 4 feline sarcoma viral oncogene homolog	+	70166681	70254049
Chr7	69706919	70411454	704536	+	LOC104969238	PDGFRA	282301	protein_coding	platelet derived growth factor receptor alpha	+	69723778	69771549
Chr6	112162286	112443567	281282	-	LOC112447131	CHADL	100847739	protein_coding	NA	-	112384522	112396074
Chr6	112162286	112443567	281282	-	LOC112447131	EP300	112446776	protein_coding	NA	+	112281781	112345961
Chr6	112162286	112443567	281282	-	LOC112447131	L3MBTL2	513297	protein_coding	L3MBTL2, polycomb repressive complex 1 subunit	+	112365585	112383952
Chr6	112162286	112443567	281282	-	LOC112447131	RANGAP1	616055	protein_coding	Ran GTPase activating protein 1	-	112396221	112425041
Chr6	112162286	112443567	281282	-	LOC112447131	RBX1	518880	protein_coding	ring-box 1	+	112164101	112177109
Chr6	112162286	112443567	281282	-	LOC112447131	ZC3H7B	534109	protein_coding	zinc finger CCCH-type containing 7B	+	112435312	112491987
Chr28	34993822	35215833	222012	-	LOC104971021	IDO1	506281	protein_coding	indoleamine 2,3-dioxygenase 1	+	35027443	35040352
Chr28	34993822	35215833	222012	-	LOC104971021	IDO2	513810	protein_coding	NA	+	35048650	35114702
Chr20	39206244	39420259	214016	+	LOC112443006	CISD3	618350	protein_coding	NA	+	39324865	39327910
Chr20	39206244	39420259	214016	+	LOC112443006	CWC25	512527	protein_coding	CWC25 spliceosome associated protein homolog	-	39393229	39403230
Chr20	39206244	39420259	214016	+	LOC112443006	EPOP	100296460	protein_coding	NA	-	39274290	39277556
Chr20	39206244	39420259	214016	+	LOC112443006	MLLT6	538601	protein_coding	NA	+	39301892	39324346
Chr20	39206244	39420259	214016	+	LOC112443006	PCGF2	505147	protein_coding	polycomb group ring finger 2	-	39328390	39339714
Chr20	39206244	39420259	214016	+	LOC112443006	PIP4K2B	539211	protein_coding	phosphatidylinositol-5-phosphate 4-kinase type 2 beta	-	39354836	39381127
Chr20	39206244	39420259	214016	+	LOC112443006	PSMB3	533874	protein_coding	proteasome subunit beta 3	+	39344060	39353531
Chr20	39206244	39420259	214016	+	LOC112443006	SRCIN1	535629	protein_coding	NA	-	39146533	39218472
Chr2	124750784	124954008	203225	+	SNHG12	C1H3orf58	509304	protein_coding	chromosome 1 C3orf58 homolog	-	124866092	124888751
Chr8	38206431	38416787	210357	-	LOC101906397	HK3	510616	protein_coding	hexokinase 3	-	38332935	38352877
Chr8	38206431	38416787	210357	-	LOC101906397	UIMC1	508607	protein_coding	ubiquitin interaction motif containing 1	-	38358384	38496215
Chr8	38206431	38416787	210357	-	LOC101906397	UNC5A	506037	protein_coding	NA	+	38268514	38332964
Chr5	22778680	23276157	497478	-	LOC107132465	DGKB	537171	protein_coding	diacylglycerol kinase beta	-	22386958	23261923
Chr15	63068908	63316808	247901	+	LOC112441650	ZNF706	614279	protein_coding	zinc finger protein 706	+	63150498	63161176
Chr29	43869339	44073203	203865	+	LOC789733	MSMB	616019	protein_coding	microseminoprotein beta	-	44061311	44071858
Chr29	43869339	44073203	203865	+	LOC789733	NCOA4	525329	protein_coding	nuclear receptor coactivator 4	-	44036735	44059144
Chr29	43869339	44073203	203865	+	LOC789733	PARG	281377	protein_coding	poly(ADP-ribose) glycohydrolase	-	43900305	44015157
Chr29	43869339	44073203	203865	+	LOC789733	TIMM23	509841	protein_coding	translocase of inner mitochondrial membrane 23 homolog (yeast)	+	44015237	44035983
Chr28	14211836	14887368	675533	-	LOC101906006	CDKN2AIP	513265	protein_coding	CDKN2A interacting protein	+	14260219	14263950
Chr28	14211836	14887368	675533	-	LOC101906006	ENPP6	537431	protein_coding	NA	-	14704266	14805410
Chr28	14211836	14887368	675533	-	LOC101906006	ING2	404141	protein_coding	inhibitor of growth family member 2	+	14301797	14308949
Chr28	14211836	14887368	675533	-	LOC101906006	IRF2	337916	protein_coding	interferon regulatory factor 2	-	14872063	14955725
Chr28	14211836	14887368	675533	-	LOC101906006	RWDD4	509865	protein_coding	RWD domain containing 4	-	14365333	14375102
Chr28	14211836	14887368	675533	-	LOC101906006	STOX2	535434	protein_coding	NA	+	14458343	14656562
Chr28	14211836	14887368	675533	-	LOC101906006	TRAPPC11	537211	protein_coding	trafficking protein particle complex 11	+	14375240	14414603
Chr11	99805434	100018599	213166	+	LOC101904916	KCNK10	525109	protein_coding	NA	-	99913751	100070260
Chr12	86126524	86359538	233015	-	LOC104973680	GREB1	508204	protein_coding	growth regulating estrogen receptor binding 1	-	86231436	86366162
Chr12	86126524	86359538	233015	-	LOC104973680	LPIN1	537224	protein_coding	lipin 1	-	86081383	86211617
Chr12	86126524	86359538	233015	-	LOC104973680	NTSR2	539336	protein_coding	NA	+	86217355	86225065
Chr13	73743483	73949957	206475	+	LOC101903858	HS6ST3	538566	protein_coding	heparan sulfate 6-O-sulfotransferase 3	+	73363796	74076341
Chr21	29074516	29327881	253366	+	LOC100848886	HCN1	538255	protein_coding	hyperpolarization activated cyclic nucleotide gated potassium channel 1	+	29111349	29562326
Chr18	11799644	12238512	438869	-	LOC112442266	LSM6	615916	protein_coding	LSM6 homolog, U6 small nuclear RNA and mRNA degradation associated	-	12162216	12177198
Chr18	11799644	12238512	438869	-	LOC112442266	REELD1	107133273	protein_coding	NA	-	12114932	12129728
Chr18	11799644	12238512	438869	-	LOC112442266	SLC10A7	613859	protein_coding	solute carrier family 10 member 7	+	11768148	12092076
Chr8	8442788	8658344	215557	-	LOC104969259	LOC100847239	100847239	protein_coding	NA	+	8533618	8534589
Chr8	8442788	8658344	215557	-	LOC104969259	LOC100847281	100847281	protein_coding	NA	+	8554462	8556631
Chr8	8442788	8658344	215557	-	LOC104969259	LOC104972795	104972795	protein_coding	NA	-	8458945	8459814
Chr8	8442788	8658344	215557	-	LOC104969259	LOC504888	504888	protein_coding	NA	-	8473199	8474183
Chr8	8442788	8658344	215557	-	LOC104969259	LOC533983	533983	protein_coding	NA	+	8640062	8649891
Chr8	8442788	8658344	215557	-	LOC104969259	LOC616964	616964	protein_coding	NA	+	8579079	8580036
Chr8	8442788	8658344	215557	-	LOC104969259	LOC618007	618007	protein_coding	NA	+	8650291	8651214
Chr8	8442788	8658344	215557	-	LOC104969259	LOC787574	787574	protein_coding	NA	-	8497991	8498959
Chr8	8442788	8658344	215557	-	LOC104969259	LOC787665	787665	protein_coding	NA	+	8591621	8592607
Chr19	54698343	54907689	209347	+	LOC100196898	CABP5	282715	protein_coding	calcium binding protein 5	-	54852633	54861884
Chr19	54698343	54907689	209347	+	LOC100196898	CRX	280756	protein_coding	cone-rod homeobox	+	54704534	54716131
Chr19	54698343	54907689	209347	+	LOC100196898	ELSPBP1	522297	protein_coding	epididymal sperm binding protein 1	+	54825102	54848797
Chr19	54698343	54907689	209347	+	LOC100196898	LIG1	100124507	protein_coding	DNA ligase 1	-	54865681	54893004
Chr19	54698343	54907689	209347	+	LOC100196898	LOC100847317	100847317	protein_coding	NA	-	54814881	54824505
Chr19	54698343	54907689	209347	+	LOC100196898	LOC112442345	112442345	protein_coding	NA	-	54791533	54801998
Chr19	54698343	54907689	209347	+	LOC100196898	LOC514658	514658	protein_coding	NA	-	54753363	54782047
Chr19	54698343	54907689	209347	+	LOC100196898	SULT2A1	533560	protein_coding	sulfotransferase family, cytosolic, 2A, dehydroepiandrosterone (DHEA)-preferring, member 1	-	54731834	54750260
Chr19	54698343	54907689	209347	+	LOC100196898	ZSWIM9	617489	protein_coding	NA	+	54893238	54916920
Chr16	79788263	79988976	200714	-	LOC100337507	LOC100301259	100301259	protein_coding	NA	-	79944150	79945085
Chr16	79788263	79988976	200714	-	LOC100337507	LOC509124	509124	protein_coding	NA	-	79897067	79898005
Chr16	79788263	79988976	200714	-	LOC100337507	LOC615810	615810	protein_coding	NA	-	79872108	79873043
Chr16	79788263	79988976	200714	-	LOC100337507	LOC618091	618091	protein_coding	NA	-	79820465	79821400
Chr16	79788263	79988976	200714	-	LOC100337507	LOC781287	781287	protein_coding	NA	-	79847773	79848763
Chr16	79788263	79988976	200714	-	LOC100337507	LOC782555	782555	protein_coding	NA	-	79834950	79835924
Chr16	79788263	79988976	200714	-	LOC100337507	LOC788130	788130	protein_coding	NA	-	79784213	79798852
Chr16	79788263	79988976	200714	-	LOC100337507	OR5AR1	532411	protein_coding	NA	+	79857658	79858590
Chr16	79788263	79988976	200714	-	LOC100337507	OR9G9	509125	protein_coding	NA	+	79893580	79894503
Chr8	38292129	38497064	204936	+	LOC101902321	HK3	510616	protein_coding	hexokinase 3	-	38332935	38352877
Chr8	38292129	38497064	204936	+	LOC101902321	UIMC1	508607	protein_coding	ubiquitin interaction motif containing 1	-	38358384	38496215
Chr8	38292129	38497064	204936	+	LOC101902321	UNC5A	506037	protein_coding	NA	+	38268514	38332964
Chr12	24297412	24681422	384011	-	LOC112449048	EML4	540187	protein_coding	echinoderm microtubule associated protein like 4	+	24540964	24741140
Chr12	24297412	24681422	384011	-	LOC112449048	PKDCC	539467	protein_coding	protein kinase domain containing, cytoplasmic	+	24464835	24474942
Chr9	59486351	59779466	293116	-	LOC101902479	LOC516849	516849	protein_coding	NA	+	59608972	59711916
Chr9	59486351	59779466	293116	-	LOC101902479	RUSC2	507809	protein_coding	RUN and SH3 domain containing 2	+	59723630	59785507
Chr9	59486351	59779466	293116	-	LOC101902479	UNC13B	530692	protein_coding	unc-13 homolog B	+	59387022	59599750
Chr9	84177916	84607014	429099	-	LOC112448071	BICD2	282447	protein_coding	BICD cargo adaptor 2	-	84256025	84311938
Chr9	84177916	84607014	429099	-	LOC112448071	CARD19	614217	protein_coding	caspase recruitment domain family member 19	+	84481701	84497360
Chr9	84177916	84607014	429099	-	LOC112448071	CENPP	504630	protein_coding	centromere protein P	+	83951574	84187170
Chr9	84177916	84607014	429099	-	LOC112448071	FGD3	512950	protein_coding	FYVE, RhoGEF and PH domain containing 3	+	84378963	84420638
Chr9	84177916	84607014	429099	-	LOC112448071	IPPK	521083	protein_coding	NA	-	84187011	84246549
Chr9	84177916	84607014	429099	-	LOC112448071	NINJ1	511468	protein_coding	ninjurin 1	-	84504860	84516153
Chr9	84177916	84607014	429099	-	LOC112448071	SUSD3	512524	protein_coding	NA	+	84444769	84464543
Chr9	84177916	84607014	429099	-	LOC112448071	WNK2	506520	protein_coding	NA	+	84552362	84699277
Chr2	125082196	125292381	210186	+	LOC107131363	SLC9A9	535743	protein_coding	solute carrier family 9 member A9	+	125043185	125706585
Chr3	9813936	10131196	317261	+	LOC790098	ZC3H15	535102	protein_coding	zinc finger CCCH-type containing 15	-	9838363	9859389
Chr7	92787690	93004398	216709	-	LOC100848699	FRAS1	107131184	protein_coding	NA	+	92954024	93295487
Chr8	42498016	42729090	231075	-	LOC112447799	LYPD8	617425	protein_coding	LY6/PLAUR domain containing 8	-	42512336	42522994
Chr8	42498016	42729090	231075	-	LOC112447799	MGC137030	768022	protein_coding	uncharacterized protein MGC137030	+	42489710	42498706
Chr8	42498016	42729090	231075	-	LOC112447799	PGBD2	101907155	protein_coding	NA	+	42726759	42736483
Chr8	42498016	42729090	231075	-	LOC112447799	SH3BP5L	520254	protein_coding	SH3 binding domain protein 5 like	-	42598260	42612154
Chr8	42498016	42729090	231075	-	LOC112447799	ZNF672	539058	protein_coding	NA	+	42612277	42630180
Chr8	42498016	42729090	231075	-	LOC112447799	ZNF692	507847	protein_coding	zinc finger protein 692	-	42630679	42639033
Chr26	26918454	27393307	474854	-	LOC107131335	BCKDK	505005	protein_coding	branched chain ketoacid dehydrogenase kinase	+	27212344	27216590
Chr26	26918454	27393307	474854	-	LOC107131335	BCL7C	618295	protein_coding	BCL tumor suppressor 7C	-	26933760	26969800
Chr26	26918454	27393307	474854	-	LOC107131335	CTF1	514803	protein_coding	cardiotrophin 1	+	26972103	26976258
Chr26	26918454	27393307	474854	-	LOC107131335	FBXL19	540981	protein_coding	NA	+	27064986	27085996
Chr26	26918454	27393307	474854	-	LOC107131335	FUS	280796	protein_coding	FUS RNA binding protein	+	27267572	27277653
Chr26	26918454	27393307	474854	-	LOC107131335	HSD3B7	540229	protein_coding	hydroxy-delta-5-steroid dehydrogenase, 3 beta- and steroid delta-isomerase 7	+	27119053	27122803
Chr26	26918454	27393307	474854	-	LOC107131335	ITGAM	407124	protein_coding	integrin, alpha M (complement component 3 receptor 3 subunit)	+	27344111	27381713
Chr26	26918454	27393307	474854	-	LOC107131335	KAT8	100125883	protein_coding	lysine acetyltransferase 8	+	27217510	27228742
Chr26	26918454	27393307	474854	-	LOC107131335	LOC101902665	101902665	protein_coding	NA	+	27002908	27036560
Chr26	26918454	27393307	474854	-	LOC107131335	LOC104968805	104968805	protein_coding	NA	-	27041137	27045854
Chr26	26918454	27393307	474854	-	LOC107131335	ORAI3	515971	protein_coding	ORAI calcium release-activated calcium modulator 3	+	27087694	27092739
Chr26	26918454	27393307	474854	-	LOC107131335	PRSS36	100847781	protein_coding	NA	-	27236433	27245297
Chr26	26918454	27393307	474854	-	LOC107131335	PRSS53	511877	protein_coding	NA	-	27193912	27200922
Chr26	26918454	27393307	474854	-	LOC107131335	PRSS8	613506	protein_coding	serine protease 8	-	27228696	27233401
Chr26	26918454	27393307	474854	-	LOC107131335	PYCARD	282846	protein_coding	PYD and CARD domain containing	-	27285066	27286399
Chr26	26918454	27393307	474854	-	LOC107131335	SETD1A	782887	protein_coding	SET domain containing 1A	+	27094837	27118753
Chr26	26918454	27393307	474854	-	LOC107131335	STX1B	282377	protein_coding	syntaxin 1B	-	27123000	27158868
Chr26	26918454	27393307	474854	-	LOC107131335	STX4	508675	protein_coding	syntaxin 4	+	27149497	27175038
Chr26	26918454	27393307	474854	-	LOC107131335	TRIM72	528804	protein_coding	NA	+	27295739	27306021
Chr26	26918454	27393307	474854	-	LOC107131335	VKORC1	445422	protein_coding	vitamin K epoxide reductase complex subunit 1	-	27201070	27203349
Chr26	26918454	27393307	474854	-	LOC107131335	ZNF629	615311	protein_coding	zinc finger protein 629	-	26898906	26924098
Chr26	26918454	27393307	474854	-	LOC107131335	ZNF646	783820	protein_coding	NA	+	27184429	27194064
Chr26	26918454	27393307	474854	-	LOC107131335	ZNF668	767831	protein_coding	zinc finger protein 668	-	27175024	27184384
Chr22	22638591	23223575	584985	+	LOC112443450	AP3B2	784163	protein_coding	adaptor related protein complex 3 beta 2 subunit	-	22966153	23003057
Chr22	22638591	23223575	584985	+	LOC112443450	CPEB1	514174	protein_coding	NA	-	22846041	22956529
Chr22	22638591	23223575	584985	+	LOC112443450	FSD2	540530	protein_coding	fibronectin type III and SPRY domain containing 2	-	23034849	23081841
Chr22	22638591	23223575	584985	+	LOC112443450	HOMER2	510811	protein_coding	homer scaffold protein 2	-	23113612	23204335
Chr22	22638591	23223575	584985	+	LOC112443450	LOC104975351	104975351	protein_coding	NA	-	23003533	23011533
Chr22	22638591	23223575	584985	+	LOC112443450	PDE8A	506787	protein_coding	phosphodiesterase 8A	+	22655197	22799519
Chr22	22638591	23223575	584985	+	LOC112443450	RPS17	788861	protein_coding	ribosomal protein S17	-	22839050	22842498
Chr22	22638591	23223575	584985	+	LOC112443450	WHAMM	510810	protein_coding	WAS protein homolog associated with actin, golgi membranes and microtubules	+	23081878	23100087
Chr18	2653296	2868317	215022	+	LOC101903645	FGA	522039	protein_coding	fibrinogen alpha chain	+	2860738	2868865
Chr18	2653296	2868317	215022	+	LOC101903645	FGG	280792	protein_coding	fibrinogen gamma chain	+	2840702	2848782
Chr18	2653296	2868317	215022	+	LOC101903645	LRAT	281285	protein_coding	lecithin retinol acyltransferase	-	2668449	2675094
Chr22	12597022	13265197	668176	-	LOC101903734	MCTP2	532150	protein_coding	NA	-	12595555	12855213
Chr14	19655870	19873809	217940	+	LOC101905779	NRP1	539369	protein_coding	neuropilin 1	+	19633437	19782189
Chr22	57270572	57482935	212364	+	LOC101909196	GOLGA5	510412	protein_coding	golgin A5	+	57478740	57507655
Chr22	57270572	57482935	212364	+	LOC101909196	LGMN	281281	protein_coding	legumain	-	57379063	57414832
Chr22	57270572	57482935	212364	+	LOC101909196	RIN3	539951	protein_coding	NA	+	57232294	57367857
Chr14	18967594	19183055	215462	-	LOC112449505	PARD3	527964	protein_coding	NA	+	18485761	19064365
Chr10	15549559	15759540	209982	+	LOC112448378	IMPG1	281866	protein_coding	interphotoreceptor matrix proteoglycan 1	-	15559558	15722413
Chr10	15549559	15759540	209982	+	LOC112448378	MYO6	535127	protein_coding	myosin VI	+	15397783	15558548
Chr14	73238397	73440617	202221	+	LOC100848906	PABPC1L	509864	protein_coding	NA	+	73321988	73345799
Chr14	73238397	73440617	202221	+	LOC100848906	STK4	514886	protein_coding	serine/threonine kinase 4	+	73371418	73499630
Chr14	73238397	73440617	202221	+	LOC100848906	TOMM34	508142	protein_coding	translocase of outer mitochondrial membrane 34	-	73347045	73367114
Chr14	73238397	73440617	202221	+	LOC100848906	YWHAB	286863	protein_coding	tyrosine 3-monooxygenase/tryptophan 5-monooxygenase activation protein beta	+	73297853	73319790
Chr6	5972571	6523858	551288	+	LOC101906469	CSRP2	539381	protein_coding	cysteine and glycine rich protein 2	-	6281006	6301352
Chr6	5972571	6523858	551288	+	LOC101906469	E2F7	526129	protein_coding	NA	-	6442390	6482549
Chr6	5972571	6523858	551288	+	LOC101906469	OSBPL8	533350	protein_coding	NA	-	5836459	6001491
Chr6	5972571	6523858	551288	+	LOC101906469	ZDHHC17	541172	protein_coding	zinc finger DHHC-type containing 17	+	6174754	6275214
Chr6	35092414	35471362	378949	-	LOC112447052	ANO6	521784	protein_coding	NA	-	34875294	35110394
Chr6	35092414	35471362	378949	-	LOC112447052	DBX2	510669	protein_coding	developing brain homeobox 2	+	35292206	35329400
Chr6	35092414	35471362	378949	-	LOC112447052	NELL2	524622	protein_coding	neural EGFL like 2	+	35398696	35861696
Chr6	116633362	116835257	201896	-	LOC101905114	CELSR1	522422	protein_coding	NA	-	116655509	116813348
Chr6	116633362	116835257	201896	-	LOC101905114	TRMU	616451	protein_coding	tRNA 5-methylaminomethyl-2-thiouridylate methyltransferase	+	116635882	116651312
Chr6	21875783	22095850	220068	+	LOC101907941	BTG1	281032	protein_coding	BTG anti-proliferation factor 1	-	22012133	22014845
Chr12	19383376	19626311	242936	-	LOC100847818	EIF2AK2	347700	protein_coding	eukaryotic translation initiation factor 2 alpha kinase 2	-	19556767	19597286
Chr12	19383376	19626311	242936	-	LOC100847818	GPATCH11	512655	protein_coding	G-patch domain containing 11	+	19542540	19560046
Chr12	19383376	19626311	242936	-	LOC100847818	HEATR5B	540503	protein_coding	NA	-	19439973	19542500
Chr12	19383376	19626311	242936	-	LOC100847818	LOC112448863	112448863	protein_coding	NA	+	19595089	19599245
Chr12	19383376	19626311	242936	-	LOC100847818	STRN	537010	protein_coding	striatin	-	19311330	19423527
Chr12	19383376	19626311	242936	-	LOC100847818	SULT6B1	530757	protein_coding	NA	-	19605859	19621381
Chr3	19618767	19821699	202933	+	LOC104971501	HNRNPA3	782669	protein_coding	heterogeneous nuclear ribonucleoprotein A3	-	19654031	19663682
Chr3	19618767	19821699	202933	+	LOC104971501	NFE2L2	497024	protein_coding	nuclear factor, erythroid 2 like 2	+	19468309	19649655
Chr8	45023855	45311206	287352	-	LOC101902390	FSTL4	540809	protein_coding	NA	-	44825603	45550623
Chr8	60336491	60545019	208529	-	LOC101905239	ABLIM3	613794	protein_coding	actin binding LIM protein family member 3	+	60505684	60642610
Chr8	60336491	60545019	208529	-	LOC101905239	SH3TC2	536167	protein_coding	NA	-	60395336	60449928
Chr15	32460029	32876039	416011	-	LOC101903557	C14H8orf34	615152	protein_coding	chromosome 14 open reading frame, human C8orf34	+	32378240	32742709
Chr20	10769928	11269011	499084	+	LOC104975214	BRIP1	783256	protein_coding	NA	+	11227711	11410353
Chr20	10769928	11269011	499084	+	LOC104975214	INTS2	534471	protein_coding	NA	+	11170995	11227668
Chr20	10769928	11269011	499084	+	LOC104975214	MED13	524868	protein_coding	NA	+	11057704	11154630
Chr20	10769928	11269011	499084	+	LOC104975214	RNFT1	616080	protein_coding	ring finger protein, transmembrane 1	-	10882980	10893637
Chr20	10769928	11269011	499084	+	LOC104975214	RPS6KB1	404181	protein_coding	ribosomal protein S6 kinase B1	+	10841303	10877730
Chr20	10769928	11269011	499084	+	LOC104975214	TUBD1	510838	protein_coding	tubulin delta 1	-	10816976	10840880
Chr20	10769928	11269011	499084	+	LOC104975214	VMP1	508631	protein_coding	vacuole membrane protein 1	+	10674095	10803987
Chr5	48091727	48294678	202952	+	LOC101905641	HBP1	515320	protein_coding	HMG-box transcription factor 1	+	48265379	48296504
Chr5	48091727	48294678	202952	+	LOC101905641	PRKAR2B	282463	protein_coding	protein kinase cAMP-dependent type II regulatory subunit beta	+	48154294	48255027
Chr11	11203853	11426222	222370	-	LOC101903097	GNPNAT1	512299	protein_coding	glucosamine-phosphate N-acetyltransferase 1	+	11392606	11406517
Chr11	11203853	11426222	222370	-	LOC101903097	SERINC5	504658	protein_coding	NA	-	11108249	11216821
Chr11	11203853	11426222	222370	-	LOC101903097	STYX	616825	protein_coding	serine/threonine/tyrosine interacting protein	-	11347878	11460270
Chr5	25793142	26011829	218688	-	LOC101906546	AHR	280714	protein_coding	aryl hydrocarbon receptor	+	25805796	25855901
Chr3	47666551	48130623	464073	-	LOC112445875	MBD5	541084	protein_coding	methyl-CpG binding domain protein 5	-	47696843	47853314
Chr3	47666551	48130623	464073	-	LOC112445875	PTMA	615626	protein_coding	prothymosin, alpha (gene sequence 28)	+	47896053	47897091
Chr3	47666551	48130623	464073	-	LOC112445875	PTMA	786336	protein_coding	NA	+	119411648	119419171
Chr13	36399124	36688921	289798	-	LOC104973767	ATP12A	530703	protein_coding	NA	-	36642635	36664187
Chr13	36399124	36688921	289798	-	LOC104973767	CENPJ	613543	protein_coding	NA	+	36482060	36521241
Chr13	36399124	36688921	289798	-	LOC104973767	PARP4	615359	protein_coding	NA	-	36398129	36474746
Chr13	36399124	36688921	289798	-	LOC104973767	RNF17	528075	protein_coding	NA	-	36524149	36634812
Chr29	32927044	33129970	202927	-	LOC104976262	KCNMA1	282573	protein_coding	potassium calcium-activated channel subfamily M alpha 1	-	32610164	33387551
Chr14	12151014	12368693	217680	+	LOC112449607	CDC123	514926	protein_coding	cell division cycle 123	-	12143247	12189690
Chr14	12151014	12368693	217680	+	LOC112449607	DHTKD1	517113	protein_coding	dehydrogenase E1 and transketolase domain containing 1	-	12236000	12281753
Chr14	12151014	12368693	217680	+	LOC112449607	NUDT5	614149	protein_coding	nudix hydrolase 5	+	12189755	12209883
Chr14	12151014	12368693	217680	+	LOC112449607	SEC61A2	614128	protein_coding	Sec61 translocon alpha 2 subunit	-	12211967	12235214
Chr14	12151014	12368693	217680	+	LOC112449607	UPF2	781181	protein_coding	NA	+	12301048	12396488
Chr11	19499726	19702015	202290	+	LOC107132911	ADPGK	518158	protein_coding	ADP dependent glucokinase	-	19545919	19578555
Chr11	19499726	19702015	202290	+	LOC107132911	BBS4	532120	protein_coding	Bardet-Biedl syndrome 4	+	19486085	19532121
Chr8	9548836	9767108	218273	+	LOC101907653	LOC100847301	100847301	protein_coding	NA	+	9613342	9614292
Chr8	9548836	9767108	218273	+	LOC101907653	LOC112441523	112441523	protein_coding	NA	+	9757978	9762972
Chr8	9548836	9767108	218273	+	LOC101907653	LOC112447503	112447503	protein_coding	NA	+	9728420	9744336
Chr8	9548836	9767108	218273	+	LOC101907653	LOC788246	788246	protein_coding	NA	+	9634312	9635277
Chr8	9548836	9767108	218273	+	LOC101907653	OR7A17	788289	protein_coding	NA	+	9656778	9657734
Chr21	2088258	2428125	339868	+	LOC101907203	C20H5orf58	101904507	protein_coding	NA	+	2120661	2130047
Chr21	2088258	2428125	339868	+	LOC101907203	KCNIP1	541458	protein_coding	potassium voltage-gated channel interacting protein 1	+	2234578	2642356
Chr21	2088258	2428125	339868	+	LOC101907203	KCNMB1	407176	protein_coding	potassium calcium-activated channel subfamily M regulatory beta subunit 1	-	2256775	2269577
Chr21	2088258	2428125	339868	+	LOC101907203	LCP2	513244	protein_coding	lymphocyte cytosolic protein 2	-	2131780	2179518
Chr12	54635842	55056279	420438	+	LOC104973609	CTNNA2	527492	protein_coding	catenin alpha 2	-	54799095	56160270
Chr4	25431353	25857665	426313	+	LOC101907877	MAN1A2	532645	protein_coding	mannosidase alpha class 1A member 2	-	25709451	25856637
Chr4	25431353	25857665	426313	+	LOC101907877	TENT5C	517961	protein_coding	NA	-	25588280	25612407
Chr7	87871293	88314022	442730	-	LOC100616526	ANKRD17	508405	protein_coding	ankyrin repeat domain 17	-	88187894	88355145
Chr7	87871293	88314022	442730	-	LOC100616526	COX18	516925	protein_coding	COX18, cytochrome c oxidase assembly factor	-	88180683	88184845
Chr29	14576770	15039647	462878	+	LOC101903773	FAM13C	540918	protein_coding	family with sequence similarity 13 member C	-	14882645	15020052
Chr29	14576770	15039647	462878	+	LOC101903773	PHYHIPL	780878	protein_coding	phytanoyl-CoA 2-hydroxylase interacting protein like	+	14786890	14882849
Chr3	29862720	30070172	207453	+	LOC101908104	LOC780963	780963	protein_coding	NA	+	29991119	29995740
Chr3	29862720	30070172	207453	+	LOC101908104	SCN7A	507516	protein_coding	NA	+	29818717	29899887
Chr3	29862720	30070172	207453	+	LOC101908104	SCN9A	533065	protein_coding	sodium voltage-gated channel alpha subunit 9	+	29924442	30089661
Chr12	74910122	75122681	212560	+	LOC112449078	ATAD2B	518785	protein_coding	ATPase family, AAA domain containing 2B	+	75090653	75213881
Chr12	74910122	75122681	212560	+	LOC112449078	FAM228A	768001	protein_coding	family with sequence similarity 228 member A	-	74934683	74946757
Chr12	74910122	75122681	212560	+	LOC112449078	FAM228B	100125925	protein_coding	family with sequence similarity 228 member B	-	74947567	74974106
Chr12	74910122	75122681	212560	+	LOC112449078	FKBP1B	785179	protein_coding	FK506 binding protein 1B	-	74993906	75016017
Chr12	74910122	75122681	212560	+	LOC112449078	ITSN2	521706	protein_coding	NA	+	74806677	74932922
Chr12	74910122	75122681	212560	+	LOC112449078	MFSD2B	539221	protein_coding	NA	-	75034135	75048947
Chr12	74910122	75122681	212560	+	LOC112449078	PFN4	508874	protein_coding	profilin family member 4	+	74974219	74978082
Chr12	74910122	75122681	212560	+	LOC112449078	SF3B6	508876	protein_coding	splicing factor 3b subunit 6	+	74990095	74998220
Chr12	74910122	75122681	212560	+	LOC112449078	TP53I3	508875	protein_coding	tumor protein p53 inducible protein 3	+	74983273	74989608
Chr12	74910122	75122681	212560	+	LOC112449078	UBXN2A	613578	protein_coding	UBX domain protein 2A	-	75050371	75081454
Chr12	74910122	75122681	212560	+	LOC112449078	WDCP	785211	protein_coding	NA	+	74999985	75031402
Chr24	20846402	21060277	213876	+	LOC100847780	LOC107131722	107131722	protein_coding	NA	-	20899056	20900588
Chr5	46429355	46642260	212906	+	LOC100848339	PUS7	615644	protein_coding	pseudouridylate synthase 7 (putative)	-	46586607	46640231
Chr5	46429355	46642260	212906	+	LOC100848339	SRPK2	505945	protein_coding	NA	-	46294123	46541402
Chr14	10697598	11070733	373136	+	LOC112449605	LOC101909551	101909551	protein_coding	NA	-	10941112	10984225
Chr14	10697598	11070733	373136	+	LOC112449605	LOC112449355	112449355	protein_coding	NA	-	10924197	10936809
Chr14	10697598	11070733	373136	+	LOC112449605	LOC513969	513969	protein_coding	NA	+	10822195	10900535
Chr14	10697598	11070733	373136	+	LOC112449605	LOC615768	615768	protein_coding	NA	+	10985770	11003357
Chr14	10697598	11070733	373136	+	LOC112449605	NANP	516539	protein_coding	N-acetylneuraminic acid phosphatase	+	10697338	10705524
Chr14	10697598	11070733	373136	+	LOC112449605	NINL	100297905	protein_coding	NA	+	10721120	10817866
Chr2	122183641	122386976	203336	-	LOC100847376	PLOD2	533642	protein_coding	procollagen-lysine,2-oxoglutarate 5-dioxygenase 2	+	122349984	122471157
Chr2	122183641	122386976	203336	-	LOC100847376	PLSCR4	539290	protein_coding	phospholipid scramblase 4	+	122257745	122300148
Chr8	41536612	41754849	218238	-	LOC101905770	LOC112447514	112447514	protein_coding	NA	+	41647141	41648086
Chr8	41536612	41754849	218238	-	LOC101905770	LOC112447515	112447515	protein_coding	NA	+	41681660	41682612
Chr8	41536612	41754849	218238	-	LOC101905770	LOC787946	787946	protein_coding	NA	+	41552591	41553529
Chr4	111819465	112030992	211528	-	LOC112446452	CSMD2	100139189	protein_coding	NA	+	111603940	112293818
Chr4	111819465	112030992	211528	-	LOC112446452	HMGB4	539195	protein_coding	high mobility group box 4	-	111927002	111927609
Chr10	100551582	100855715	304134	-	LOC101907140	PDE10A	506061	protein_coding	NA	-	100463057	100729838
Chr9	36810821	37424356	613536	+	LOC104969531	DMAC1	767934	protein_coding	distal membrane arm assembly complex 1	+	37095295	37097361
Chr18	57596466	57800108	203643	+	LOC112442221	KSR2	617325	protein_coding	kinase suppressor of ras 2	+	57231429	57668251
Chr18	57596466	57800108	203643	+	LOC112442221	NOS1	536132	protein_coding	NA	+	57691941	57887674
Chr18	51856406	52061280	204875	+	LOC104974883	ATP6V0A2	338038	protein_coding	ATPase H+ transporting V0 subunit a2	-	51954039	51993763
Chr18	51856406	52061280	204875	+	LOC104974883	DNAH10	100847550	protein_coding	NA	-	51794056	51952136
Chr18	51856406	52061280	204875	+	LOC104974883	EIF2B1	516670	protein_coding	eukaryotic translation initiation factor 2B subunit alpha	+	52050315	52061688
Chr18	51856406	52061280	204875	+	LOC104974883	GTF2H3	511896	protein_coding	general transcription factor IIH subunit 3	-	52028901	52050228
Chr18	51856406	52061280	204875	+	LOC104974883	TCTN2	100847961	protein_coding	NA	-	51998679	52027660
Chr18	62106542	62312398	205857	-	LOC112442384	ADAM1A	783232	protein_coding	a disintegrin and metallopeptidase domain 1a	-	62228302	62231070
Chr18	62106542	62312398	205857	-	LOC112442384	ALDH2	508629	protein_coding	aldehyde dehydrogenase 2 family member	-	62300434	62326158
Chr18	62106542	62312398	205857	-	LOC112442384	ERP29	613357	protein_coding	endoplasmic reticulum protein 29	-	62134582	62142059
Chr18	62106542	62312398	205857	-	LOC112442384	LOC112442047	112442047	protein_coding	NA	-	62208838	62212499
Chr18	62106542	62312398	205857	-	LOC112442384	LOC112442048	112442048	protein_coding	NA	-	62238594	62242467
Chr18	62106542	62312398	205857	-	LOC112442384	LOC112442049	112442049	protein_coding	NA	-	62250643	62254139
Chr18	62106542	62312398	205857	-	LOC112442384	MAPKAPK5	535625	protein_coding	mitogen-activated protein kinase-activated protein kinase 5	-	62254596	62288047
Chr18	62106542	62312398	205857	-	LOC112442384	NAA25	613372	protein_coding	N(alpha)-acetyltransferase 25, NatB auxiliary subunit	+	62067802	62129018
Chr18	62106542	62312398	205857	-	LOC112442384	TMEM116	514512	protein_coding	transmembrane protein 116	+	62142195	62179828
Chr19	26148211	26419463	271253	-	LOC101904050	CNOT1	533968	protein_coding	CCR4-NOT transcription complex subunit 1	-	26304684	26387720
Chr19	26148211	26419463	271253	-	LOC101904050	GINS3	538943	protein_coding	GINS complex subunit 3	+	26197890	26204585
Chr19	26148211	26419463	271253	-	LOC101904050	NDRG4	515033	protein_coding	NDRG family member 4	+	26255416	26298412
Chr19	26148211	26419463	271253	-	LOC101904050	SETD6	539651	protein_coding	SET domain containing 6	+	26299633	26304394
Chr11	9710595	9956633	246039	+	LOC112448750	ARSB	538401	protein_coding	arylsulfatase B	-	9823209	10003931
Chr12	86473449	86679297	205849	-	LOC112449100	C11H2orf50	510955	protein_coding	chromosome 11 C2orf50 homolog	-	86644115	86651182
Chr12	86473449	86679297	205849	-	LOC112449100	LOC100847716	100847716	protein_coding	NA	-	86541866	86542340
Chr12	86473449	86679297	205849	-	LOC112449100	PQLC3	506958	protein_coding	PQ loop repeat containing 3	-	86619510	86632431
Chr12	86473449	86679297	205849	-	LOC112449100	ROCK2	282041	protein_coding	Rho associated coiled-coil containing protein kinase 2	+	86489069	86618649
Chr13	33627681	33889675	261995	+	LOC104973755	ATP8A2	508723	protein_coding	ATPase, aminophospholipid transporter, class I, type 8A, member 2	-	33375501	33873439
Chr20	10369557	10597859	228303	+	LOC101902030	CLTC	281080	protein_coding	clathrin heavy chain	+	10595322	10665492
Chr20	10369557	10597859	228303	+	LOC101902030	DHX40	533484	protein_coding	DEAH-box helicase 40	+	10531000	10582772
Chr11	85182040	85405528	223489	+	LOC112448826	BBOF1	100137993	protein_coding	NA	+	85384576	85433203
Chr11	85182040	85405528	223489	+	LOC112448826	COQ6	511624	protein_coding	coenzyme Q6, monooxygenase	+	85333913	85348775
Chr11	85182040	85405528	223489	+	LOC112448826	ELMSAN1	505848	protein_coding	NA	-	85124178	85196815
Chr11	85182040	85405528	223489	+	LOC112448826	ENTPD5	533096	protein_coding	ectonucleoside triphosphate diphosphohydrolase 5	-	85348744	85384522
Chr11	85182040	85405528	223489	+	LOC112448826	FAM161B	107131178	protein_coding	NA	-	85318579	85333772
Chr11	85182040	85405528	223489	+	LOC112448826	PTGR2	506263	protein_coding	prostaglandin reductase 2	+	85254444	85275390
Chr11	85182040	85405528	223489	+	LOC112448826	ZNF410	507530	protein_coding	zinc finger protein 410	+	85277730	85322172
Chr8	46412736	46683931	271196	-	LOC104969351	CATSPER3	540820	protein_coding	cation channel sperm associated 3	+	46421402	46457384
Chr8	46412736	46683931	271196	-	LOC104969351	LOC104969177	104969177	protein_coding	NA	+	46536382	46804551
Chr8	46412736	46683931	271196	-	LOC104969351	PCBD2	100297795	protein_coding	NA	+	46376835	46418585
Chr8	46412736	46683931	271196	-	LOC104969351	PITX1	508754	protein_coding	paired like homeodomain 1	-	46474414	46480622
Chr8	49151800	49408237	256438	-	LOC104969356	FAM13B	540987	protein_coding	NA	-	49402019	49497613
Chr8	49151800	49408237	256438	-	LOC104969356	HNRNPA0	540311	protein_coding	NA	-	49215876	49218999
Chr8	49151800	49408237	256438	-	LOC104969356	KLHL3	533364	protein_coding	NA	-	49065397	49192130
Chr8	49151800	49408237	256438	-	LOC104969356	LOC104969184	104969184	protein_coding	NA	+	49328956	49335502
Chr8	49151800	49408237	256438	-	LOC104969356	MYOT	507884	protein_coding	myotilin	+	49339573	49357206
Chr8	49151800	49408237	256438	-	LOC104969356	PKD2L2	521683	protein_coding	polycystin 2 like 2, transient receptor potential cation channel	+	49358409	49404020
Chr13	14940289	15368531	428243	+	LOC112449251	GPALPP1	532698	protein_coding	GPALPP motifs containing 1	+	15157213	15190195
Chr13	14940289	15368531	428243	+	LOC112449251	GTF2F2	509259	protein_coding	general transcription factor IIF subunit 2	+	15282632	15418924
Chr13	14940289	15368531	428243	+	LOC112449251	KCTD4	539536	protein_coding	potassium channel tetramerization domain containing 4	-	15339147	15350050
Chr13	14940289	15368531	428243	+	LOC112449251	NUFIP1	509599	protein_coding	NUFIP1, FMR1 interacting protein 1	-	15118007	15157140
Chr5	57093210	57300481	207272	+	LOC101903253	IMMP2L	101902373	protein_coding	NA	+	56761178	57722698
Chr5	57093210	57300481	207272	+	LOC101903253	LRRN3	539665	protein_coding	NA	-	57220439	57263006
Chr7	62865126	63072548	207423	-	LOC112447461	KCTD8	539881	protein_coding	potassium channel tetramerization domain containing 8	-	62834653	63097599
Chr22	7344854	7557172	212319	+	LOC112443437	LRRC28	532910	protein_coding	leucine rich repeat containing 28	-	7223993	7416475
Chr22	7344854	7557172	212319	+	LOC112443437	TTC23	529791	protein_coding	tetratricopeptide repeat domain 23	+	7416702	7576999
Chr16	13068312	13423434	355123	+	LOC107133223	LOC100300167	100300167	protein_coding	NA	+	13339685	13351625
Chr19	48705005	48976798	271794	-	LOC112442687	ACP7	521171	protein_coding	acid phosphatase 7, tartrate resistant (putative)	+	48824283	48837962
Chr19	48705005	48976798	271794	-	LOC112442687	IFNL3	100620067	protein_coding	interferon lambda 3	+	48968074	48969441
Chr19	48705005	48976798	271794	-	LOC112442687	LOC101902055	101902055	protein_coding	NA	-	48949861	48951620
Chr19	48705005	48976798	271794	-	LOC112442687	LOC101902125	101902125	protein_coding	NA	+	48963122	48964727
Chr19	48705005	48976798	271794	-	LOC112442687	LOC112441453	112441453	protein_coding	NA	-	48944810	48946172
Chr19	48705005	48976798	271794	-	LOC112442687	LOC112442404	112442404	protein_coding	NA	-	48731287	48736979
Chr19	48705005	48976798	271794	-	LOC112442687	LOC112442405	112442405	protein_coding	NA	-	48750565	48751353
Chr19	48705005	48976798	271794	-	LOC112442687	LOC508086	508086	protein_coding	NA	-	48706279	48710169
Chr19	48705005	48976798	271794	-	LOC112442687	LOC529686	529686	protein_coding	NA	-	48781606	48782643
Chr19	48705005	48976798	271794	-	LOC112442687	LOC789309	789309	protein_coding	NA	-	48721559	48724688
Chr19	48705005	48976798	271794	-	LOC112442687	NCCRP1	519042	protein_coding	NA	+	48915407	48919811
Chr19	48705005	48976798	271794	-	LOC112442687	PAK4	539742	protein_coding	p21 (RAC1) activated kinase 4	+	48852722	48900396
Chr19	48705005	48976798	271794	-	LOC112442687	SYCN	100139567	protein_coding	NA	-	48920599	48922046
Chr12	19564639	19998043	433405	+	LOC112449043	CEBPZ	507575	protein_coding	CCAAT enhancer binding protein zeta	-	19635046	19659111
Chr12	19564639	19998043	433405	+	LOC112449043	EIF2AK2	347700	protein_coding	eukaryotic translation initiation factor 2 alpha kinase 2	-	19556767	19597286
Chr12	19564639	19998043	433405	+	LOC112449043	LOC112448863	112448863	protein_coding	NA	+	19595089	19599245
Chr12	19564639	19998043	433405	+	LOC112449043	NDUFAF7	504290	protein_coding	NADH:ubiquinone oxidoreductase complex assembly factor 7	+	19659124	19682020
Chr12	19564639	19998043	433405	+	LOC112449043	PRKD3	538447	protein_coding	protein kinase D3	-	19678004	19765024
Chr12	19564639	19998043	433405	+	LOC112449043	QPCT	281437	protein_coding	glutaminyl-peptide cyclotransferase	+	19792187	19822477
Chr12	19564639	19998043	433405	+	LOC112449043	SULT6B1	530757	protein_coding	NA	-	19605859	19621381
Chr4	14253053	14488267	235215	-	LOC107131371	CCT3	504735	protein_coding	chaperonin containing TCP1 subunit 3	+	14486607	14501165
Chr4	14253053	14488267	235215	-	LOC107131371	IQGAP3	505886	protein_coding	IQ motif containing GTPase activating protein 3	+	14259613	14299014
Chr4	14253053	14488267	235215	-	LOC107131371	MEF2D	100336730	protein_coding	myocyte enhancer factor 2D	+	14323436	14362406
Chr4	14253053	14488267	235215	-	LOC107131371	RHBG	282709	protein_coding	Rh family B glycoprotein	-	14441109	14453884
Chr4	14253053	14488267	235215	-	LOC107131371	TSACC	767912	protein_coding	TSSK6 activating cochaperone	-	14479557	14486403
Chr4	14253053	14488267	235215	-	LOC107131371	TTC24	618203	protein_coding	NA	-	14247461	14256951
Chr22	21236658	21640196	403539	+	LOC101907920	AP3S2	508867	protein_coding	adaptor related protein complex 3 sigma 2 subunit	-	21254204	21295328
Chr22	21236658	21640196	403539	+	LOC101907920	ARPIN	613997	protein_coding	actin related protein 2/3 complex inhibitor	-	21299125	21394793
Chr22	21236658	21640196	403539	+	LOC101907920	CIB1	510141	protein_coding	calcium and integrin binding 1	-	21618816	21621988
Chr22	21236658	21640196	403539	+	LOC101907920	GDPGP1	522909	protein_coding	GDP-D-glucose phosphorylase 1	+	21622233	21631473
Chr22	21236658	21640196	403539	+	LOC101907920	IDH2	327669	protein_coding	isocitrate dehydrogenase (NADP(+)) 2, mitochondrial	-	21478221	21494525
Chr22	21236658	21640196	403539	+	LOC101907920	LOC107131598	107131598	protein_coding	NA	-	21539991	21541652
Chr22	21236658	21640196	403539	+	LOC101907920	NGRN	508115	protein_coding	neugrin, neurite outgrowth associated	+	21635596	21641669
Chr22	21236658	21640196	403539	+	LOC101907920	SEMA4B	510140	protein_coding	NA	+	21573411	21617717
Chr22	21236658	21640196	403539	+	LOC101907920	ZNF710	539500	protein_coding	NA	+	21402082	21476443
Chr10	102759501	102969055	209555	-	LOC101902036	SMOC2	615490	protein_coding	SPARC related modular calcium binding 2	+	102645179	102803021
Chr23	49747142	49965297	218156	+	LOC112443826	C22H3orf18	616712	protein_coding	chromosome 22 C3orf18 homolog	+	49790596	49799041
Chr23	49747142	49965297	218156	+	LOC112443826	CACNA2D2	785909	protein_coding	NA	+	49846478	49986838
Chr23	49747142	49965297	218156	+	LOC112443826	CISH	616753	protein_coding	cytokine inducible SH2 containing protein	+	49750073	49755491
Chr23	49747142	49965297	218156	+	LOC112443826	HEMK1	515459	protein_coding	HemK methyltransferase family member 1	-	49766374	49789488
Chr24	41261011	41505393	244383	+	LOC100849069	DTNBP1	506612	protein_coding	dystrobrevin binding protein 1	+	41382797	41484259
Chr24	41261011	41505393	244383	+	LOC100849069	JARID2	528253	protein_coding	NA	-	41485616	41715084
Chr2	70510407	70744448	234042	+	LOC104971255	LOC112447334	112447334	protein_coding	NA	-	70510708	70534625
Chr2	70510407	70744448	234042	+	LOC104971255	TFRC	504698	protein_coding	transferrin receptor	-	70650067	70724638
Chr2	70510407	70744448	234042	+	LOC104971255	TNK2	280710	protein_coding	tyrosine kinase non receptor 2	-	70600188	70625939
Chr8	22741696	22962866	221171	+	LOC100847941	FNIP1	523042	protein_coding	NA	+	22699167	22820846
Chr8	22741696	22962866	221171	+	LOC100847941	RAPGEF6	789597	protein_coding	NA	+	22826248	23055075
Chr19	24808023	25014354	206332	-	LOC101903038	HERPUD1	613577	protein_coding	homocysteine inducible ER protein with ubiquitin like domain 1	+	24966123	24977795
Chr19	24808023	25014354	206332	-	LOC101903038	NLRC5	782441	protein_coding	NA	+	25009799	25103235
Chr19	24808023	25014354	206332	-	LOC101903038	NUP93	510004	protein_coding	nucleoporin 93	+	24796002	24899003
Chr19	24808023	25014354	206332	-	LOC101903038	SLC12A3	404171	protein_coding	solute carrier family 12 member 3	+	24914554	24954203
Chr8	11635112	12089869	454758	+	LOC104969267	C7H19orf53	614800	protein_coding	chromosome 7 open reading frame, human C19orf53	-	11871936	11877365
Chr8	11635112	12089869	454758	+	LOC104969267	C7H19orf57	614692	protein_coding	NA	+	11784579	11805417
Chr8	11635112	12089869	454758	+	LOC104969267	CC2D1A	513078	protein_coding	coiled-coil and C2 domain containing 1A	-	11766150	11784471
Chr8	11635112	12089869	454758	+	LOC104969267	CCDC130	614791	protein_coding	coiled-coil domain containing 130	-	11886459	11899588
Chr8	11635112	12089869	454758	+	LOC104969267	DCAF15	539970	protein_coding	DDB1 and CUL4 associated factor 15	-	11726058	11735293
Chr8	11635112	12089869	454758	+	LOC104969267	IL27RA	514529	protein_coding	interleukin 27 receptor subunit alpha	-	11641166	11665060
Chr8	11635112	12089869	454758	+	LOC104969267	LOC112447504	112447504	protein_coding	NA	-	11974610	11974899
Chr8	11635112	12089869	454758	+	LOC104969267	MRI1	534734	protein_coding	methylthioribose-1-phosphate isomerase 1	-	11879051	11885467
Chr8	11635112	12089869	454758	+	LOC104969267	PALM3	527118	protein_coding	NA	+	11631621	11641026
Chr8	11635112	12089869	454758	+	LOC104969267	PODNL1	534549	protein_coding	NA	+	11759118	11765556
Chr8	11635112	12089869	454758	+	LOC104969267	RFX1	789747	protein_coding	NA	+	11690530	11725951
Chr8	11635112	12089869	454758	+	LOC104969267	RLN3	100300034	protein_coding	NA	-	11665208	11667676
Chr8	11635112	12089869	454758	+	LOC104969267	ZSWIM4	781514	protein_coding	NA	-	11841988	11864656
Chr29	37052020	37269968	217949	-	LOC112444852	NRG3	539977	protein_coding	neuregulin 3	+	36896385	38133747
Chr15	73545114	73821657	276544	+	LOC101908884	CALB1	539930	protein_coding	calbindin 1	+	73654391	73676319
Chr15	73545114	73821657	276544	+	LOC101908884	DECR1	509952	protein_coding	2,4-dienoyl-CoA reductase 1	-	73688311	73731818
Chr15	73545114	73821657	276544	+	LOC101908884	NBN	522943	protein_coding	nibrin	+	73748773	73804384
Chr15	73545114	73821657	276544	+	LOC101908884	OSGIN2	539073	protein_coding	NA	-	73814143	73843595
Chr15	73545114	73821657	276544	+	LOC101908884	TMEM64	536822	protein_coding	NA	+	73535383	73573743
Chr15	77496880	77784495	287616	+	LOC104974328	LOC506670	506670	protein_coding	NA	-	77517492	77533941
Chr15	77496880	77784495	287616	+	LOC104974328	LOC518422	518422	protein_coding	NA	-	77499791	77515737
Chr15	77496880	77784495	287616	+	LOC104974328	RALYL	516989	protein_coding	RALY RNA binding protein like	-	77667493	78497023
Chr4	112084268	112298737	214470	+	LOC100336368	CSMD2	100139189	protein_coding	NA	+	111603940	112293818
Chr8	7871649	8099579	227931	+	LOC107132679	BRD4	614048	protein_coding	NA	+	7800176	7888033
Chr8	7871649	8099579	227931	+	LOC107132679	CASP14	517658	protein_coding	caspase 14	-	8098682	8113842
Chr8	7871649	8099579	227931	+	LOC107132679	EPHX3	617882	protein_coding	epoxide hydrolase 3	+	7890701	7896823
Chr8	7871649	8099579	227931	+	LOC107132679	ILVBL	506955	protein_coding	ilvB acetolactate synthase like	+	7999277	8010977
Chr8	7871649	8099579	227931	+	LOC107132679	LOC506533	506533	protein_coding	NA	-	8056327	8057998
Chr8	7871649	8099579	227931	+	LOC107132679	LOC519492	519492	protein_coding	NA	+	7966966	7979271
Chr8	7871649	8099579	227931	+	LOC107132679	LOC616125	616125	protein_coding	NA	-	8044506	8045447
Chr8	7871649	8099579	227931	+	LOC107132679	NOTCH3	789485	protein_coding	NA	+	7910713	7950469
Chr8	7871649	8099579	227931	+	LOC107132679	OR1I1	507573	protein_coding	NA	-	8035823	8036920
Chr8	7871649	8099579	227931	+	LOC107132679	SYDE1	789472	protein_coding	NA	-	8010980	8018071
Chr28	44011601	44213202	201602	-	LOC100848205	ZNF385D	789528	protein_coding	NA	+	43450411	44436728
Chr7	28817692	29089096	271405	+	LOC112447387	UNC5C	533256	protein_coding	NA	+	28932513	29361537
Chr19	18619382	18829202	209821	+	LOC112442615	ADCY7	281603	protein_coding	adenylate cyclase 7	+	18655907	18720625
Chr19	18619382	18829202	209821	+	LOC112442615	BRD7	526153	protein_coding	bromodomain containing 7	-	18721228	18766932
Chr19	18619382	18829202	209821	+	LOC112442615	PAPD5	789894	protein_coding	NA	+	18572225	18645768
Chr17	17226848	17613739	386892	+	LOC107133280	LOC529930	529930	protein_coding	NA	-	17600996	17790433
Chr9	18546978	18845518	298541	+	LOC101903793	TUSC1	539580	protein_coding	NA	+	18576295	18577727
Chr9	65045621	65271265	225645	-	LOC101907581	ERP44	506157	protein_coding	endoplasmic reticulum protein 44	-	65039442	65136178
Chr9	65045621	65271265	225645	-	LOC101907581	INVS	529698	protein_coding	inversin	+	65136315	65273532
Chr23	50532915	50740348	207434	+	LOC112443728	AMT	280719	protein_coding	aminomethyltransferase	+	50693282	50697608
Chr23	50532915	50740348	207434	+	LOC112443728	BSN	522724	protein_coding	NA	-	50525992	50564430
Chr23	50532915	50740348	207434	+	LOC112443728	DAG1	281439	protein_coding	dystroglycan 1	-	50614127	50665329
Chr23	50532915	50740348	207434	+	LOC112443728	NICN1	614730	protein_coding	nicolin 1	+	50688543	50692790
Chr23	50532915	50740348	207434	+	LOC112443728	RHOA	338049	protein_coding	ras homolog family member A	+	50701226	50751133
Chr23	50532915	50740348	207434	+	LOC112443728	TCTA	616169	protein_coding	T cell leukemia translocation altered	-	50697897	50700780
Chr24	25554279	26049999	495721	+	LOC101904557	BLA-DQB	539241	protein_coding	MHC class II antigen	+	25672687	25680507
Chr24	25554279	26049999	495721	+	LOC101904557	BOLA-DQA2	282535	protein_coding	NA	-	25582895	25589220
Chr24	25554279	26049999	495721	+	LOC101904557	BOLA-DQA5	282494	protein_coding	major histocompatibility complex, class II, DQ alpha 5	-	25631993	25643886
Chr24	25554279	26049999	495721	+	LOC101904557	BOLA-DQB	282495	protein_coding	major histocompatibility complex, class II, DQ beta	+	25607491	25620857
Chr24	25554279	26049999	495721	+	LOC101904557	BOLA-DRA	506214	protein_coding	major histocompatibility complex, class II, DR alpha	-	25838391	25843092
Chr24	25554279	26049999	495721	+	LOC101904557	BOLA-DRB2	538700	protein_coding	NA	+	25795927	25828806
Chr24	25554279	26049999	495721	+	LOC101904557	BOLA-DRB3	282530	protein_coding	NA	+	25723691	25734819
Chr24	25554279	26049999	495721	+	LOC101904557	BTNL2	789224	protein_coding	butyrophilin-like 2 (MHC class II associated)	+	25858354	25883555
Chr24	25554279	26049999	495721	+	LOC101904557	LOC100848815	100848815	protein_coding	SLA class II histocompatibility antigen, DQ haplotype D alpha chain-like	-	25691259	25695296
Chr24	25554279	26049999	495721	+	LOC101904557	LOC101903211	101903211	protein_coding	NA	+	25988960	26499191
Chr24	25554279	26049999	495721	+	LOC101904557	LOC504295	504295	protein_coding	butyrophilin-like protein 1-like	+	25899494	25907411
Chr24	25554279	26049999	495721	+	LOC101904557	LOC525599	525599	protein_coding	butyrophilin family member	-	25885518	25894260
Chr24	25554279	26049999	495721	+	LOC101904557	LOC783151	783151	protein_coding	NA	+	25948675	25975378
Chr26	34341970	34569431	227462	-	LOC112444484	DTX2	532767	protein_coding	deltex E3 ubiquitin ligase 2	+	34464732	34501200
Chr26	34341970	34569431	227462	-	LOC112444484	HSPB1	516099	protein_coding	heat shock protein family B (small) member 1	+	34345286	34347010
Chr26	34341970	34569431	227462	-	LOC112444484	LOC521224	521224	protein_coding	NA	+	34553966	34572242
Chr26	34341970	34569431	227462	-	LOC112444484	SSC4D	539182	protein_coding	scavenger receptor cysteine rich family member with 4 domains	-	34415457	34428404
Chr26	34341970	34569431	227462	-	LOC112444484	UPK3B	282115	protein_coding	uroplakin 3B	+	34501342	34509115
Chr26	34341970	34569431	227462	-	LOC112444484	UPK3BL1	617471	protein_coding	uroplakin 3B-like	+	34519527	34524688
Chr26	34341970	34569431	227462	-	LOC112444484	YWHAG	286862	protein_coding	tyrosine 3-monooxygenase/tryptophan 5-monooxygenase activation protein gamma	-	34370211	34392579
Chr26	34341970	34569431	227462	-	LOC112444484	ZP3	280964	protein_coding	zona pellucida glycoprotein 3	+	34446154	34453895
Chr23	29960886	30167597	206712	-	LOC100847345	EIF4E3	616906	protein_coding	eukaryotic translation initiation factor 4E family member 3	+	29888615	29961921
Chr23	29960886	30167597	206712	-	LOC100847345	FOXP1	515903	protein_coding	forkhead box P1	+	30062120	30689363
Chr24	25090208	25359506	269299	-	LOC101904355	FBXO9	511798	protein_coding	F-box protein 9	+	25275775	25297265
Chr24	25090208	25359506	269299	-	LOC101904355	GCM1	317779	protein_coding	glial cells missing homolog 1 (Drosophila)	-	25311576	25332914
Chr24	25090208	25359506	269299	-	LOC101904355	GSTA1	777644	protein_coding	glutathione S-transferase alpha 3	-	25122366	25137232
Chr24	25090208	25359506	269299	-	LOC101904355	GSTA3	768055	protein_coding	glutathione S-transferase, alpha 3	-	25182258	25208514
Chr24	25090208	25359506	269299	-	LOC101904355	GSTA4	533917	protein_coding	glutathione S-transferase alpha 4	-	25209828	25224023
Chr24	25090208	25359506	269299	-	LOC101904355	GSTA5	521685	protein_coding	glutathione S-transferase alpha 5	-	25140648	25162921
Chr24	25090208	25359506	269299	-	LOC101904355	ICK	506286	protein_coding	intestinal cell kinase	-	25227658	25272685
Chr4	29881543	30247167	365625	+	LOC104971984	LRIG2	535493	protein_coding	leucine rich repeats and immunoglobulin like domains 2	-	30206039	30273422
Chr4	29881543	30247167	365625	+	LOC104971984	MAGI3	532952	protein_coding	membrane associated guanylate kinase, WW and PDZ domain containing 3	-	29703286	29962607
Chr18	6456549	6772130	315582	-	LOC101902700	LOC112442013	112442013	protein_coding	NA	-	6543090	6548170
Chr18	6456549	6772130	315582	-	LOC101902700	PRSS48	100336077	protein_coding	NA	-	6527497	6536639
Chr18	6456549	6772130	315582	-	LOC101902700	RPS3A	282053	protein_coding	ribosomal protein S3A	-	6717403	6722090
Chr18	6456549	6772130	315582	-	LOC101902700	SH3D19	535511	protein_coding	NA	+	6491362	6700738
Chr7	32349522	32818525	469004	-	LOC112447394	GRID2	536367	protein_coding	NA	-	30777657	32379105
Chr13	67221623	67425815	204193	-	LOC100848484	GPC5	522828	protein_coding	glypican 5	+	65755006	67339141
Chr2	69686600	69899972	213373	+	LOC107131416	SNX4	519597	protein_coding	sorting nexin 4	-	69893690	69946619
Chr2	69686600	69899972	213373	+	LOC107131416	ZNF148	613265	protein_coding	zinc finger protein 148	-	69681021	69827622
Chr7	65803251	66024750	221500	+	LOC112447463	GABRB1	282239	protein_coding	gamma-aminobutyric acid type A receptor beta1 subunit	+	65611892	66064698
Chr11	77225967	77772142	546176	-	LOC112448818	FUT8	281177	protein_coding	fucosyltransferase 8	+	77507908	77838156
Chr11	77225967	77772142	546176	-	LOC112448818	MAX	540616	protein_coding	MYC associated factor X	-	77202088	77226363
Chr23	40301319	40515478	214160	-	LOC100848122	FHIT	692183	protein_coding	fragile histidine triad	+	40106934	41631058
Chr7	95574332	95785157	210826	+	LOC107132664	CFAP299	615662	protein_coding	cilia and flagella associated protein 299	+	95026175	95757509
Chr15	43782781	43999426	216646	+	LOC107133166	ZNF704	513243	protein_coding	zinc finger protein 704	-	43825607	44086318
Chr10	91646272	91867564	221293	+	LOC104973263	TFB1M	533438	protein_coding	transcription factor B1, mitochondrial	-	91865417	91932613
Chr10	91646272	91867564	221293	+	LOC104973263	TIAM2	100139161	protein_coding	NA	+	91634939	91871689
Chr11	59574252	59850625	276374	+	LOC112448801	SPPL2A	530325	protein_coding	NA	+	59575400	59631979
Chr11	59574252	59850625	276374	+	LOC112448801	TRPM7	514642	protein_coding	transient receptor potential cation channel subfamily M member 7	+	59648210	59757063
Chr11	59574252	59850625	276374	+	LOC112448801	USP50	506271	protein_coding	ubiquitin specific peptidase 50	+	59758049	59796155
Chr11	59574252	59850625	276374	+	LOC112448801	USP8	538743	protein_coding	ubiquitin specific peptidase 8	-	59797145	59849849
Chr28	34291366	34716907	425542	-	LOC112444769	ADAM2	281599	protein_coding	ADAM metallopeptidase domain 2	-	34592557	34693925
Chr28	34291366	34716907	425542	-	LOC112444769	ADAM32	520297	protein_coding	ADAM metallopeptidase domain 32	+	34246125	34420191
Chr28	34291366	34716907	425542	-	LOC112444769	ADAM3A	100048949	protein_coding	ADAM metallopeptidase domain 3A (cyritestin 1)	-	34708241	34822441
Chr28	34291366	34716907	425542	-	LOC112444769	LOC100847151	100847151	protein_coding	NA	+	34425900	34573801
Chr14	21433011	21653607	220597	+	LOC104974017	PLXDC2	515731	protein_coding	plexin domain containing 2	+	21311488	21742391
Chr29	41055037	41258370	203334	-	LOC104976274	GRID1	100337106	protein_coding	NA	-	40404330	41089781
Chr29	41055037	41258370	203334	-	LOC104976274	WAPL	534322	protein_coding	NA	-	41160834	41238276
Chr7	17016512	17225485	208974	+	LOC112447350	HADH	532785	protein_coding	hydroxyacyl-CoA dehydrogenase	-	17208775	17252208
Chr7	17016512	17225485	208974	+	LOC112447350	LEF1	535399	protein_coding	lymphoid enhancer binding factor 1	+	17083384	17200677
Chr16	44475686	44717629	241944	-	LOC112441839	EIF3F	513793	protein_coding	NA	-	44532650	44541058
Chr16	44475686	44717629	241944	-	LOC112441839	LOC539064	539064	protein_coding	NA	-	44699882	44700817
Chr16	44475686	44717629	241944	-	LOC112441839	LOC782731	782731	protein_coding	NA	+	44606596	44607540
Chr16	44475686	44717629	241944	-	LOC112441839	LOC782910	782910	protein_coding	NA	+	44642301	44643245
Chr16	44475686	44717629	241944	-	LOC112441839	LOC785565	785565	protein_coding	NA	+	44577283	44578227
Chr16	44475686	44717629	241944	-	LOC112441839	NLRP10	104974255	protein_coding	NA	+	44557802	44560822
Chr16	44475686	44717629	241944	-	LOC112441839	OR10A3	782766	protein_coding	NA	+	44616299	44617249
Chr16	44475686	44717629	241944	-	LOC112441839	OR10A6	613938	protein_coding	NA	+	44600532	44601476
Chr10	75786536	76004591	218056	+	LOC101904356	ARFGEF3	522232	protein_coding	NA	+	75966137	76140045
Chr10	75786536	76004591	218056	+	LOC101904356	PERP	509485	protein_coding	PERP, TP53 apoptosis effector	-	75912275	75926604
Chr14	73836719	74049885	213167	+	LOC112449548	LOC107133059	107133059	protein_coding	NA	+	74004345	74014501
Chr14	73836719	74049885	213167	+	LOC112449548	LOC112449239	112449239	protein_coding	NA	+	74014926	74034898
Chr14	73836719	74049885	213167	+	LOC112449548	LOC618696	618696	protein_coding	NA	+	73892667	73970618
Chr4	46078817	46302120	223304	-	LOC107132398	DPYD	281124	protein_coding	dihydropyrimidine dehydrogenase	+	45408337	46330781
Chr12	19426325	19665894	239570	+	LOC104973551	CEBPZ	507575	protein_coding	CCAAT enhancer binding protein zeta	-	19635046	19659111
Chr12	19426325	19665894	239570	+	LOC104973551	EIF2AK2	347700	protein_coding	eukaryotic translation initiation factor 2 alpha kinase 2	-	19556767	19597286
Chr12	19426325	19665894	239570	+	LOC104973551	GPATCH11	512655	protein_coding	G-patch domain containing 11	+	19542540	19560046
Chr12	19426325	19665894	239570	+	LOC104973551	HEATR5B	540503	protein_coding	NA	-	19439973	19542500
Chr12	19426325	19665894	239570	+	LOC104973551	LOC112448863	112448863	protein_coding	NA	+	19595089	19599245
Chr12	19426325	19665894	239570	+	LOC104973551	NDUFAF7	504290	protein_coding	NADH:ubiquinone oxidoreductase complex assembly factor 7	+	19659124	19682020
Chr12	19426325	19665894	239570	+	LOC104973551	SULT6B1	530757	protein_coding	NA	-	19605859	19621381
Chr2	124931089	125159348	228260	+	LOC104971345	SLC9A9	535743	protein_coding	solute carrier family 9 member A9	+	125043185	125706585
Chr10	60520979	60771502	250524	-	LOC112448490	ANKRD6	516065	protein_coding	ankyrin repeat domain 6	-	60560036	60742895
Chr10	60520979	60771502	250524	-	LOC112448490	LYRM2	615821	protein_coding	LYR motif containing 2	+	60553638	60555717
Chr10	60520979	60771502	250524	-	LOC112448490	MDN1	535163	protein_coding	midasin AAA ATPase 1	+	60406718	60550409
Chr10	60520979	60771502	250524	-	LOC112448490	RRAGD	541106	protein_coding	Ras related GTP binding D	+	60762595	60800467
Chr26	37621185	37829289	208105	-	LOC112444536	BAIAP2L1	615412	protein_coding	NA	+	37655734	37736188
Chr26	37621185	37829289	208105	-	LOC112444536	BHLHA15	100848337	protein_coding	NA	-	37794114	37797992
Chr26	37621185	37829289	208105	-	LOC112444536	BRI3	615390	protein_coding	brain protein I3	-	37722178	37750372
Chr26	37621185	37829289	208105	-	LOC112444536	LMTK2	512290	protein_coding	NA	-	37799270	37874876
Chr26	37621185	37829289	208105	-	LOC112444536	TECPR1	789454	protein_coding	NA	+	37765434	37794109
Chr18	65682595	65893916	211322	+	LOC112442226	MYO18B	540437	protein_coding	NA	+	65514570	65747164
Chr20	4959498	5324683	365186	+	LOC107131404	COX11	510509	protein_coding	COX11 cytochrome c oxidase assembly homolog (yeast)	-	5083532	5090035
Chr20	4959498	5324683	365186	+	LOC107131404	STXBP4	537963	protein_coding	syntaxin binding protein 4	+	5090065	5322889
Chr20	4959498	5324683	365186	+	LOC107131404	TOM1L1	513303	protein_coding	target of myb1 like 1 membrane trafficking protein	+	5021206	5083087
Chr20	34069451	34312344	242894	+	LOC104975271	B9D1	505335	protein_coding	B9 domain containing 1	+	34106721	34115097
Chr20	34069451	34312344	242894	+	LOC104975271	EPN2	505336	protein_coding	epsin 2	-	34116025	34168729
Chr20	34069451	34312344	242894	+	LOC104975271	FAM83G	100139162	protein_coding	family with sequence similarity 83 member G	+	34229739	34260824
Chr20	34069451	34312344	242894	+	LOC104975271	GRAP	534491	protein_coding	GRB2-related adaptor protein	+	34193708	34214701
Chr20	34069451	34312344	242894	+	LOC104975271	LOC112442748	112442748	protein_coding	NA	+	34090106	34105423
Chr20	34069451	34312344	242894	+	LOC104975271	MAPK7	537703	protein_coding	mitogen-activated protein kinase 7	-	34085200	34091163
Chr20	34069451	34312344	242894	+	LOC104975271	MFAP4	286766	protein_coding	microfibril associated protein 4	+	34082571	34085108
Chr20	34069451	34312344	242894	+	LOC104975271	PRPSAP2	506111	protein_coding	phosphoribosyl pyrophosphate synthetase associated protein 2	-	34270923	34296478
Chr20	34069451	34312344	242894	+	LOC104975271	RNF112	768085	protein_coding	ring finger protein 112	-	34059799	34070002
Chr20	34069451	34312344	242894	+	LOC104975271	SLC5A10	407227	protein_coding	solute carrier family 5 member 10	-	34214711	34269734
Chr4	43448355	43671904	223550	+	LOC100848405	AGL	517397	protein_coding	amylo-alpha-1, 6-glucosidase, 4-alpha-glucanotransferase	-	43351513	43453090
Chr4	43448355	43671904	223550	+	LOC100848405	FRRS1	516522	protein_coding	ferric-chelate reductase 1	+	43472655	43525463
Chr4	43448355	43671904	223550	+	LOC100848405	PALMD	509823	protein_coding	palmdelphin	-	43536425	43596104
Chr20	62380091	62613690	233600	-	LOC104975286	APOH	281006	protein_coding	apolipoprotein H	-	62611657	62624442
Chr20	62380091	62613690	233600	-	LOC104975286	CEP112	617266	protein_coding	NA	-	62280043	62600788
Chr5	105684804	105911570	226767	+	LOC104972567	LOC100300510	100300510	protein_coding	NA	+	105703327	106107661
Chr5	105684804	105911570	226767	+	LOC104972567	LOC107132437	107132437	protein_coding	NA	+	105712716	105718315
Chr5	105684804	105911570	226767	+	LOC104972567	LOC509513	509513	protein_coding	uncharacterized LOC509513	+	105805344	106089047
Chr8	83014807	83218443	203637	+	LOC100140121	XRCC4	613590	protein_coding	X-ray repair cross complementing 4	+	82958864	83340016
Chr11	20131595	20379459	247865	-	LOC112448758	HCN4	785689	protein_coding	NA	-	20144818	20189030
Chr11	20131595	20379459	247865	-	LOC112448758	NPTN	540039	protein_coding	neuroplastin	-	20373343	20437742
Chr11	20131595	20379459	247865	-	LOC112448758	REC114	613762	protein_coding	NA	+	20189711	20373356
Chr17	29692092	29916685	224594	+	LOC112442024	COQ8A	536925	protein_coding	coenzyme Q8A	+	29906092	29953577
Chr17	29692092	29916685	224594	+	LOC112442024	ITPKB	540877	protein_coding	NA	-	29639442	29743889
Chr17	29692092	29916685	224594	+	LOC112442024	PSEN2	282010	protein_coding	presenilin 2	+	29846127	29872550
Chr2	109989985	110205335	215351	-	LOC104971316	PTX3	541148	protein_coding	pentraxin 3	-	110158197	110164262
Chr2	109989985	110205335	215351	-	LOC104971316	VEPH1	100337421	protein_coding	NA	+	110066594	110343443
Chr5	103921092	104124166	203075	-	LOC100847453	ADCK2	539345	protein_coding	aarF domain containing kinase 2	+	103994072	104008951
Chr5	103921092	104124166	203075	-	LOC100847453	BRAF	536051	protein_coding	NA	-	104025257	104194668
Chr5	103921092	104124166	203075	-	LOC100847453	DENND2A	512632	protein_coding	NA	-	103878114	103977809
Chr5	103921092	104124166	203075	-	LOC100847453	NDUFB2	327713	protein_coding	NADH:ubiquinone oxidoreductase subunit B2	+	104013515	104019158
Chr18	52404618	52624484	219867	-	LOC101904248	ABCB9	529923	protein_coding	ATP binding cassette subfamily B member 9	+	52561898	52603864
Chr18	52404618	52624484	219867	-	LOC101904248	ARL6IP4	526095	protein_coding	NA	-	52554254	52556729
Chr18	52404618	52624484	219867	-	LOC101904248	OGFOD2	539407	protein_coding	NA	-	52557393	52561934
Chr18	52404618	52624484	219867	-	LOC101904248	PITPNM2	523999	protein_coding	phosphatidylinositol transfer protein membrane associated 2	+	52389557	52553696
Chr4	59657209	59913179	255971	+	LOC112446385	DNASE2B	525117	protein_coding	deoxyribonuclease 2 beta	-	59681735	59700078
Chr4	59657209	59913179	255971	+	LOC112446385	PRKACB	282323	protein_coding	protein kinase cAMP-activated catalytic subunit beta	-	59883281	60026111
Chr4	59657209	59913179	255971	+	LOC112446385	SAMD13	104971677	protein_coding	NA	-	59767047	59820069
Chr4	59657209	59913179	255971	+	LOC112446385	SAMD13	780805	protein_coding	sterile alpha motif domain containing 13	-	59768025	59773058
Chr4	59657209	59913179	255971	+	LOC112446385	UOX	514113	protein_coding	urate oxidase	+	59700670	59736411
Chr11	60224113	60485335	261223	-	LOC104973390	ATP8B4	100137953	protein_coding	NA	+	60090062	60432360
Chr18	61984111	62187654	203544	-	LOC112442382	ERP29	613357	protein_coding	endoplasmic reticulum protein 29	-	62134582	62142059
Chr18	61984111	62187654	203544	-	LOC112442382	HECTD4	534434	protein_coding	NA	+	61854192	62024802
Chr18	61984111	62187654	203544	-	LOC112442382	NAA25	613372	protein_coding	N(alpha)-acetyltransferase 25, NatB auxiliary subunit	+	62067802	62129018
Chr18	61984111	62187654	203544	-	LOC112442382	TMEM116	514512	protein_coding	transmembrane protein 116	+	62142195	62179828
Chr18	61984111	62187654	203544	-	LOC112442382	TRAFD1	512642	protein_coding	TRAF-type zinc finger domain containing 1	-	62027368	62046875
Chr4	98031567	98241657	210091	+	LOC112446422	SKINT1	528184	protein_coding	selection and upkeep of intraepithelial T cells 1	+	98066623	98090010
Chr7	91228068	91504159	276092	+	LOC112447491	CCDC158	534614	protein_coding	NA	-	91226609	91309922
Chr7	91228068	91504159	276092	+	LOC112447491	SHROOM3	100139141	protein_coding	shroom family member 3	+	91318255	91647373
Chr16	45127627	45348982	221356	+	LOC101906383	OLFML1	531068	protein_coding	olfactomedin like 1	-	45220565	45250906
Chr16	45127627	45348982	221356	+	LOC101906383	PPFIBP2	104974256	protein_coding	NA	-	45058387	45217377
Chr16	45127627	45348982	221356	+	LOC101906383	SYT9	536969	protein_coding	NA	-	45273469	45485083
Chr19	44643405	44845270	201866	-	LOC104975099	GPI	280808	protein_coding	glucose-6-phosphate isomerase	+	44784251	44812527
Chr19	44643405	44845270	201866	-	LOC104975099	KIAA0355	617808	protein_coding	KIAA0355 ortholog	+	44691394	44776252
Chr19	44643405	44845270	201866	-	LOC104975099	LSM14A	538838	protein_coding	LSM14A, mRNA processing body assembly factor	+	44607713	44661704
Chr19	44643405	44845270	201866	-	LOC104975099	PDCD2L	507032	protein_coding	programmed cell death 2-like	+	44817574	44835839
Chr19	44643405	44845270	201866	-	LOC104975099	UBA2	507005	protein_coding	ubiquitin like modifier activating enzyme 2	+	44841802	44872497
Chr9	41247683	41539448	291766	-	LOC112448041	RFX3	538070	protein_coding	NA	+	40968337	41300632
Chr18	58880245	59083171	202927	-	LOC112442358	MED13L	517336	protein_coding	mediator complex subunit 13-like	+	58611050	58890373
Chr5	15021784	15349313	327530	+	LOC112446648	ASNS	514209	protein_coding	asparagine synthetase (glutamine-hydrolyzing)	-	15128710	15276421
Chr5	15021784	15349313	327530	+	LOC112446648	C1GALT1	539417	protein_coding	core 1 synthase, glycoprotein-N-acetylgalactosamine 3-beta-galactosyltransferase 1	+	15276510	15324557
Chr5	15021784	15349313	327530	+	LOC112446648	TAC1	281512	protein_coding	tachykinin precursor 1	+	15014378	15023435
Chr23	42477060	42694095	217036	-	LOC101907682	C22H3orf67	534800	protein_coding	NA	+	42346396	42617374
Chr23	42477060	42694095	217036	-	LOC101907682	FAM3D	514459	protein_coding	NA	+	42679360	42717014
Chr26	10614933	10827130	212198	+	LOC112444486	SNX29	518366	protein_coding	sorting nexin 29	+	10682180	11279625
Chr26	10614933	10827130	212198	+	LOC112444486	TNFRSF17	784268	protein_coding	NA	+	10674858	10679425
Chr5	11996090	12317585	321496	+	LOC104972346	PEG10	618138	protein_coding	paternally expressed 10	+	12063954	12076659
Chr5	11996090	12317585	321496	+	LOC104972346	PPP1R9A	539311	protein_coding	protein phosphatase 1, regulatory subunit 9A	+	12190820	12540227
Chr5	11996090	12317585	321496	+	LOC104972346	SGCE	407209	protein_coding	sarcoglycan epsilon	-	11992407	12063767
Chr5	33611923	33878841	266919	+	LOC112446686	GRM3	541056	protein_coding	glutamate metabotropic receptor 3	-	33626561	33877961
Chr5	33611923	33878841	266919	+	LOC112446686	KIAA1324L	518313	protein_coding	KIAA1324 like	+	33398731	33620931
Chr12	49779197	50058467	279271	-	LOC112449131	KCMF1	613522	protein_coding	potassium channel modulatory factor 1	-	49939796	50018771
Chr12	49779197	50058467	279271	-	LOC112449131	LOC101907084	101907084	protein_coding	NA	-	49921953	49922807
Chr12	49779197	50058467	279271	-	LOC112449131	TCF7L1	515303	protein_coding	NA	-	49674153	49876757
Chr17	32549971	32931162	381192	+	LOC112442025	ADSS	522529	protein_coding	adenylosuccinate synthase	+	32767321	32799777
Chr17	32549971	32931162	381192	+	LOC112442025	C16H1orf100	767994	protein_coding	chromosome 16 C1orf100 homolog	-	32802303	32838399
Chr17	32549971	32931162	381192	+	LOC112442025	CATSPERE	616691	protein_coding	NA	-	32580283	32737218
Chr17	32549971	32931162	381192	+	LOC112442025	DESI2	519650	protein_coding	desumoylating isopeptidase 2	-	32527876	32573160
Chr9	29297713	29660182	362470	-	LOC101905771	CER1	508019	protein_coding	NA	+	29470914	29474550
Chr9	29297713	29660182	362470	-	LOC101905771	FREM1	508018	protein_coding	FRAS1 related extracellular matrix 1	+	29275221	29455599
Chr9	29297713	29660182	362470	-	LOC101905771	ZDHHC21	535814	protein_coding	zinc finger DHHC-type containing 21	+	29490398	29565598
Chr10	60334369	60579295	244927	-	LOC112448487	ANKRD6	516065	protein_coding	ankyrin repeat domain 6	-	60560036	60742895
Chr10	60334369	60579295	244927	-	LOC112448487	BACH2	538296	protein_coding	NA	+	59951496	60344970
Chr10	60334369	60579295	244927	-	LOC112448487	CASP8AP2	505138	protein_coding	NA	-	60368600	60403685
Chr10	60334369	60579295	244927	-	LOC112448487	GJA10	100138447	protein_coding	NA	-	60349413	60365762
Chr10	60334369	60579295	244927	-	LOC112448487	LYRM2	615821	protein_coding	LYR motif containing 2	+	60553638	60555717
Chr10	60334369	60579295	244927	-	LOC112448487	MDN1	535163	protein_coding	midasin AAA ATPase 1	+	60406718	60550409
Chr12	12798977	13010401	211425	+	LOC112449032	DYSF	508157	protein_coding	dysferlin	-	12899568	13123869
Chr23	14186808	14388362	201555	+	LOC100847495	ULK4	100336480	protein_coding	NA	-	13851109	14372822
Chr2	119284827	119501334	216508	+	LOC101905734	AGTR1	281607	protein_coding	angiotensin II receptor type 1	-	119465670	119521301
Chr2	119284827	119501334	216508	+	LOC101905734	CPA3	528454	protein_coding	carboxypeptidase A3	-	119297395	119329591
Chr2	119284827	119501334	216508	+	LOC101905734	CPB1	510039	protein_coding	carboxypeptidase B1	-	119339507	119376509
Chr18	15063155	15290610	227456	+	LOC112442277	LOC112442091	112442091	protein_coding	NA	+	14972078	15401427
Chr6	91819525	92068073	248549	+	LOC101901983	PIK3C2G	513301	protein_coding	phosphatidylinositol-4-phosphate 3-kinase catalytic subunit type 2 gamma	-	91398727	91866089
Chr6	91819525	92068073	248549	+	LOC101901983	RERGL	100125833	protein_coding	RERG like	+	91998258	92009235
Chr13	66192706	66395683	202978	-	LOC100849067	GPC5	522828	protein_coding	glypican 5	+	65755006	67339141
Chr17	66859375	67084848	225474	-	LOC100849610	HMCN1	521326	protein_coding	hemicentin 1	+	66705877	67244994
Chr6	8678489	8966616	288128	-	LOC104972658	SYT1	281511	protein_coding	synaptotagmin 1	+	8441271	9050206
Chr7	71954743	72224479	269737	+	LOC107132655	HOPX	281270	protein_coding	HOP homeobox	-	71973660	72006270
Chr7	71954743	72224479	269737	+	LOC107132655	REST	507148	protein_coding	RE1-silencing transcription factor	+	72173376	72199325
Chr7	71954743	72224479	269737	+	LOC107132655	SPINK2	767993	protein_coding	serine peptidase inhibitor, Kazal type 2	-	72097151	72104516
Chr9	91471791	91730294	258504	+	LOC112448084	GRIN3A	100295209	protein_coding	glutamate ionotropic receptor NMDA type subunit 3A	-	91311443	91511994
Chr17	13004315	13210164	205850	-	LOC100847839	RGS18	613624	protein_coding	regulator of G protein signaling 18	-	13118819	13151550
Chr16	43464326	43693494	229169	+	LOC112441838	AKIP1	504225	protein_coding	A-kinase interacting protein 1	-	43669703	43677262
Chr16	43464326	43693494	229169	+	LOC112441838	ASCL3	786757	protein_coding	NA	+	43652518	43656990
Chr16	43464326	43693494	229169	+	LOC112441838	C15H11orf16	504224	protein_coding	chromosome 15 C11orf16 homolog	+	43659755	43669711
Chr16	43464326	43693494	229169	+	LOC112441838	DENND5A	784484	protein_coding	NA	+	43375181	43469319
Chr16	43464326	43693494	229169	+	LOC112441838	LOC784603	784603	protein_coding	NA	+	43646942	43647355
Chr16	43464326	43693494	229169	+	LOC112441838	NRIP3	538608	protein_coding	nuclear receptor interacting protein 3	+	43584295	43612624
Chr16	43464326	43693494	229169	+	LOC112441838	SCUBE2	529947	protein_coding	NA	+	43500153	43571859
Chr16	43464326	43693494	229169	+	LOC112441838	TMEM9B	515665	protein_coding	TMEM9 domain family member B	+	43625137	43643809
Chr17	71129522	71331283	201762	-	LOC101909384	NENF	616334	protein_coding	neudesin neurotrophic factor	-	71127128	71133701
Chr17	71129522	71331283	201762	-	LOC101909384	PPP2R5A	533788	protein_coding	protein phosphatase 2 regulatory subunit B'alpha	-	71180690	71252919
Chr17	71129522	71331283	201762	-	LOC101909384	TMEM206	616392	protein_coding	transmembrane protein 206	+	71144152	71178804
Chr19	22388483	22598006	209524	-	LOC112442619	FTO	618622	protein_coding	FTO, alpha-ketoglutarate dependent dioxygenase	+	22040455	22464474
Chr3	58329217	58556250	227034	-	LOC101904498	NXPH2	281956	protein_coding	neurexophilin 2	+	58351070	58477701
Chr9	31341458	31665383	323926	-	LOC112448029	LURAP1L	616371	protein_coding	leucine rich adaptor protein 1 like	-	31503226	31557952
Chr9	31341458	31665383	323926	-	LOC112448029	TYRP1	282105	protein_coding	tyrosinase related protein 1	-	31632079	31648318
Chr27	25310424	25597439	287016	-	LOC104976077	LOC101905453	101905453	protein_coding	NA	-	25511234	25522672
Chr27	25310424	25597439	287016	-	LOC104976077	LOC104972581	104972581	protein_coding	NA	+	25539221	25542103
Chr27	25310424	25597439	287016	-	LOC104976077	MTG1	509768	protein_coding	mitochondrial ribosome associated GTPase 1	-	25587821	25599880
Chr27	25310424	25597439	287016	-	LOC104976077	SORCS3	531405	protein_coding	sortilin related VPS10 domain containing receptor 3	+	25203123	26182512
Chr27	25310424	25597439	287016	-	LOC104976077	SPRN	616266	protein_coding	shadow of prion protein	+	25583939	25598179
Chr4	103020321	103230325	210005	+	LOC107132435	LOC112446031	112446031	protein_coding	NA	+	103034767	103038761
Chr4	103020321	103230325	210005	+	LOC107132435	LOC527415	527415	protein_coding	NA	+	103019844	103023389
Chr4	103020321	103230325	210005	+	LOC107132435	LOC531090	531090	protein_coding	NA	-	102983930	103122558
Chr4	103020321	103230325	210005	+	LOC107132435	LOC782545	782545	protein_coding	NA	+	103122886	103131278
Chr5	109404837	109613849	209013	-	LOC100847870	CNTNAP2	100337375	protein_coding	NA	+	109425569	111751018
Chr8	57663370	57962989	299620	-	LOC112447809	GPR151	787899	protein_coding	NA	-	57699790	57704306
Chr8	57663370	57962989	299620	-	LOC112447809	PPP2R2B	509290	protein_coding	protein phosphatase 2 regulatory subunit Bbeta	-	57796194	58305719
Chr8	57663370	57962989	299620	-	LOC112447809	TCERG1	540964	protein_coding	NA	+	57646578	57698493
Chr24	39288235	39697416	409182	-	LOC101904513	DEK	540945	protein_coding	DEK proto-oncogene	+	39355680	39387660
Chr24	39288235	39697416	409182	-	LOC101904513	KDM1B	513667	protein_coding	NA	-	39388018	39431713
Chr24	39288235	39697416	409182	-	LOC101904513	KIF13A	534832	protein_coding	NA	+	39526086	39728765
Chr24	39288235	39697416	409182	-	LOC101904513	NHLRC1	538814	protein_coding	NA	+	39461658	39463677
Chr24	39288235	39697416	409182	-	LOC101904513	TPMT	511644	protein_coding	thiopurine S-methyltransferase	+	39430706	39454935
Chr2	94336820	94565669	228850	+	LOC104968518	LOC781410	781410	protein_coding	NA	-	94342072	94342452
Chr2	94336820	94565669	228850	+	LOC104968518	SPATA16	538046	protein_coding	NA	+	94320177	94597863
Chr5	25840893	26075383	234491	-	LOC100847613	AHR	280714	protein_coding	aryl hydrocarbon receptor	+	25805796	25855901
Chr5	119464029	119668640	204612	-	LOC112446795	ESYT2	512582	protein_coding	NA	-	119429725	119507976
Chr5	119464029	119668640	204612	-	LOC112446795	VIPR2	790124	protein_coding	vasoactive intestinal peptide receptor 2	-	119626462	119695643
Chr5	119464029	119668640	204612	-	LOC112446795	WDR60	767895	protein_coding	NA	+	119527579	119575316
Chr13	29895642	30249263	353622	+	LOC112449274	ALOX5AP	613869	protein_coding	arachidonate 5-lipoxygenase activating protein	-	30111715	30134530
Chr13	29895642	30249263	353622	+	LOC112449274	MEDAG	510187	protein_coding	mesenteric estrogen dependent adipogenesis	-	29997122	30014621
Chr13	29895642	30249263	353622	+	LOC112449274	TEX26	508945	protein_coding	testis expressed 26	-	29967342	29991507
Chr13	29895642	30249263	353622	+	LOC112449274	USPL1	788351	protein_coding	NA	-	30182978	30209670
Chr15	46049454	46377163	327710	-	LOC104974257	EXT1	538602	protein_coding	exostosin glycosyltransferase 1	+	46163764	46477877
Chr15	46049454	46377163	327710	-	LOC104974257	SAMD12	783254	protein_coding	sterile alpha motif domain containing 12	+	45625075	46074096
Chr22	48977818	49217018	239201	-	LOC112443474	GEMIN2	510259	protein_coding	NA	+	49119027	49140945
Chr22	48977818	49217018	239201	-	LOC112443474	LOC782598	782598	protein_coding	NA	+	49073788	49080059
Chr22	48977818	49217018	239201	-	LOC112443474	MIA2	513132	protein_coding	NA	+	49184480	49281730
Chr22	48977818	49217018	239201	-	LOC112443474	PNN	100296970	protein_coding	pinin, desmosome associated protein	+	49156266	49168948
Chr22	48977818	49217018	239201	-	LOC112443474	SEC23A	533994	protein_coding	Sec23 homolog A, coat complex II component	-	49037452	49118944
Chr22	48977818	49217018	239201	-	LOC112443474	TRAPPC6B	521470	protein_coding	trafficking protein particle complex 6B	-	49145029	49156067
Chr27	15895988	16180495	284508	+	LOC112444648	CYP2C18	535243	protein_coding	cytochrome P450, family 2, subfamily C, polypeptide 18	+	16076048	16117385
Chr27	15895988	16180495	284508	+	LOC112444648	CYP2C87	616593	protein_coding	cytochrome P450, family 2, subfamily C, polypeptide 87	+	16144354	16208922
Chr27	15895988	16180495	284508	+	LOC112444648	HELLS	540933	protein_coding	NA	+	16001944	16043962
Chr27	15895988	16180495	284508	+	LOC112444648	TBC1D12	509093	protein_coding	TBC1 domain family member 12	+	15877144	15996458
Chr10	88139446	88342339	202894	+	LOC101904357	AKAP12	513774	protein_coding	NA	+	88290632	88403433
Chr10	88139446	88342339	202894	+	LOC101904357	MTHFD1L	534296	protein_coding	methylenetetrahydrofolate dehydrogenase (NADP+ dependent) 1 like	+	87978427	88160305
Chr20	17376619	17746179	369561	-	LOC104975232	CDK5R1	282173	protein_coding	cyclin dependent kinase 5 regulatory subunit 1	-	17694835	17696848
Chr20	17376619	17746179	369561	-	LOC104975232	MYO1D	522967	protein_coding	myosin ID	+	17330824	17691005
Chr20	17376619	17746179	369561	-	LOC104975232	PSMD11	513461	protein_coding	proteasome 26S subunit, non-ATPase 11	-	17700534	17729518
Chr3	6501428	6746602	245175	+	LOC101907096	ANKAR	100140244	protein_coding	NA	-	6605760	6660168
Chr3	6501428	6746602	245175	+	LOC101907096	ASNSD1	539672	protein_coding	asparagine synthetase domain containing 1	-	6665580	6676432
Chr3	6501428	6746602	245175	+	LOC101907096	ORMDL1	768077	protein_coding	ORMDL sphingolipid biosynthesis regulator 1	+	6572125	6589715
Chr3	6501428	6746602	245175	+	LOC101907096	OSGEPL1	514738	protein_coding	O-sialoglycoprotein endopeptidase like 1	+	6592659	6603565
Chr3	6501428	6746602	245175	+	LOC101907096	PMS1	529491	protein_coding	PMS1 homolog 1, mismatch repair system component	-	6460095	6572063
Chr7	60048997	60438487	389491	-	LOC112447452	APBB2	514013	protein_coding	amyloid beta precursor protein binding family B member 2	-	59712237	60095883
Chr7	60048997	60438487	389491	-	LOC112447452	LIMCH1	535165	protein_coding	NA	+	60224048	60575766
Chr7	60048997	60438487	389491	-	LOC112447452	UCHL1	514394	protein_coding	ubiquitin C-terminal hydrolase L1	+	60147511	60159287
Chr2	15525085	15731612	206528	-	LOC101905876	NCAM2	535613	protein_coding	NA	-	15318870	15883243
Chr4	15776518	16152411	375894	-	LOC112446357	ADAR	505134	protein_coding	NA	+	15944879	15996887
Chr4	15776518	16152411	375894	-	LOC112446357	CHRNB2	517519	protein_coding	cholinergic receptor nicotinic beta 2 subunit	-	16002111	16010188
Chr4	15776518	16152411	375894	-	LOC112446357	IL6R	507359	protein_coding	interleukin 6 receptor	-	16121721	16173990
Chr4	15776518	16152411	375894	-	LOC112446357	KCNN3	534180	protein_coding	NA	+	15725036	15895140
Chr4	15776518	16152411	375894	-	LOC112446357	SHE	617777	protein_coding	Src homology 2 domain containing E	+	16086187	16104575
Chr4	15776518	16152411	375894	-	LOC112446357	TDRD10	617793	protein_coding	NA	-	16032566	16085815
Chr4	15776518	16152411	375894	-	LOC112446357	UBE2Q1	505133	protein_coding	ubiquitin conjugating enzyme E2 Q1	+	16022438	16032162
Chr20	14265319	14577078	311760	+	LOC112442991	CCL14	616723	protein_coding	chemokine (C-C motif) ligand 14	+	14460929	14465752
Chr20	14265319	14577078	311760	+	LOC112442991	CCL16	616732	protein_coding	NA	+	14468231	14475250
Chr20	14265319	14577078	311760	+	LOC112442991	CCL3	282170	protein_coding	chemokine (C-C motif) ligand 3	+	14360209	14361720
Chr20	14265319	14577078	311760	+	LOC112442991	CCL4	414347	protein_coding	chemokine (C-C motif) ligand 4	-	14339697	14341265
Chr20	14265319	14577078	311760	+	LOC112442991	CCL5	327712	protein_coding	C-C motif chemokine ligand 5	+	14509140	14515888
Chr20	14265319	14577078	311760	+	LOC112442991	HEATR9	616772	protein_coding	NA	+	14518926	14536063
Chr20	14265319	14577078	311760	+	LOC112442991	LOC100296618	100296618	protein_coding	NA	+	14312534	14314532
Chr20	14265319	14577078	311760	+	LOC112442991	LOC100297044	100297044	protein_coding	NA	+	14390493	14401688
Chr20	14265319	14577078	311760	+	LOC112442991	LOC100847724	100847724	protein_coding	NA	-	14326097	14328040
Chr20	14265319	14577078	311760	+	LOC112442991	LOC100848100	100848100	protein_coding	NA	-	14289055	14291738
Chr20	14265319	14577078	311760	+	LOC112442991	LOC504773	504773	protein_coding	regakine 1	+	14416410	14427669
Chr20	14265319	14577078	311760	+	LOC112442991	LOC508666	508666	protein_coding	C-C motif chemokine 23	+	14445403	14450579
Chr20	14265319	14577078	311760	+	LOC112442991	LOC525415	525415	protein_coding	NA	+	14243659	14279682
Chr20	14265319	14577078	311760	+	LOC112442991	LOC616364	616364	protein_coding	NA	-	14388177	14391290
Chr20	14265319	14577078	311760	+	LOC112442991	TAF15	536067	protein_coding	NA	-	14543005	14573097
Chr20	14265319	14577078	311760	+	LOC112442991	WFDC18	100336022	protein_coding	extracellular proteinase inhibitor	+	14300710	14302648
Chr22	56518560	56932975	414416	-	PPARG-TSEN2	ATXN3	790880	protein_coding	ataxin 3	-	56756943	56794633
Chr22	56518560	56932975	414416	-	PPARG-TSEN2	CPSF2	327689	protein_coding	cleavage and polyadenylation specific factor 2	+	56809031	56845613
Chr22	56518560	56932975	414416	-	PPARG-TSEN2	FBLN5	535185	protein_coding	fibulin 5	-	56567084	56659763
Chr22	56518560	56932975	414416	-	PPARG-TSEN2	NDUFB1	327690	protein_coding	NADH:ubiquinone oxidoreductase subunit B1	-	56801816	56808727
Chr22	56518560	56932975	414416	-	PPARG-TSEN2	TC2N	534419	protein_coding	tandem C2 domains, nuclear	-	56487401	56531695
Chr22	56518560	56932975	414416	-	PPARG-TSEN2	TRIP11	786759	protein_coding	NA	-	56674085	56744558
Chr20	36144109	36460645	316537	-	LOC104975277	ACSF2	768237	protein_coding	acyl-CoA synthetase family member 2	-	36241654	36273156
Chr20	36144109	36460645	316537	-	LOC104975277	CACNA1G	282411	protein_coding	calcium voltage-gated channel subunit alpha1 G	-	36102401	36165159
Chr20	36144109	36460645	316537	-	LOC104975277	CHAD	281069	protein_coding	chondroadherin	+	36246817	36259301
Chr20	36144109	36460645	316537	-	LOC104975277	COL1A1	282187	protein_coding	collagen type I alpha 1 chain	+	36457701	36475647
Chr20	36144109	36460645	316537	-	LOC104975277	EME1	100125299	protein_coding	essential meiotic structure-specific endonuclease 1	-	36298493	36304973
Chr20	36144109	36460645	316537	-	LOC104975277	EPN3	538660	protein_coding	epsin 3	-	36181631	36192457
Chr20	36144109	36460645	316537	-	LOC104975277	LOC618012	618012	protein_coding	NA	+	36439382	36439817
Chr20	36144109	36460645	316537	-	LOC104975277	LRRC59	532659	protein_coding	leucine rich repeat containing 59	+	36285641	36297388
Chr20	36144109	36460645	316537	-	LOC104975277	MRPL27	510058	protein_coding	mitochondrial ribosomal protein L27	+	36304898	36309728
Chr20	36144109	36460645	316537	-	LOC104975277	MYCBPAP	505551	protein_coding	NA	-	36193749	36230682
Chr20	36144109	36460645	316537	-	LOC104975277	RSAD1	615755	protein_coding	radical S-adenosyl methionine domain containing 1	-	36230418	36240095
Chr20	36144109	36460645	316537	-	LOC104975277	SPATA20	511363	protein_coding	spermatogenesis associated 20	-	36171017	36179015
Chr20	36144109	36460645	316537	-	LOC104975277	TMEM92	507710	protein_coding	transmembrane protein 92	-	36388022	36396056
Chr20	36144109	36460645	316537	-	LOC104975277	XYLT2	493989	protein_coding	xylosyltransferase 2	-	36316433	36329715
Chr22	59074743	59293853	219111	+	LOC104975610	SERPINA1	280699	protein_coding	serpin family A member 1	-	59075343	59087254
Chr22	59074743	59293853	219111	+	LOC104975610	SERPINA11	538280	protein_coding	serpin family A member 11	-	59147788	59161574
Chr22	59074743	59293853	219111	+	LOC104975610	SERPINA12	777604	protein_coding	serpin peptidase inhibitor, clade A (alpha-1 antiproteinase, antitrypsin), member 12	-	59205302	59220874
Chr22	59074743	59293853	219111	+	LOC104975610	SERPINA14	286871	protein_coding	serpin peptidase inhibitor, clade A (alpha-1 antiproteinase, antitrypsin), member 14	-	59164221	59172290
Chr22	59074743	59293853	219111	+	LOC104975610	SERPINA4	786932	protein_coding	NA	+	59263957	59271721
Chr22	59074743	59293853	219111	+	LOC104975610	SERPINA5	112441462	protein_coding	NA	+	59279562	59292087
Chr22	59074743	59293853	219111	+	LOC104975610	SERPINA5	338050	protein_coding	serpin family A member 5	-	59460088	59464931
Chr27	8003462	8260849	257388	+	LOC104976042	PRKG1	282004	protein_coding	protein kinase, cGMP-dependent, type I	-	6895298	8313728
Chr14	63866971	64147707	280737	-	LOC104972815	DYNLRB1	513342	protein_coding	dynein light chain roadblock-type 1	+	63888186	63905673
Chr14	63866971	64147707	280737	-	LOC104972815	ITCH	508431	protein_coding	itchy E3 ubiquitin protein ligase	+	63785060	63885035
Chr14	63866971	64147707	280737	-	LOC104972815	MAP1LC3A	514547	protein_coding	microtubule associated protein 1 light chain 3 alpha	+	63918608	63920647
Chr14	63866971	64147707	280737	-	LOC104972815	NCOA6	508899	protein_coding	NA	-	64051933	64148325
Chr14	63866971	64147707	280737	-	LOC104972815	PIGU	535138	protein_coding	NA	-	63920852	64011589
Chr14	63866971	64147707	280737	-	LOC104972815	TP53INP2	511340	protein_coding	NA	+	64041334	64050821
Chr15	77470353	77675931	205579	+	LOC104974330	LOC506670	506670	protein_coding	NA	-	77517492	77533941
Chr15	77470353	77675931	205579	+	LOC104974330	LOC518422	518422	protein_coding	NA	-	77499791	77515737
Chr15	77470353	77675931	205579	+	LOC104974330	LRRCC1	787651	protein_coding	leucine rich repeat and coiled-coil centrosomal protein 1	-	77440753	77485090
Chr15	77470353	77675931	205579	+	LOC104974330	RALYL	516989	protein_coding	RALY RNA binding protein like	-	77667493	78497023
Chr9	35708133	36035103	326971	-	LOC104969525	PTPRD	532751	protein_coding	NA	+	36028647	36603746
Chr8	11421623	11622345	200723	-	LOC100616098	ADGRL1	788252	protein_coding	adhesion G protein-coupled receptor L1	+	11510479	11560787
Chr8	11421623	11622345	200723	-	LOC100616098	ASF1B	510538	protein_coding	anti-silencing function 1B histone chaperone	+	11577424	11589851
Chr8	11421623	11622345	200723	-	LOC100616098	C7H19orf67	100137974	protein_coding	NA	+	11614497	11619770
Chr8	11421623	11622345	200723	-	LOC100616098	PRKACA	282322	protein_coding	protein kinase cAMP-activated catalytic subunit alpha	+	11592576	11610317
Chr8	11421623	11622345	200723	-	LOC100616098	SAMD1	112447336	protein_coding	NA	+	11611245	11614079
Chr25	22772742	23014653	241912	+	LOC101907315	NOL4	536981	protein_coding	nucleolar protein 4	+	22850105	23337793
Chr2	122349382	122551386	202005	+	LOC101902958	PLOD2	533642	protein_coding	procollagen-lysine,2-oxoglutarate 5-dioxygenase 2	+	122349984	122471157
Chr4	45111851	45417148	305298	-	LOC104972026	DPYD	281124	protein_coding	dihydropyrimidine dehydrogenase	+	45408337	46330781
Chr7	66056310	66327077	270768	+	LOC104969230	ATP10D	536495	protein_coding	ATPase phospholipid transporting 10D (putative)	+	66135864	66272135
Chr7	66056310	66327077	270768	+	LOC104969230	COMMD8	507292	protein_coding	NA	-	66094348	66109838
Chr7	66056310	66327077	270768	+	LOC104969230	CORIN	527107	protein_coding	NA	-	66273885	66582732
Chr7	66056310	66327077	270768	+	LOC104969230	GABRB1	282239	protein_coding	gamma-aminobutyric acid type A receptor beta1 subunit	+	65611892	66064698
Chr10	44888019	45207003	318985	-	LOC104973145	BVES	539988	protein_coding	NA	+	44880414	44931248
Chr10	44888019	45207003	318985	-	LOC104973145	HACE1	527565	protein_coding	HECT domain and ankyrin repeat containing E3 ubiquitin protein ligase 1	+	45142768	45261156
Chr10	44888019	45207003	318985	-	LOC104973145	LIN28B	112448101	protein_coding	NA	-	44947999	45069808
Chr11	85206146	85413305	207160	+	LOC101904537	BBOF1	100137993	protein_coding	NA	+	85384576	85433203
Chr11	85206146	85413305	207160	+	LOC101904537	COQ6	511624	protein_coding	coenzyme Q6, monooxygenase	+	85333913	85348775
Chr11	85206146	85413305	207160	+	LOC101904537	ENTPD5	533096	protein_coding	ectonucleoside triphosphate diphosphohydrolase 5	-	85348744	85384522
Chr11	85206146	85413305	207160	+	LOC101904537	FAM161B	107131178	protein_coding	NA	-	85318579	85333772
Chr11	85206146	85413305	207160	+	LOC101904537	PTGR2	506263	protein_coding	prostaglandin reductase 2	+	85254444	85275390
Chr11	85206146	85413305	207160	+	LOC101904537	ZNF410	507530	protein_coding	zinc finger protein 410	+	85277730	85322172
Chr20	47470467	47816061	345595	-	LOC104975285	ACE	509484	protein_coding	angiotensin I converting enzyme	+	47798612	47819228
Chr20	47470467	47816061	345595	-	LOC104975285	CYB561	317663	protein_coding	cytochrome b561	-	47767171	47779083
Chr20	47470467	47816061	345595	-	LOC104975285	TANC2	529494	protein_coding	tetratricopeptide repeat, ankyrin repeat and coiled-coil containing 2	+	47400816	47764657
Chr25	3363328	3570715	207388	-	LOC104970145	TSHZ1	101905039	protein_coding	NA	-	3403652	3483002
Chr25	3363328	3570715	207388	-	LOC104970145	ZADH2	532505	protein_coding	zinc binding alcohol dehydrogenase domain containing 2	+	3485710	3497263
Chr27	25769029	26115408	346380	-	LOC104976083	LOC107131254	107131254	protein_coding	NA	-	25782368	25786898
Chr27	25769029	26115408	346380	-	LOC104976083	SORCS3	531405	protein_coding	sortilin related VPS10 domain containing receptor 3	+	25203123	26182512
Chr27	25769029	26115408	346380	-	LOC104976083	UTF1	112444468	protein_coding	NA	-	25773515	25774852
Chr4	33969383	34300370	330988	+	LOC101904927	C3H1orf194	613530	protein_coding	NA	+	34275066	34279338
Chr4	33969383	34300370	330988	+	LOC101904927	CELSR2	538194	protein_coding	cadherin, EGF LAG seven-pass G-type receptor 2	-	34131458	34157401
Chr4	33969383	34300370	330988	+	LOC101904927	KIAA1324	784449	protein_coding	NA	-	34197899	34275040
Chr4	33969383	34300370	330988	+	LOC101904927	MYBPHL	538875	protein_coding	myosin binding protein H like	+	34107381	34122171
Chr4	33969383	34300370	330988	+	LOC101904927	PSMA5	510155	protein_coding	proteasome subunit alpha 5	+	34012638	34033663
Chr4	33969383	34300370	330988	+	LOC101904927	PSRC1	541250	protein_coding	proline and serine rich coiled-coil 1	+	34125570	34129207
Chr4	33969383	34300370	330988	+	LOC101904927	SARS	281476	protein_coding	seryl-tRNA synthetase	-	34169921	34189786
Chr4	33969383	34300370	330988	+	LOC101904927	SORT1	511591	protein_coding	NA	+	34037319	34104705
Chr4	33969383	34300370	330988	+	LOC101904927	SYPL2	514665	protein_coding	synaptophysin like 2	-	33968204	33981459
Chr4	33969383	34300370	330988	+	LOC101904927	TMEM167B	613426	protein_coding	transmembrane protein 167B	-	34286938	34291820
Chr10	17118750	17438330	319581	-	LOC101903546	MEI4	101902979	protein_coding	NA	+	17337596	17594486
Chr22	28889849	29189206	299358	+	LOC101903207	PCSK6	524684	protein_coding	NA	+	28972553	29143668
Chr22	28889849	29189206	299358	+	LOC101903207	SNRPA1	512584	protein_coding	small nuclear ribonucleoprotein polypeptide A'	+	29153369	29166386
Chr4	31451702	31654719	203018	+	LOC100848985	DDX20	528433	protein_coding	DEAD-box helicase 20	-	31539741	31550542
Chr4	31451702	31654719	203018	+	LOC100848985	FAM212B	616754	protein_coding	family with sequence similarity 212 member B	+	31565455	31578740
Chr4	31451702	31654719	203018	+	LOC100848985	KCND3	539739	protein_coding	potassium voltage-gated channel subfamily D member 3	+	31311284	31536003
Chr4	31451702	31654719	203018	+	LOC100848985	RAP1A	282031	protein_coding	RAP1A, member of RAS oncogene family	-	31588106	31676111
Chr5	62625829	62846842	221014	-	LOC101907503	BMPER	534101	protein_coding	BMP binding endothelial regulator	-	62664281	62917005
Chr7	40276118	40490738	214621	+	LOC101902211	KCNIP4	614299	protein_coding	potassium voltage-gated channel interacting protein 4	-	40250031	41576555
Chr10	70828290	71034949	206660	+	LOC107132870	RPS12	326582	protein_coding	ribosomal protein S12	+	70976787	70980384
Chr10	70828290	71034949	206660	+	LOC107132870	SLC18B1	529052	protein_coding	NA	-	70929236	70976306
Chr10	70828290	71034949	206660	+	LOC107132870	VNN1	526704	protein_coding	vanin 1	-	70835457	70854106
Chr10	70828290	71034949	206660	+	LOC107132870	VNN2	534929	protein_coding	vanin 2	-	70886776	70916016
Chr10	70828290	71034949	206660	+	LOC107132870	VNN3	785817	protein_coding	NA	-	70864685	70870647
Chr20	55201063	55632508	431446	-	LOC101905359	AANAT	112442710	protein_coding	NA	-	55275498	55276927
Chr20	55201063	55632508	431446	-	LOC101905359	AANAT	281583	protein_coding	aralkylamine N-acetyltransferase	-	55288452	55290293
Chr20	55201063	55632508	431446	-	LOC101905359	CYGB	510299	protein_coding	cytoglobin	+	55218139	55227970
Chr20	55201063	55632508	431446	-	LOC101905359	EVPL	510502	protein_coding	envoplakin	+	55626318	55644365
Chr20	55201063	55632508	431446	-	LOC101905359	EXOC7	505568	protein_coding	exocyst complex component 7	+	55560814	55580965
Chr20	55201063	55632508	431446	-	LOC101905359	FOXJ1	505891	protein_coding	forkhead box J1	+	55540965	55545081
Chr20	55201063	55632508	431446	-	LOC101905359	GALR2	618629	protein_coding	galanin receptor 2	-	55583908	55586715
Chr20	55201063	55632508	431446	-	LOC101905359	PRPSAP1	789409	protein_coding	phosphoribosyl pyrophosphate synthetase associated protein 1	+	55387190	55413082
Chr20	55201063	55632508	431446	-	LOC101905359	QRICH2	530282	protein_coding	NA	+	55414381	55440814
Chr20	55201063	55632508	431446	-	LOC101905359	RHBDF2	517903	protein_coding	NA	+	55249924	55275793
Chr20	55201063	55632508	431446	-	LOC101905359	RNF157	507697	protein_coding	ring finger protein 157	+	55465042	55539899
Chr20	55201063	55632508	431446	-	LOC101905359	SPHK1	618605	protein_coding	NA	-	55350120	55358160
Chr20	55201063	55632508	431446	-	LOC101905359	SRP68	538777	protein_coding	signal recognition particle 68	+	55572416	55617434
Chr20	55201063	55632508	431446	-	LOC101905359	UBALD2	618617	protein_coding	NA	-	55443314	55449222
Chr20	55201063	55632508	431446	-	LOC101905359	UBE2O	789422	protein_coding	NA	+	55299902	55349238
Chr20	55201063	55632508	431446	-	LOC101905359	ZACN	789168	protein_coding	zinc activated ion channel	-	55578491	55582703
Chr10	14970438	15193809	223372	-	LOC104973054	FILIP1	514193	protein_coding	filamin A interacting protein 1	-	14915045	15137938
Chr11	46009381	46298848	289468	-	LOC112448781	DAPK2	529131	protein_coding	NA	+	45948586	46090841
Chr11	46009381	46298848	289468	-	LOC112448781	HERC1	538029	protein_coding	HECT and RLD domain containing E3 ubiquitin protein ligase family member 1	+	46185094	46254301
Chr11	88508226	88730354	222129	+	LOC101905845	AHSA1	539220	protein_coding	activator of HSP90 ATPase activity 1	+	88648877	88656337
Chr11	88508226	88730354	222129	+	LOC101905845	GSTZ1	514822	protein_coding	glutathione S-transferase zeta 1	+	88521628	88537183
Chr11	88508226	88730354	222129	+	LOC101905845	ISM2	783302	protein_coding	NA	-	88661226	88681090
Chr11	88508226	88730354	222129	+	LOC101905845	NOXRED1	515802	protein_coding	NA	-	88594648	88615889
Chr11	88508226	88730354	222129	+	LOC101905845	POMT2	537054	protein_coding	protein O-mannosyltransferase 2	-	88476795	88521569
Chr11	88508226	88730354	222129	+	LOC101905845	SAMD15	530413	protein_coding	NA	+	88581682	88593179
Chr11	88508226	88730354	222129	+	LOC101905845	SPTLC2	537972	protein_coding	serine palmitoyltransferase long chain base subunit 2	-	88689278	88784551
Chr11	88508226	88730354	222129	+	LOC101905845	TMED8	614106	protein_coding	transmembrane p24 trafficking protein family member 8	-	88544185	88581770
Chr11	88508226	88730354	222129	+	LOC101905845	VIPAS39	508872	protein_coding	VPS33B interacting protein, apical-basolateral polarity regulator, spe-39 homolog	-	88621499	88648376
Chr15	31709746	31976078	266333	-	LOC104974222	CPA6	100337371	protein_coding	NA	-	31534465	31829259
Chr3	10520195	10728954	208760	+	LOC112445931	FSIP2	100140733	protein_coding	NA	-	10562877	10705291
Chr5	106328145	106544731	216587	-	LOC107132524	LOC101910192	101910192	protein_coding	NA	+	106526643	106529826
Chr5	106328145	106544731	216587	-	LOC107132524	LOC104972276	104972276	protein_coding	NA	+	106506490	106516517
Chr5	106328145	106544731	216587	-	LOC107132524	LOC107132445	107132445	protein_coding	NA	-	106366262	106367206
Chr5	106328145	106544731	216587	-	LOC107132524	LOC107132446	107132446	protein_coding	NA	+	106384999	106385928
Chr5	106328145	106544731	216587	-	LOC107132524	LOC107132447	107132447	protein_coding	NA	-	106397395	106398240
Chr5	106328145	106544731	216587	-	LOC107132524	OR6V1	519437	protein_coding	NA	+	106421669	106422610
Chr5	106328145	106544731	216587	-	LOC107132524	PIP	613853	protein_coding	prolactin induced protein	+	106481178	106491369
Chr11	1592372	1793394	201023	+	SMIM37	EPB41L4A	519867	protein_coding	erythrocyte membrane protein band 4.1 like 4A	+	1518027	1814679
Chr14	80364021	80634038	270018	-	LOC107133137	TSHZ2	515677	protein_coding	NA	+	80580491	81074807
Chr23	50056471	50283933	227463	+	LOC112443749	GNAI2	281791	protein_coding	G protein subunit alpha i2	-	50099967	50120142
Chr23	50056471	50283933	227463	+	LOC112443749	GNAT1	281794	protein_coding	G protein subunit alpha transducin 1	-	50152601	50160837
Chr23	50056471	50283933	227463	+	LOC112443749	IFRD2	767939	protein_coding	interferon related developmental regulator 2	+	50039579	50066777
Chr23	50056471	50283933	227463	+	LOC112443749	LSMEM2	616532	protein_coding	NA	-	50066653	50072696
Chr23	50056471	50283933	227463	+	LOC112443749	RBM5	534216	protein_coding	RNA binding motif protein 5	-	50218545	50242727
Chr23	50056471	50283933	227463	+	LOC112443749	RBM6	100296443	protein_coding	NA	-	50246633	50336213
Chr23	50056471	50283933	227463	+	LOC112443749	SEMA3B	539996	protein_coding	semaphorin 3B	-	50084354	50095483
Chr23	50056471	50283933	227463	+	LOC112443749	SEMA3F	531141	protein_coding	NA	-	50161385	50199178
Chr23	50056471	50283933	227463	+	LOC112443749	SLC38A3	326576	protein_coding	solute carrier family 38 member 3	-	50131902	50146721
Chr27	24075697	24309851	234155	+	LOC112444586	NEURL1	510334	protein_coding	neuralized E3 ubiquitin protein ligase 1	+	24086083	24160153
Chr27	24075697	24309851	234155	+	LOC112444586	SH3PXD2A	100299286	protein_coding	NA	-	24161301	24410553
Chr27	24691904	24982934	291031	+	LOC112444621	CFAP43	518801	protein_coding	cilia and flagella associated protein 43	-	24695313	24795331
Chr27	24691904	24982934	291031	+	LOC112444621	CFAP58	536914	protein_coding	NA	+	24911938	25022118
Chr27	24691904	24982934	291031	+	LOC112444621	GSTO1	505642	protein_coding	glutathione S-transferase omega 1	+	24827964	24836182
Chr27	24691904	24982934	291031	+	LOC112444621	GSTO2	613905	protein_coding	glutathione S-transferase omega 2	+	24837212	24858234
Chr27	24691904	24982934	291031	+	LOC112444621	ITPRIP	538685	protein_coding	inositol 1,4,5-trisphosphate receptor interacting protein	-	24869405	24894000
Chr27	24691904	24982934	291031	+	LOC112444621	LOC785216	785216	protein_coding	NA	+	24799561	24813661
Chr2	79460481	79676230	215750	+	LOC104971266	BCL6	539020	protein_coding	B cell CLL/lymphoma 6	+	79558619	79611185
Chr2	79460481	79676230	215750	+	LOC104971266	RTP2	539817	protein_coding	receptor transporter protein 2	+	79629615	79633348
Chr2	79460481	79676230	215750	+	LOC104971266	SST	280932	protein_coding	somatostatin	+	79657922	79659364
Chr18	34995308	35222593	227286	-	LOC101906364	ADAD1	537320	protein_coding	NA	-	35221949	35307838
Chr18	34995308	35222593	227286	-	LOC101906364	IL2	280822	protein_coding	interleukin 2	+	35217592	35222759
Chr18	34995308	35222593	227286	-	LOC101906364	IL21	378475	protein_coding	interleukin 21	+	35063113	35070244
Chr28	27401455	27627889	226435	+	LOC107131944	LOC112444611	112444611	protein_coding	NA	-	27509620	27513161
Chr7	12924744	13192446	267703	+	LOC101908577	ALPK1	524375	protein_coding	NA	-	13097988	13219924
Chr7	12924744	13192446	267703	+	LOC101908577	LARP7	505053	protein_coding	La ribonucleoprotein domain family member 7	-	12971026	12988971
Chr7	12924744	13192446	267703	+	LOC101908577	NEUROG2	615555	protein_coding	neurogenin 2	+	13065702	13069447
Chr7	12924744	13192446	267703	+	LOC101908577	ZGRF1	539572	protein_coding	NA	+	12989079	13044905
Chr19	53779039	53982551	203513	+	LOC104975122	AP2S1	536553	protein_coding	adaptor related protein complex 2 sigma 1 subunit	-	53925658	53935293
Chr19	53779039	53982551	203513	+	LOC104975122	ARHGAP35	540310	protein_coding	Rho GTPase activating protein 35	+	53947317	54063061
Chr19	53779039	53982551	203513	+	LOC104975122	DACT3	539209	protein_coding	NA	-	53774210	53784044
Chr19	53779039	53982551	203513	+	LOC104975122	FKRP	539701	protein_coding	fukutin related protein	+	53849380	53859525
Chr19	53779039	53982551	203513	+	LOC104975122	PRKD2	782793	protein_coding	NA	-	53789608	53823615
Chr19	53779039	53982551	203513	+	LOC104975122	SLC1A5	282355	protein_coding	solute carrier family 1 member 5	-	53864326	53875875
Chr19	53779039	53982551	203513	+	LOC104975122	STRN4	506040	protein_coding	NA	-	53824818	53849770
Chr6	57652815	57933489	280675	-	LOC112447067	LOC100847112	100847112	protein_coding	NA	+	57705969	57706904
Chr6	57652815	57933489	280675	-	LOC112447067	LOC506139	506139	protein_coding	NA	+	57787711	57788787
Chr6	57652815	57933489	280675	-	LOC112447067	LOC510046	510046	protein_coding	NA	-	57855480	57856406
Chr6	57652815	57933489	280675	-	LOC112447067	LOC526713	526713	protein_coding	NA	-	57807455	57808567
Chr6	57652815	57933489	280675	-	LOC112447067	LOC529303	529303	protein_coding	NA	-	57878122	57879057
Chr6	57652815	57933489	280675	-	LOC112447067	LOC615284	615284	protein_coding	NA	-	57724117	57725043
Chr6	57652815	57933489	280675	-	LOC112447067	LOC618816	618816	protein_coding	NA	-	57740889	57741833
Chr6	57652815	57933489	280675	-	LOC112447067	LOC781363	781363	protein_coding	NA	-	57661971	57662900
Chr6	57652815	57933489	280675	-	LOC112447067	LOC782591	782591	protein_coding	NA	-	57924972	57925898
Chr6	57652815	57933489	280675	-	LOC112447067	LOC782624	782624	protein_coding	NA	-	57908786	57909721
Chr6	57652815	57933489	280675	-	LOC112447067	OR2AP1	515967	protein_coding	NA	-	57673709	57674653
Chr6	98261532	98484848	223317	-	LOC112447117	LOC112446828	112446828	protein_coding	NA	+	98379642	98388006
Chr6	98261532	98484848	223317	-	LOC112447117	LOC616478	616478	protein_coding	NA	-	98437161	98458123
Chr8	90002494	90251298	248805	-	LOC112447835	ADGRV1	537034	protein_coding	NA	+	90126981	90668139
Chr8	90002494	90251298	248805	-	LOC112447835	LYSMD3	613760	protein_coding	LysM domain containing 3	-	90083735	90097651
Chr8	90002494	90251298	248805	-	LOC112447835	MBLAC2	537692	protein_coding	metallo-beta-lactamase domain containing 2	-	90012728	90037230
Chr8	90002494	90251298	248805	-	LOC112447835	POLR3G	613778	protein_coding	RNA polymerase III subunit G	+	90036757	90081679
Chr17	24971329	25207701	236373	+	LOC112442020	DUSP10	541175	protein_coding	dual specificity phosphatase 10	-	25186200	25227307
Chr3	34582372	34785407	203036	+	LOC101906177	SLC4A10	517077	protein_coding	solute carrier family 4 member 10	-	34473395	34816443
Chr8	5817103	6124594	307492	+	LOC112447766	ABHD8	768306	protein_coding	abhydrolase domain containing 8	+	5822902	5829859
Chr8	5817103	6124594	307492	+	LOC112447766	ANKLE1	537502	protein_coding	NA	-	5831255	5837421
Chr8	5817103	6124594	307492	+	LOC112447766	BABAM1	504517	protein_coding	BRISC and BRCA1 A complex member 1	-	5837520	5843447
Chr8	5817103	6124594	307492	+	LOC112447766	CPAMD8	100298265	protein_coding	NA	+	6073292	6174094
Chr8	5817103	6124594	307492	+	LOC112447766	DDA1	512898	protein_coding	DET1 and DDB1 associated 1	-	5807201	5817259
Chr8	5817103	6124594	307492	+	LOC112447766	HAUS8	511056	protein_coding	HAUS augmin like complex subunit 8	+	5991330	6016461
Chr8	5817103	6124594	307492	+	LOC112447766	MRPL34	786454	protein_coding	mitochondrial ribosomal protein L34	-	5819749	5821004
Chr8	5817103	6124594	307492	+	LOC112447766	MYO9B	513493	protein_coding	myosin IXB	-	5883221	5991190
Chr8	5817103	6124594	307492	+	LOC112447766	NR2F6	100296331	protein_coding	NA	+	5859456	5870515
Chr8	5817103	6124594	307492	+	LOC112447766	OCEL1	615639	protein_coding	occludin/ELL domain containing 1	-	5872486	5874938
Chr8	5817103	6124594	307492	+	LOC112447766	USE1	512890	protein_coding	unconventional SNARE in the ER 1	-	5878515	5881430
Chr8	5817103	6124594	307492	+	LOC112447766	USHBP1	768083	protein_coding	USH1 protein network component harmonin binding protein 1	+	5846658	5855773
Chr11	14805348	15043335	237988	-	LOC112448756	CALML4	539277	protein_coding	calmodulin like 4	-	15035516	15045361
Chr11	14805348	15043335	237988	-	LOC112448756	PIAS1	509231	protein_coding	protein inhibitor of activated STAT 1	+	14905244	15033213
Chr11	75740785	75984176	243392	+	LOC107132944	PPP2R5E	533617	protein_coding	protein phosphatase 2 regulatory subunit B'epsilon	-	75636484	75797119
Chr11	75740785	75984176	243392	+	LOC107132944	SGPP1	516881	protein_coding	sphingosine-1-phosphate phosphatase 1	-	75936963	75968043
Chr11	75740785	75984176	243392	+	LOC107132944	WDR89	539045	protein_coding	WD repeat domain 89	-	75839087	75886337
Chr14	62929681	63251721	322041	-	LOC112449536	C13H20orf144	101902259	protein_coding	NA	+	63115490	63117089
Chr14	62929681	63251721	322041	-	LOC112449536	CBFA2T2	527740	protein_coding	NA	+	62957657	63101726
Chr14	62929681	63251721	322041	-	LOC112449536	CHMP4B	616164	protein_coding	charged multivesicular body protein 4B	+	63226304	63271074
Chr14	62929681	63251721	322041	-	LOC112449536	E2F1	535369	protein_coding	E2F transcription factor 1	-	63129139	63138330
Chr14	62929681	63251721	322041	-	LOC112449536	NECAB3	514695	protein_coding	N-terminal EF-hand calcium binding protein 3	-	63108927	63127621
Chr14	62929681	63251721	322041	-	LOC112449536	PXMP4	617160	protein_coding	peroxisomal membrane protein 4	-	63150865	63167809
Chr14	62929681	63251721	322041	-	LOC112449536	ZNF341	523204	protein_coding	zinc finger protein 341	+	63174421	63214476
Chr29	43537050	43753107	216058	-	LOC112444863	C28H10orf71	540418	protein_coding	NA	+	43501324	43552645
Chr29	43537050	43753107	216058	-	LOC112444863	CHAT	524732	protein_coding	NA	+	43752050	43807307
Chr29	43537050	43753107	216058	-	LOC112444863	DRGX	521995	protein_coding	NA	-	43577122	43610753
Chr29	43537050	43753107	216058	-	LOC112444863	ERCC6	522908	protein_coding	excision repair cross-complementation group 6	-	43630693	43704060
Chr29	43537050	43753107	216058	-	LOC112444863	SLC18A3	785833	protein_coding	NA	+	43740702	43743099
Chr4	94492343	94734476	242134	+	LOC112446482	NRDC	511254	protein_coding	nardilysin convertase	+	94437449	94540297
Chr4	94492343	94734476	242134	+	LOC112446482	OSBPL9	511255	protein_coding	oxysterol binding protein like 9	-	94540519	94702588
Chr18	64023007	64301102	278096	+	LOC789803	CORO1C	515798	protein_coding	coronin 1C	+	64209205	64283899
Chr18	64023007	64301102	278096	+	LOC789803	DAO	615334	protein_coding	D-amino acid oxidase	-	64095347	64114577
Chr18	64023007	64301102	278096	+	LOC789803	SELPLG	617434	protein_coding	selectin P ligand	+	64298475	64314720
Chr18	64023007	64301102	278096	+	LOC789803	SSH1	538233	protein_coding	NA	+	64125238	64181177
Chr18	64023007	64301102	278096	+	LOC789803	SVOP	510256	protein_coding	SV2 related protein	+	64019338	64092372
Chr22	58964242	59168519	204278	+	LOC112443509	SERPINA1	280699	protein_coding	serpin family A member 1	-	59075343	59087254
Chr22	58964242	59168519	204278	+	LOC112443509	SERPINA11	538280	protein_coding	serpin family A member 11	-	59147788	59161574
Chr22	58964242	59168519	204278	+	LOC112443509	SERPINA14	286871	protein_coding	serpin peptidase inhibitor, clade A (alpha-1 antiproteinase, antitrypsin), member 14	-	59164221	59172290
Chr22	58964242	59168519	204278	+	LOC112443509	SERPINA6	513746	protein_coding	NA	-	58933773	59038311
Chr4	68583440	68824002	240563	+	LOC112446392	ST6GALNAC3	782689	protein_coding	NA	-	68099007	68727408
Chr5	102196992	102412494	215503	+	LOC112441529	ATP6V0A4	518974	protein_coding	ATPase H+ transporting V0 subunit a4	-	102389791	102461147
Chr5	102196992	102412494	215503	+	LOC112441529	SVOPL	518832	protein_coding	SVOP like	-	102255219	102389360
Chr5	102196992	102412494	215503	+	LOC112441529	TRIM24	537246	protein_coding	NA	+	102169703	102285948
Chr5	105888718	106092630	203913	+	LOC112446627	LOC100300510	100300510	protein_coding	NA	+	105703327	106107661
Chr5	105888718	106092630	203913	+	LOC112446627	LOC100336982	100336982	protein_coding	NA	+	105969191	105970199
Chr5	105888718	106092630	203913	+	LOC112446627	LOC509513	509513	protein_coding	uncharacterized LOC509513	+	105805344	106089047
Chr5	105888718	106092630	203913	+	LOC112446627	LOC786254	786254	protein_coding	uncharacterized LOC786254	+	106061360	106067886
Chr5	105888718	106092630	203913	+	LOC112446627	PRSS2	282603	protein_coding	serine protease 2	+	106071891	106075636
Chr15	64863094	65075109	212016	-	LOC104974297	VPS13B	512656	protein_coding	NA	-	64453295	65259452
Chr18	36889921	37179356	289436	+	LOC112442299	FSTL5	782831	protein_coding	follistatin like 5	+	36260832	37191061
Chr3	84713487	85077862	364376	+	LOC104971724	HECW2	531691	protein_coding	NA	-	84733396	85179868
Chr3	84713487	85077862	364376	+	LOC104971724	STK17B	511373	protein_coding	serine/threonine kinase 17b	-	84679218	84716966
Chr5	103258608	103469488	210881	+	LOC101902570	TBXAS1	509326	protein_coding	thromboxane A synthase 1	+	103295503	103469001
Chr13	33980554	34262907	282354	+	LOC101903056	AMER2	613832	protein_coding	NA	+	33988836	33998867
Chr13	33980554	34262907	282354	+	LOC101903056	SPATA13	785769	protein_coding	NA	+	34185377	34291522
Chr16	2348440	2614208	265769	-	LOC100848180	GRIA4	529904	protein_coding	glutamate ionotropic receptor AMPA type subunit 4	-	1816972	2497329
Chr3	99517399	99739090	221692	+	LOC112446019	ERBB4	522419	protein_coding	NA	-	99217844	100507945
Chr4	55072388	55392429	320042	-	LOC101907959	PKN2	519754	protein_coding	protein kinase N2	-	55063882	55200946
Chr15	54499818	54704653	204836	+	LOC112441642	SYBU	618577	protein_coding	syntabulin	+	54704496	54833840
Chr20	24359627	24583810	224184	-	LOC112443000	ATP2A3	512313	protein_coding	ATPase sarcoplasmic/endoplasmic reticulum Ca2+ transporting 3	-	24551813	24586041
Chr20	24359627	24583810	224184	-	LOC112443000	CAMKK1	510260	protein_coding	calcium/calmodulin dependent protein kinase kinase 1	-	24494920	24523050
Chr20	24359627	24583810	224184	-	LOC112443000	CTNS	613527	protein_coding	cystinosin, lysosomal cystine transporter	+	24339840	24360352
Chr20	24359627	24583810	224184	-	LOC112443000	EMC6	613551	protein_coding	ER membrane protein complex subunit 6	+	24365491	24366341
Chr20	24359627	24583810	224184	-	LOC112443000	HASPIN	767819	protein_coding	histone H3 associated protein kinase	+	24398955	24401941
Chr20	24359627	24583810	224184	-	LOC112443000	ITGAE	100140050	protein_coding	NA	-	24389249	24452858
Chr20	24359627	24583810	224184	-	LOC112443000	NCBP3	510317	protein_coding	NA	-	24463110	24488614
Chr20	24359627	24583810	224184	-	LOC112443000	P2RX1	514898	protein_coding	purinergic receptor P2X 1	-	24527447	24547076
Chr20	24359627	24583810	224184	-	LOC112443000	P2RX5	338035	protein_coding	purinergic receptor P2X 5	-	24368861	24384586
Chr20	24359627	24583810	224184	-	LOC112443000	TAX1BP3	514852	protein_coding	Tax1 binding protein 3	-	24360139	24365315
Chr18	3741277	4004102	262826	-	LOC112442251	RNF175	618126	protein_coding	ring finger protein 175	+	3884694	3950853
Chr18	3741277	4004102	262826	-	LOC112442251	SFRP2	510821	protein_coding	secreted frizzled related protein 2	+	3834470	3843043
Chr18	3741277	4004102	262826	-	LOC112442251	TLR2	281534	protein_coding	toll like receptor 2	-	3953807	3990089
Chr18	3741277	4004102	262826	-	LOC112442251	TMEM131L	505156	protein_coding	transmembrane 131 like	-	3995808	4171105
Chr18	65601875	65809787	207913	+	LOC100847831	MYO18B	540437	protein_coding	NA	+	65514570	65747164
Chr21	41676473	41951492	275020	+	LOC101908185	PDZD2	516852	protein_coding	NA	-	41503034	41907163
Chr26	24760880	24967215	206336	-	LOC104975979	IL21R	617967	protein_coding	interleukin 21 receptor	+	24941923	25002153
Chr26	24760880	24967215	206336	-	LOC104975979	IL4R	404154	protein_coding	interleukin 4 receptor	+	24898783	24922680
Chr26	24760880	24967215	206336	-	LOC104975979	KDM8	507905	protein_coding	lysine demethylase 8	+	24778527	24800714
Chr26	24760880	24967215	206336	-	LOC104975979	NSMCE1	534249	protein_coding	NSE1 homolog, SMC5-SMC6 complex component	-	24804282	24839869
Chr27	8561962	8789144	227183	+	LOC101904157	ASAH2	100336736	protein_coding	NA	-	8595075	8659714
Chr27	8561962	8789144	227183	+	LOC101904157	SGMS1	533538	protein_coding	sphingomyelin synthase 1	-	8700581	9024488
Chr4	68771351	68973779	202429	-	LOC112446394	ASB17	616654	protein_coding	ankyrin repeat and SOCS box containing 17	+	68936675	68954427
Chr4	68771351	68973779	202429	-	LOC112446394	MSH4	616664	protein_coding	mutS homolog 4	-	68960191	69055498
Chr10	87885753	88116399	230647	-	LOC104973252	MTHFD1L	534296	protein_coding	methylenetetrahydrofolate dehydrogenase (NADP+ dependent) 1 like	+	87978427	88160305
Chr10	87885753	88116399	230647	-	LOC104973252	PLEKHG1	525772	protein_coding	pleckstrin homology domain containing, family G (with RhoGef domain) member 1	+	87717498	87966379
Chr21	10408953	10646661	237709	-	LOC101907944	CCDC125	515328	protein_coding	NA	+	10396596	10427960
Chr21	10408953	10646661	237709	-	LOC101907944	CCNB1	327679	protein_coding	cyclin B1	-	10507985	10517659
Chr21	10408953	10646661	237709	-	LOC101907944	CDK7	515462	protein_coding	cyclin dependent kinase 7	-	10432552	10460715
Chr21	10408953	10646661	237709	-	LOC101907944	CENPH	505284	protein_coding	centromere protein H	-	10483632	10502446
Chr21	10408953	10646661	237709	-	LOC101907944	MRPS36	613835	protein_coding	mitochondrial ribosomal protein S36	-	10467519	10475679
Chr21	10408953	10646661	237709	-	LOC101907944	SLC30A5	508169	protein_coding	solute carrier family 30 member 5	-	10532186	10564184
Chr22	39835527	40123736	288210	+	LOC112443454	PRKD1	533270	protein_coding	NA	-	40114257	40461043
Chr2	120179577	120400602	221026	+	LOC112443182	LOC786256	786256	protein_coding	NA	-	120344787	120345986
Chr20	31726943	32046981	320039	+	LOC112443004	HS3ST3A1	521959	protein_coding	heparan sulfate-glucosamine 3-sulfotransferase 3A1	-	31738492	31822369
ChrX	45060399	45309995	249597	-	LOC101906757	ANKRD13D	505682	protein_coding	ankyrin repeat domain 13D	+	45211991	45224210
ChrX	45060399	45309995	249597	-	LOC101906757	CLCF1	100336481	protein_coding	NA	-	45264289	45274026
ChrX	45060399	45309995	249597	-	LOC101906757	GRK2	282682	protein_coding	G protein-coupled receptor kinase 2	+	45189938	45208726
ChrX	45060399	45309995	249597	-	LOC101906757	KDM2A	540141	protein_coding	NA	+	45087238	45179966
ChrX	45060399	45309995	249597	-	LOC101906757	POLD4	617899	protein_coding	DNA polymerase delta 4, accessory subunit	-	45254010	45255797
ChrX	45060399	45309995	249597	-	LOC101906757	PPP1CA	516175	protein_coding	protein phosphatase 1 catalytic subunit alpha	-	45292436	45295867
ChrX	45060399	45309995	249597	-	LOC101906757	RAD9A	504647	protein_coding	RAD9 checkpoint clamp component A	+	45286683	45292661
ChrX	45060399	45309995	249597	-	LOC101906757	SSH3	514643	protein_coding	slingshot protein phosphatase 3	+	45224351	45232159
ChrX	45060399	45309995	249597	-	LOC101906757	TBC1D10C	520599	protein_coding	TBC1 domain family member 10C	+	45296356	45302690
Chr20	23837270	24039798	202529	+	LOC112442998	LOC101906737	101906737	protein_coding	NA	+	23902132	23904107
Chr20	23837270	24039798	202529	+	LOC112442998	LOC509525	509525	protein_coding	NA	-	24006615	24007574
Chr20	23837270	24039798	202529	+	LOC112442998	LOC509526	509526	protein_coding	NA	-	24021135	24022091
Chr20	23837270	24039798	202529	+	LOC112442998	LOC520835	520835	protein_coding	NA	+	23977630	23978589
Chr20	23837270	24039798	202529	+	LOC112442998	LOC522582	522582	protein_coding	NA	-	23947330	23948259
Chr20	23837270	24039798	202529	+	LOC112442998	LOC532238	532238	protein_coding	NA	-	23935800	23936738
Chr20	23837270	24039798	202529	+	LOC112442998	LOC540082	540082	protein_coding	NA	-	23928920	23929858
Chr20	23837270	24039798	202529	+	LOC112442998	LOC618593	618593	protein_coding	NA	-	23889407	23890360
Chr20	23837270	24039798	202529	+	LOC112442998	OR1D5	540255	protein_coding	NA	-	23878826	23879830
Chr20	23837270	24039798	202529	+	LOC112442998	OR1G1	618597	protein_coding	NA	-	23914578	23915734
Chr20	23837270	24039798	202529	+	LOC112442998	RAP1GAP2	786649	protein_coding	NA	+	23680389	23867037
Chr22	59254242	59469901	215660	-	LOC101906160	LOC784932	784932	protein_coding	NA	-	59405092	59413725
Chr22	59254242	59469901	215660	-	LOC101906160	SERPINA3	617667	protein_coding	NA	-	59332292	59342004
Chr22	59254242	59469901	215660	-	LOC101906160	SERPINA3-1	286804	protein_coding	serpin peptidase inhibitor, clade A (alpha-1 antiproteinase, antitrypsin), member 3	-	59435528	59441609
Chr22	59254242	59469901	215660	-	LOC101906160	SERPINA3-3	615103	protein_coding	endopin 1b	-	59385345	59392789
Chr22	59254242	59469901	215660	-	LOC101906160	SERPINA3-7	497203	protein_coding	endopin 2	-	59355554	59363582
Chr22	59254242	59469901	215660	-	LOC101906160	SERPINA3-8	505820	protein_coding	SERPINA3-8	-	59317212	59326423
Chr22	59254242	59469901	215660	-	LOC101906160	SERPINA4	786932	protein_coding	NA	+	59263957	59271721
Chr22	59254242	59469901	215660	-	LOC101906160	SERPINA5	112441462	protein_coding	NA	+	59279562	59292087
Chr22	59254242	59469901	215660	-	LOC101906160	SERPINA5	338050	protein_coding	serpin family A member 5	-	59460088	59464931
Chr23	29862999	30076810	213812	-	LOC112443713	EIF4E3	616906	protein_coding	eukaryotic translation initiation factor 4E family member 3	+	29888615	29961921
Chr23	29862999	30076810	213812	-	LOC112443713	FOXP1	515903	protein_coding	forkhead box P1	+	30062120	30689363
Chr23	29862999	30076810	213812	-	LOC112443713	GPR27	782069	protein_coding	NA	-	29886636	29889207
Chr23	29862999	30076810	213812	-	LOC112443713	PROK2	387602	protein_coding	prokineticin 2	+	29859768	29874070
Chr5	8036548	8331059	294512	+	LOC104972332	CDK14	784403	protein_coding	cyclin-dependent kinase 14	+	7938144	8616503
Chr7	96495482	96700806	205325	-	LOC112447495	RASGEF1B	506971	protein_coding	RasGEF domain family member 1B	-	96214368	96875236
Chr17	51442946	51762891	319946	-	LOC100847522	AGRN	525795	protein_coding	NA	-	51422630	51461933
Chr17	51442946	51762891	319946	-	LOC100847522	HES4	507480	protein_coding	NA	+	51474108	51480572
Chr17	51442946	51762891	319946	-	LOC100847522	ISG15	281871	protein_coding	ISG15 ubiquitin-like modifier	-	51464069	51465096
Chr17	51442946	51762891	319946	-	LOC100847522	KLHL17	615476	protein_coding	kelch like family member 17	-	51507307	51513093
Chr17	51442946	51762891	319946	-	LOC100847522	LOC507787	507787	protein_coding	NA	+	51747945	51749484
Chr17	51442946	51762891	319946	-	LOC100847522	NOC2L	508638	protein_coding	NOC2 like nucleolar associated transcriptional repressor	+	51514389	51526325
Chr17	51442946	51762891	319946	-	LOC100847522	PERM1	520080	protein_coding	PPARGC1 and ESRR induced regulator, muscle 1	+	51493147	51498783
Chr17	51442946	51762891	319946	-	LOC100847522	SAMD11	100140500	protein_coding	NA	-	51526273	51546066
Chr17	51442946	51762891	319946	-	LOC100847522	SPEN	513692	protein_coding	NA	-	51633009	51725371
Chr17	51442946	51762891	319946	-	LOC100847522	ZBTB17	512915	protein_coding	NA	+	51602868	51631754
Chr19	41754433	41972960	218528	-	LOC107131524	LOC112442307	112442307	protein_coding	NA	+	41916333	41950967
Chr19	41754433	41972960	218528	-	LOC107131524	TSHZ3	540209	protein_coding	NA	-	41846405	41916334
Chr19	60883169	61175519	292351	-	LOC112442737	LOC104968422	104968422	protein_coding	NA	-	61067147	61091548
Chr19	60883169	61175519	292351	-	LOC112442737	LOC112442378	112442378	protein_coding	NA	+	61149914	61172732
Chr19	60883169	61175519	292351	-	LOC112442737	LOC112442379	112442379	protein_coding	NA	-	61105078	61111487
Chr19	60883169	61175519	292351	-	LOC112442737	LOC112442412	112442412	protein_coding	NA	+	61033754	61041592
Chr19	60883169	61175519	292351	-	LOC112442737	LOC506868	506868	protein_coding	NA	+	60937779	61024385
Chr19	60883169	61175519	292351	-	LOC112442737	LOC513941	513941	protein_coding	NA	+	61131374	61139424
Chr19	60883169	61175519	292351	-	LOC112442737	LOC515600	515600	protein_coding	NA	+	60977416	60986954
Chr19	60883169	61175519	292351	-	LOC112442737	LOC615600	615600	protein_coding	NA	+	60965865	60971513
Chr19	60883169	61175519	292351	-	LOC112442737	MGC157082	788038	protein_coding	uncharacterized LOC788038	+	60999117	61018640
Chr19	60883169	61175519	292351	-	LOC112442737	NLRP12	522018	protein_coding	NLR family, pyrin domain containing 12	-	60901226	60925175
Chr5	30948495	31154184	205690	-	LOC107132475	RAPGEF5	519566	protein_coding	NA	-	30908102	31143277
Chr11	25117213	25366384	249172	+	LOC101906077	LOC100296752	100296752	protein_coding	NA	-	25274796	25275646
Chr11	25117213	25366384	249172	+	LOC101906077	LOC526700	526700	protein_coding	NA	-	25143086	25144351
Chr11	25117213	25366384	249172	+	LOC101906077	LOC786808	786808	protein_coding	NA	-	25117001	25118286
Chr11	86848635	87071422	222788	-	LOC112448830	C10H14orf1	539248	protein_coding	chromosome 10 open reading frame, human C14orf1	-	86908136	86916703
Chr11	86848635	87071422	222788	-	LOC112448830	LOC112448525	112448525	protein_coding	NA	+	86875543	86875891
Chr11	86848635	87071422	222788	-	LOC112448830	LOC509034	509034	protein_coding	NA	+	86875770	86908135
Chr11	86848635	87071422	222788	-	LOC112448830	TTLL5	538422	protein_coding	NA	+	86917118	87234703
Chr20	11974515	12239782	265268	-	LOC107131559	BCAS3	521416	protein_coding	NA	-	11699712	12286154
Chr26	14323807	14536488	212682	-	LOC104975952	ABCC1	281588	protein_coding	ATP binding cassette subfamily C member 1	+	14330391	14482212
Chr26	14323807	14536488	212682	-	LOC104975952	ABCC6	100337270	protein_coding	ATP binding cassette subfamily C member 6	-	14487216	14553703
Chr4	118197025	118405463	208439	+	LOC112446462	HDAC4	517559	protein_coding	NA	-	118221446	118512913
Chr7	102521154	102850467	329314	+	LOC101905838	DMP1	281118	protein_coding	dentin matrix acidic phosphoprotein 1	+	102526308	102543091
Chr7	102521154	102850467	329314	+	LOC101905838	LOC523503	523503	protein_coding	NA	+	102631253	102676741
Chr7	102521154	102850467	329314	+	LOC101905838	LOC781835	781835	protein_coding	NA	-	102563753	102607151
Chr7	102521154	102850467	329314	+	LOC101905838	PPP2R2C	782110	protein_coding	NA	+	102716696	102883585
Chr10	8196010	8404002	207993	+	LOC107132813	ADGRB3	100337167	protein_coding	NA	+	7360521	8248302
Chr18	36275735	36480158	204424	+	LOC112442298	FSTL5	782831	protein_coding	follistatin like 5	+	36260832	37191061
Chr20	40896407	41097227	200821	+	LOC104975283	KRT10	281888	protein_coding	keratin 10	-	41009785	41013342
Chr20	40896407	41097227	200821	+	LOC104975283	KRT12	788382	protein_coding	NA	-	41053324	41059224
Chr20	40896407	41097227	200821	+	LOC104975283	KRT20	505214	protein_coding	keratin 20	-	41065645	41075614
Chr20	40896407	41097227	200821	+	LOC104975283	KRT24	788424	protein_coding	keratin 24	-	40902849	40907225
Chr20	40896407	41097227	200821	+	LOC104975283	KRT25	511540	protein_coding	keratin 25	-	40945831	40953601
Chr20	40896407	41097227	200821	+	LOC104975283	KRT26	539216	protein_coding	keratin 26	-	40963731	40969876
Chr20	40896407	41097227	200821	+	LOC104975283	KRT27	521074	protein_coding	keratin 27	-	40976930	40982564
Chr20	40896407	41097227	200821	+	LOC104975283	KRT28	788909	protein_coding	keratin 28	-	40990455	40998423
Chr2	18653186	18860578	207393	-	LOC112442547	CHODL	613942	protein_coding	chondrolectin	-	18712587	18736860
Chr2	18653186	18860578	207393	-	LOC112442547	TMPRSS15	282009	protein_coding	transmembrane serine protease 15	+	18567941	18710975
Chr2	57663986	57890968	226983	+	LOC104971230	CD200R1L	516008	protein_coding	CD200 receptor 1-like	-	57618098	57681123
Chr2	57663986	57890968	226983	+	LOC104971230	GTPBP8	522329	protein_coding	GTP binding protein 8 (putative)	+	57707959	57797654
Chr2	57663986	57890968	226983	+	LOC104971230	NEPRO	516064	protein_coding	NA	-	57725471	57740989
Chr5	30147270	30364856	217587	-	LOC104972402	LOC104968411	104968411	protein_coding	NA	+	30335238	30693652
Chr5	30147270	30364856	217587	-	LOC104972402	LOC112446362	112446362	protein_coding	NA	+	30323618	30335308
Chr5	30147270	30364856	217587	-	LOC104972402	SP4	523019	protein_coding	NA	+	30225652	30307905
Chr7	22122199	22381272	259074	+	LOC112447378	MANBA	281909	protein_coding	mannosidase beta	+	22062310	22189962
Chr7	22122199	22381272	259074	+	LOC112447378	NFKB1	616115	protein_coding	nuclear factor kappa B subunit 1	-	22205849	22319260
Chr11	75843455	76074682	231228	+	LOC107132945	LOC100850347	100850347	protein_coding	NA	+	76044530	76045424
Chr11	75843455	76074682	231228	+	LOC107132945	SGPP1	516881	protein_coding	sphingosine-1-phosphate phosphatase 1	-	75936963	75968043
Chr11	75843455	76074682	231228	+	LOC107132945	SYNE2	540504	protein_coding	spectrin repeat containing nuclear envelope protein 2	+	76063061	76386889
Chr11	75843455	76074682	231228	+	LOC107132945	WDR89	539045	protein_coding	WD repeat domain 89	-	75839087	75886337
Chr15	26718128	26972508	254381	-	LOC112441614	CLVS1	532808	protein_coding	clavesin 1	+	26839142	27014671
Chr3	30184241	30401875	217635	+	LOC101901897	SCN1A	529590	protein_coding	sodium channel, voltage-gated, type I, alpha subunit	+	30163841	30320876
Chr3	30184241	30401875	217635	+	LOC101901897	TTC21B	527412	protein_coding	tetratricopeptide repeat domain 21B	+	30336656	30434728
Chr5	19149599	19372968	223370	+	LOC101906850	PHF14	537811	protein_coding	NA	+	19065572	19304846
Chr7	29934576	30209361	274786	-	LOC101906976	PDLIM5	503621	protein_coding	PDZ and LIM domain 5	-	29908056	30143098
Chr7	95690396	96069527	379132	+	LOC104968993	BMP3	539527	protein_coding	bone morphogenetic protein 3	+	95815372	95842658
Chr7	95690396	96069527	379132	+	LOC104968993	CFAP299	615662	protein_coding	cilia and flagella associated protein 299	+	95026175	95757509
Chr7	95690396	96069527	379132	+	LOC104968993	PRKG2	533330	protein_coding	protein kinase, cGMP-dependent, type II	-	95879148	96004142
Chr11	50079624	50291547	211924	+	LOC112448796	FOXB1	539181	protein_coding	NA	-	50212941	50215951
Chr14	61768687	62031819	263133	+	LOC112449534	ASXL1	522091	protein_coding	NA	+	61807165	61871182
Chr14	61768687	62031819	263133	+	LOC112449534	KIF3B	508404	protein_coding	kinesin family member 3B	+	61747749	61787774
Chr14	61768687	62031819	263133	+	LOC112449534	NOL4L	785034	protein_coding	NA	-	61874288	62005615
Chr25	31201680	31566059	364380	+	LOC112444315	ZNF521	538792	protein_coding	zinc finger protein 521	+	31380655	31692915
Chr2	130698531	130902163	203633	+	LOC101905607	ARMC8	539591	protein_coding	armadillo repeat containing 8	-	130821872	130931596
Chr2	130698531	130902163	203633	+	LOC101905607	MRAS	540803	protein_coding	muscle RAS oncogene homolog	-	130707101	130774015
Chr2	130698531	130902163	203633	+	LOC101905607	NME9	513348	protein_coding	NME/NM23 family member 9	+	130793213	130816816
Chr6	5849996	6054375	204380	-	LOC112447031	OSBPL8	533350	protein_coding	NA	-	5836459	6001491
Chr6	88632058	88901474	269417	+	LOC112447101	GOLT1B	515866	protein_coding	golgi transport 1B	-	88683419	88697358
Chr6	88632058	88901474	269417	+	LOC112447101	GYS2	537451	protein_coding	glycogen synthase 2	+	88602375	88658597
Chr6	88632058	88901474	269417	+	LOC112447101	IAPP	100138011	protein_coding	islet amyloid polypeptide	-	88796314	88801862
Chr6	88632058	88901474	269417	+	LOC112447101	PYROXD1	505859	protein_coding	pyridine nucleotide-disulphide oxidoreductase domain 1	-	88729719	88756464
Chr6	88632058	88901474	269417	+	LOC112447101	RECQL	533006	protein_coding	RecQ like helicase	+	88697223	88730251
Chr6	88632058	88901474	269417	+	LOC112447101	SLCO1A2	282472	protein_coding	solute carrier organic anion transporter family member 1A2	+	88777601	88889384
Chr6	88632058	88901474	269417	+	LOC112447101	SLCO1B3	404160	protein_coding	solute carrier organic anion transporter family member 1B3	-	88900973	88973200
Chr6	88632058	88901474	269417	+	LOC112447101	SPX	509493	protein_coding	spexin hormone	-	88663467	88673433
Chr6	89110433	89409720	299288	-	LOC104968898	PDE3A	536636	protein_coding	NA	-	89129818	89496596
Chr8	11378223	11604622	226400	-	LOC112447772	ADGRL1	788252	protein_coding	adhesion G protein-coupled receptor L1	+	11510479	11560787
Chr8	11378223	11604622	226400	-	LOC112447772	ASF1B	510538	protein_coding	anti-silencing function 1B histone chaperone	+	11577424	11589851
Chr8	11378223	11604622	226400	-	LOC112447772	PRKACA	282322	protein_coding	protein kinase cAMP-activated catalytic subunit alpha	+	11592576	11610317
Chr9	70823982	71028888	204907	+	LOC101906317	NKX2-6	527892	protein_coding	NA	-	70823594	70828041
Chr9	70823982	71028888	204907	+	LOC101906317	STC1	338078	protein_coding	stanniocalcin 1	-	70977493	70990673
Chr13	60596115	60811849	215735	-	LOC104973850	SLITRK6	781119	protein_coding	NA	-	60693604	60702193
Chr21	19929673	20151727	222055	-	LOC100848921	PDE4D	539556	protein_coding	NA	+	18742880	20317769
Chr24	2863091	3087871	224781	+	LOC101904059	BAG2	506107	protein_coding	BCL2 associated athanogene 2	-	3040816	3050862
Chr24	2863091	3087871	224781	+	LOC101904059	PRIM2	514682	protein_coding	DNA primase subunit 2	-	2560544	2894440
Chr24	2863091	3087871	224781	+	LOC101904059	RAB23	618588	protein_coding	RAB23, member RAS oncogene family	+	3013053	3040567
Chr24	2863091	3087871	224781	+	LOC101904059	ZNF451	529894	protein_coding	zinc finger protein 451	-	3053980	3144946
Chr29	21831746	22108319	276574	-	LOC112444900	LOC785503	785503	protein_coding	NA	-	21752624	21951520
Chr2	118391197	118602393	211197	+	LOC112443144	ANKUB1	785299	protein_coding	NA	+	118365600	118396489
Chr2	118391197	118602393	211197	+	LOC112443144	COMMD2	511081	protein_coding	COMM domain containing 2	+	118403850	118414329
Chr2	118391197	118602393	211197	+	LOC112443144	WWTR1	614786	protein_coding	WW domain containing transcription regulator 1	+	118496208	118645507
Chr6	71075548	71300906	225359	-	LOC101906526	BPIFC	516784	protein_coding	BPI fold containing family C	-	71042448	71086660
Chr6	71075548	71300906	225359	-	LOC101906526	FBXO7	508235	protein_coding	F-box protein 7	+	71099853	71120097
Chr6	71075548	71300906	225359	-	LOC101906526	SYN3	100138309	protein_coding	synapsin III	-	71125380	71612518
Chr16	41847867	42063842	215976	+	LOC107133238	CTR9	534265	protein_coding	CTR9 homolog, Paf1/RNA polymerase II complex component	-	41898894	41923888
Chr16	41847867	42063842	215976	+	LOC107133238	EIF4G2	286870	protein_coding	eukaryotic translation initiation factor 4 gamma 2	+	41871084	41881444
Chr16	41847867	42063842	215976	+	LOC107133238	MRVI1	281918	protein_coding	murine retrovirus integration site 1 homolog	+	41972362	42098627
Chr19	61455360	61658391	203032	-	LOC112442582	CACNG6	521616	protein_coding	calcium voltage-gated channel auxiliary subunit gamma 6	+	61658252	61673916
Chr19	61455360	61658391	203032	-	LOC112442582	CACNG7	539969	protein_coding	NA	+	61604649	61622180
Chr19	61455360	61658391	203032	-	LOC112442582	LOC101904722	101904722	protein_coding	NA	+	61521537	61529108
Chr19	61455360	61658391	203032	-	LOC112442582	LOC789418	789418	protein_coding	NA	+	61501751	61507205
Chr19	61455360	61658391	203032	-	LOC112442582	MYADM	506295	protein_coding	myeloid associated differentiation marker	+	61571928	61580328
Chr19	61455360	61658391	203032	-	LOC112442582	PRKCG	282002	protein_coding	protein kinase C gamma	+	61582294	61602874
Chr10	64957115	65198612	241498	-	LOC101902663	CEP162	512152	protein_coding	centrosomal protein 162kDa	+	65170386	65264283
Chr11	8816834	9060931	244098	-	LOC101909778	LOC512323	512323	protein_coding	NA	+	8952485	8953435
Chr11	8816834	9060931	244098	-	LOC101909778	TBCA	327683	protein_coding	tubulin folding cofactor A	-	8804013	8885089
Chr14	50870982	51229794	358813	+	LOC112449527	ADRA1D	539543	protein_coding	adrenoceptor alpha 1D	+	50911092	50932314
Chr14	50870982	51229794	358813	+	LOC112449527	LOC104973937	104973937	protein_coding	NA	+	50971090	50985585
Chr14	50870982	51229794	358813	+	LOC112449527	RNF24	767991	protein_coding	ring finger protein 24	+	51160969	51272274
Chr14	50870982	51229794	358813	+	LOC112449527	SMOX	527211	protein_coding	spermine oxidase	-	50950179	50985484
Chr15	57782272	58011841	229570	-	LOC104974280	ABRA	539379	protein_coding	actin binding Rho activating protein	+	57818316	57829130
Chr15	57782272	58011841	229570	-	LOC104974280	OXR1	539092	protein_coding	oxidation resistance 1	-	57843483	58393725
Chr18	14460949	14667966	207018	-	LOC104974758	GAB1	540085	protein_coding	GRB2 associated binding protein 1	-	14421814	14549723
Chr22	292552	496618	204067	+	LOC107131642	LOC100300716	100300716	protein_coding	NA	+	358283	358975
Chr22	292552	496618	204067	+	LOC107131642	LOC100300806	100300806	protein_coding	NA	+	380613	383372
Chr22	292552	496618	204067	+	LOC107131642	LOC104968484	104968484	protein_coding	NA	+	394116	394978
Chr22	15045197	15330724	285528	+	LOC104975507	SLCO3A1	407132	protein_coding	solute carrier organic anion transporter family member 3A1	-	14841867	15219459
Chr3	31576228	31790380	214153	+	LOC101903375	COBLL1	532067	protein_coding	NA	+	31429854	31597850
Chr3	31576228	31790380	214153	+	LOC101903375	GRB14	497029	protein_coding	growth factor receptor bound protein 14	+	31681727	31810646
Chr3	94976550	95206264	229715	+	LOC112445887	DYTN	100137960	protein_coding	NA	-	94944568	95014233
Chr3	94976550	95206264	229715	+	LOC112445887	FASTKD2	528207	protein_coding	FAST kinase domains 2	+	95064567	95085012
Chr3	94976550	95206264	229715	+	LOC112445887	MDH1B	527943	protein_coding	malate dehydrogenase 1B	-	95032176	95064537
Chr5	66308770	66601368	292599	+	LOC101902701	FKBP14	615718	protein_coding	FK506 binding protein 14	+	66328660	66340718
Chr5	66308770	66601368	292599	+	LOC101902701	PLEKHA8	538919	protein_coding	pleckstrin homology domain containing A8	-	66219468	66328539
Chr5	66308770	66601368	292599	+	LOC101902701	SCRN1	534933	protein_coding	secernin 1	+	66355082	66421251
Chr5	66308770	66601368	292599	+	LOC101902701	WIPF3	786606	protein_coding	NA	-	66421597	66451530
Chr10	73595334	73890649	295316	+	LOC112448509	PDE7B	522509	protein_coding	phosphodiesterase 7B	+	73816353	74196737
Chr19	59378988	59606575	227588	-	LOC112442734	LOC100299712	100299712	protein_coding	NA	-	59440901	59536515
Chr19	59378988	59606575	227588	-	LOC112442734	LOC100848077	100848077	protein_coding	NA	-	59513790	59550728
Chr19	59378988	59606575	227588	-	LOC112442734	LOC101902926	101902926	protein_coding	NA	-	59372791	59414231
Chr19	59378988	59606575	227588	-	LOC112442734	LOC101907570	101907570	protein_coding	NA	-	59416313	59431145
Chr19	59378988	59606575	227588	-	LOC112442734	LOC508131	508131	protein_coding	NA	-	59601612	59680165
Chr20	4823840	5026634	202795	+	LOC104975192	LOC781197	781197	protein_coding	NA	-	4867638	4868152
Chr20	4823840	5026634	202795	+	LOC104975192	TOM1L1	513303	protein_coding	target of myb1 like 1 membrane trafficking protein	+	5021206	5083087
Chr21	62765898	63074123	308226	+	LOC112443166	CCT5	533784	protein_coding	chaperonin containing TCP1 subunit 5	-	62979746	62993754
Chr21	62765898	63074123	308226	+	LOC112443166	CMBL	516405	protein_coding	carboxymethylenebutenolidase homolog	+	62947984	62973176
Chr21	62765898	63074123	308226	+	LOC112443166	FAM173B	525138	protein_coding	NA	+	62994023	63018899
Chr21	62765898	63074123	308226	+	LOC112443166	6-Mar	540371	protein_coding	membrane associated ring-CH-type finger 6	-	62819405	62899708
Chr21	62765898	63074123	308226	+	LOC112443166	ROPN1L	515565	protein_coding	rhophilin associated tail protein 1 like	-	62795144	62814323
Chr27	38260801	38564336	303536	+	LOC112444596	RAB11FIP2	540709	protein_coding	RAB11 family interacting protein 2	-	38279793	38319933
Chr5	29837792	30057799	220008	+	LOC104972401	LOC613345	613345	protein_coding	NA	+	30029303	30029874
Chr5	105790980	106019443	228464	+	LOC107132523	LOC100300510	100300510	protein_coding	NA	+	105703327	106107661
Chr5	105790980	106019443	228464	+	LOC107132523	LOC100336982	100336982	protein_coding	NA	+	105969191	105970199
Chr5	105790980	106019443	228464	+	LOC107132523	LOC509513	509513	protein_coding	uncharacterized LOC509513	+	105805344	106089047
Chr15	6375069	6584893	209825	+	LOC100848148	KHDRBS3	615095	protein_coding	KH RNA binding domain containing, signal transduction associated 3	-	6392309	6544746
Chr16	44216650	44432651	216002	-	LOC101905940	LMO1	527152	protein_coding	LIM domain only 1	+	44281282	44323116
Chr16	44216650	44432651	216002	-	LOC101905940	RIC3	516280	protein_coding	RIC3 acetylcholine receptor chaperone	+	44368114	44432688
Chr16	44216650	44432651	216002	-	LOC101905940	TUB	539051	protein_coding	tubby bipartite transcription factor	-	44432494	44457939
Chr18	58208631	58414820	206190	-	LOC101903564	C17H12orf49	534423	protein_coding	chromosome 17 C12orf49 homolog	+	58250483	58266917
Chr18	58208631	58414820	206190	-	LOC101903564	RNFT2	787155	protein_coding	ring finger protein, transmembrane 2	-	58188184	58250366
Chr5	24517526	24723521	205996	-	LOC112446658	ISPD	104968457	protein_coding	NA	-	24541349	24921324
Chr5	46032108	46256822	224715	-	LOC112446699	KMT2E	539121	protein_coding	lysine (K)-specific methyltransferase 2E	+	46202169	46293391
Chr5	46032108	46256822	224715	-	LOC112446699	LHFPL3	520147	protein_coding	LHFPL tetraspan subfamily member 3	+	45537726	46118813
Chr19	25331944	25581406	249463	+	LOC112442628	ADGRG5	509974	protein_coding	adhesion G protein-coupled receptor G5	+	25526936	25553747
Chr19	25331944	25581406	249463	+	LOC112442628	CCDC102A	513086	protein_coding	coiled-coil domain containing 102A	-	25499255	25521422
Chr19	25331944	25581406	249463	+	LOC112442628	CCL17	100140488	protein_coding	NA	+	25420732	25423723
Chr19	25331944	25581406	249463	+	LOC112442628	CCL22	616996	protein_coding	C-C motif chemokine ligand 22	+	25365289	25373329
Chr19	25331944	25581406	249463	+	LOC112442628	CIAPIN1	535119	protein_coding	cytokine induced apoptosis inhibitor 1	-	25431287	25444201
Chr19	25331944	25581406	249463	+	LOC112442628	COQ9	529282	protein_coding	coenzyme Q9	+	25444184	25456211
Chr19	25331944	25581406	249463	+	LOC112442628	CX3CL1	517354	protein_coding	NA	+	25382946	25395289
Chr19	25331944	25581406	249463	+	LOC112442628	DOK4	618756	protein_coding	docking protein 4	-	25466468	25480071
Chr19	25331944	25581406	249463	+	LOC112442628	POLR2C	504452	protein_coding	RNA polymerase II subunit C	+	25458202	25466511
Chr23	17150814	17378158	227345	+	LOC101904647	SETD5	532578	protein_coding	SET domain containing 5	-	17130374	17209607
Chr23	17150814	17378158	227345	+	LOC101904647	SRGAP3	512892	protein_coding	SLIT-ROBO Rho GTPase activating protein 3	+	17327662	17573741
Chr23	17150814	17378158	227345	+	LOC101904647	THUMPD3	508940	protein_coding	THUMP domain containing 3	-	17218914	17239336
Chr27	24371168	24625189	254022	+	LOC100848853	COL17A1	513804	protein_coding	collagen type XVII alpha 1 chain	-	24591185	24638263
Chr27	24371168	24625189	254022	+	LOC100848853	SH3PXD2A	100299286	protein_coding	NA	-	24161301	24410553
Chr27	24371168	24625189	254022	+	LOC100848853	SLK	535342	protein_coding	STE20 like kinase	+	24528062	24590187
Chr27	24371168	24625189	254022	+	LOC100848853	STN1	514213	protein_coding	STN1, CST complex subunit	-	24414692	24479875
Chr27	31550766	31882967	332202	+	LOC112444609	ADRA2A	282135	protein_coding	adrenoceptor alpha 2A	+	31588637	31589998
Chr27	31550766	31882967	332202	+	LOC112444609	SHOC2	511417	protein_coding	SHOC2, leucine rich repeat scaffold protein	+	31480253	31568123
Chr29	6306774	6628643	321870	+	LOC112444878	KCNK1	505563	protein_coding	potassium two pore domain channel subfamily K member 1	+	6451737	6519068
Chr3	32479986	32756108	276123	+	LOC112445976	FIGN	101905392	protein_coding	NA	+	32625607	32756982
Chr11	12655550	12941953	286404	-	LOC107131325	DENND4A	514906	protein_coding	DENN domain containing 4A	-	12553006	12690134
Chr11	12655550	12941953	286404	-	LOC107131325	MEGF11	100336680	protein_coding	NA	-	12770439	13163559
Chr11	12655550	12941953	286404	-	LOC107131325	RAB11A	534708	protein_coding	RAB11A, member RAS oncogene family	+	12743645	12762897
Chr12	21940523	22150818	210296	-	LOC112449046	THUMPD2	509460	protein_coding	THUMP domain containing 2	-	22040726	22080810
Chr12	21940523	22150818	210296	-	LOC112449046	TMEM178A	538491	protein_coding	transmembrane protein 178A	+	21815539	22020613
Chr20	9997450	10205936	208487	-	LOC100847365	GDPD1	615890	protein_coding	glycerophosphodiester phosphodiesterase domain containing 1	+	10180998	10231420
Chr20	9997450	10205936	208487	-	LOC100847365	PRR11	615857	protein_coding	proline rich 11	+	10125434	10154207
Chr20	9997450	10205936	208487	-	LOC100847365	SKA2	615847	protein_coding	spindle and kinetochore associated complex subunit 2	-	10093788	10124959
Chr20	9997450	10205936	208487	-	LOC100847365	SMG8	522040	protein_coding	SMG8, nonsense mediated mRNA decay factor	+	10161451	10166859
Chr20	9997450	10205936	208487	-	LOC100847365	TRIM37	617078	protein_coding	tripartite motif containing 37	-	9938260	10089721
Chr24	14224553	14494662	270110	+	LOC112444176	LRFN2	524447	protein_coding	leucine rich repeat and fibronectin type III domain containing 2	-	14299590	14502706
Chr3	10441681	10719870	278190	+	LOC101903951	FSIP2	100140733	protein_coding	NA	-	10562877	10705291
Chr4	7714595	7948457	233863	+	LOC100847712	ATF6	530610	protein_coding	NA	-	7612098	7846120
Chr4	7714595	7948457	233863	+	LOC100847712	DUSP12	505302	protein_coding	NA	-	7852413	7860584
Chr4	7714595	7948457	233863	+	LOC100847712	FCGR2B	282229	protein_coding	Fc fragment of IgG receptor IIb	-	7931199	7947831
Chr4	7714595	7948457	233863	+	LOC100847712	FCRLA	782871	protein_coding	NA	-	7896815	7907988
Chr4	7714595	7948457	233863	+	LOC100847712	FCRLB	522702	protein_coding	Fc receptor like B	-	7884632	7889585
Chr6	36657433	37038097	380665	+	LOC112447053	ADAMTS20	536137	protein_coding	ADAM metallopeptidase with thrombospondin type 1 motif 20	+	36904946	37121155
Chr6	36657433	37038097	380665	+	LOC112447053	IRAK4	533692	protein_coding	interleukin 1 receptor associated kinase 4	-	36680671	36708802
Chr6	36657433	37038097	380665	+	LOC112447053	PUS7L	505464	protein_coding	pseudouridylate synthase 7 like	+	36708358	36729838
Chr6	36657433	37038097	380665	+	LOC112447053	TWF1	506683	protein_coding	twinfilin actin binding protein 1	+	36650697	36662093
Chr22	22308866	22691244	382379	+	LOC104975528	ALPK3	516866	protein_coding	NA	+	22458493	22515962
Chr22	22308866	22691244	382379	+	LOC104975528	NMB	506584	protein_coding	neuromedin B	-	22316080	22319406
Chr22	22308866	22691244	382379	+	LOC104975528	PDE8A	506787	protein_coding	phosphodiesterase 8A	+	22655197	22799519
Chr22	22308866	22691244	382379	+	LOC104975528	SEC11A	282078	protein_coding	SEC11 homolog A, signal peptidase complex subunit	-	22328981	22362040
Chr22	22308866	22691244	382379	+	LOC104975528	SLC28A1	511439	protein_coding	solute carrier family 28 member 1	+	22523541	22586295
Chr22	22308866	22691244	382379	+	LOC104975528	WDR73	783802	protein_coding	WD repeat domain 73	-	22300562	22315962
Chr22	22308866	22691244	382379	+	LOC104975528	ZNF592	516451	protein_coding	zinc finger protein 592	+	22396855	22446777
Chr28	8476936	8754208	277273	-	LOC112444736	AGA	511345	protein_coding	aspartylglucosaminidase	-	8685957	8698140
Chr28	8476936	8754208	277273	-	LOC112444736	NEIL3	515343	protein_coding	nei like DNA glycosylase 3	+	8574896	8621182
Chr2	60886584	61130466	243883	-	LOC104971237	LSAMP	100336456	protein_coding	limbic system associated membrane protein	-	60476761	61192322
Chr5	23969016	24172032	203017	+	LOC112446657	MEOX2	518540	protein_coding	mesenchyme homeobox 2	-	23999236	24075104
Chr5	64229173	64461598	232426	-	LOC104972470	PDE1C	526211	protein_coding	NA	+	64177437	64715691
Chr5	67714624	67925656	211033	+	LOC112446719	CREB5	534129	protein_coding	cAMP responsive element binding protein 5	-	67314284	67752315
Chr5	116246379	116450978	204600	+	LOC107132531	DPP6	281123	protein_coding	dipeptidyl peptidase like 6	+	115833907	116899618
Chr6	57473936	57689485	215550	-	LOC112447064	BLOC1S1	615149	protein_coding	biogenesis of lysosomal organelles complex 1 subunit 1	-	57538200	57541849
Chr6	57473936	57689485	215550	-	LOC112447064	CD63	404156	protein_coding	CD63 molecule	+	57528959	57532166
Chr6	57473936	57689485	215550	-	LOC112447064	GDF11	540517	protein_coding	NA	-	57505355	57512998
Chr6	57473936	57689485	215550	-	LOC112447064	ITGA7	506953	protein_coding	integrin, alpha 7	+	57548742	57572025
Chr6	57473936	57689485	215550	-	LOC112447064	LOC520938	520938	protein_coding	NA	+	57608661	57609680
Chr6	57473936	57689485	215550	-	LOC112447064	LOC781363	781363	protein_coding	NA	-	57661971	57662900
Chr6	57473936	57689485	215550	-	LOC112447064	METTL7B	506952	protein_coding	NA	-	57571968	57574965
Chr6	57473936	57689485	215550	-	LOC112447064	OR10P1	520305	protein_coding	NA	-	57626515	57627453
Chr6	57473936	57689485	215550	-	LOC112447064	OR2AP1	515967	protein_coding	NA	-	57673709	57674653
Chr6	57473936	57689485	215550	-	LOC112447064	OR6C4	781279	protein_coding	NA	-	57641621	57642556
Chr6	57473936	57689485	215550	-	LOC112447064	RDH5	281448	protein_coding	retinol dehydrogenase 5	-	57533652	57538050
Chr6	57473936	57689485	215550	-	LOC112447064	SARNP	732539	protein_coding	SAP domain containing ribonucleoprotein	+	57449273	57498945
Chr7	17384236	17611429	227194	+	LOC112447356	PAPSS1	504439	protein_coding	3'-phosphoadenosine 5'-phosphosulfate synthase 1	+	17489279	17601676
Chr7	17384236	17611429	227194	+	LOC112447356	SGMS2	520954	protein_coding	sphingomyelin synthase 2	-	17292878	17392257
Chr7	45632796	45872096	239301	-	LOC104969173	RBPJ	767928	protein_coding	recombination signal binding protein for immunoglobulin kappa J region	+	45645899	45887983
Chr13	78581309	78804330	223022	-	LOC101907931	FGF14	615488	protein_coding	fibroblast growth factor 14	-	78130314	78765008
Chr15	21134501	21361558	227058	+	LOC112441563	ST18	536336	protein_coding	NA	-	21158095	21248959
Chr17	4883829	5089680	205852	-	LOC107133272	C4BPA	281651	protein_coding	complement component 4 binding protein alpha	+	4933116	4979276
Chr17	4883829	5089680	205852	-	LOC107133272	C4BPB	281652	protein_coding	complement component 4 binding protein beta	+	4913201	4925089
Chr17	4883829	5089680	205852	-	LOC107133272	LOC506707	506707	protein_coding	NA	+	5004968	5067445
Chr17	4883829	5089680	205852	-	LOC107133272	LOC510860	510860	protein_coding	C4b-binding protein alpha-like	+	5087507	5098711
Chr17	4883829	5089680	205852	-	LOC107133272	PFKFB2	287019	protein_coding	6-phosphofructo-2-kinase/fructose-2,6-biphosphatase 2	+	4872008	4900741
Chr17	54108000	54311116	203117	-	LOC100300938	LOC100336425	100336425	protein_coding	NA	-	54226168	54229669
Chr17	54108000	54311116	203117	-	LOC100300938	LOC520023	520023	protein_coding	NA	-	54238888	54241710
Chr17	54108000	54311116	203117	-	LOC100300938	LOC525100	525100	protein_coding	NA	+	54285911	54290024
Chr17	54108000	54311116	203117	-	LOC100300938	LOC525101	525101	protein_coding	NA	+	54297708	54300583
Chr17	54108000	54311116	203117	-	LOC100300938	LOC529969	529969	protein_coding	NA	-	54218037	54221932
Chr17	54108000	54311116	203117	-	LOC100300938	LOC789126	789126	protein_coding	NA	+	54262781	54265913
Chr17	54108000	54311116	203117	-	LOC100300938	LRRC38	789209	protein_coding	NA	+	54111496	54147187
Chr19	18354903	18559705	204803	-	LOC112442613	CNEP1R1	507593	protein_coding	CTD nuclear envelope phosphatase 1 regulatory subunit 1	+	18450876	18465542
Chr19	18354903	18559705	204803	-	LOC112442613	HEATR3	539353	protein_coding	HEAT repeat containing 3	+	18480176	18519637
Chr19	18354903	18559705	204803	-	LOC112442613	LOC786252	786252	protein_coding	NA	+	18384807	18386637
Chr19	49422906	49623737	200832	+	LOC100848007	CNTD2	613755	protein_coding	NA	-	49617916	49623192
Chr19	49422906	49623737	200832	+	LOC100848007	FCGBP	534348	protein_coding	NA	-	49408225	49467044
Chr19	49422906	49623737	200832	+	LOC100848007	LOC100140085	100140085	protein_coding	NA	+	49511550	49516506
Chr19	49422906	49623737	200832	+	LOC100848007	MAP3K10	781037	protein_coding	NA	+	49596581	49612581
Chr19	49422906	49623737	200832	+	LOC100848007	PSMC4	510029	protein_coding	proteasome 26S subunit, ATPase 4	+	49489069	49499930
Chr19	49422906	49623737	200832	+	LOC100848007	TTC9B	100125944	protein_coding	tetratricopeptide repeat domain 9B	-	49612757	49615100
Chr21	21693270	21899336	206067	+	LOC101907843	ACTBL2	780991	protein_coding	NA	+	21798316	21799446
Chr21	27512131	27742616	230486	+	LOC112443137	ISL1	614040	protein_coding	ISL LIM homeobox 1	-	27733626	27743735
Chr2	129031002	129238755	207754	-	LOC101909432	CLSTN2	530999	protein_coding	calsyntenin 2	-	128383077	129107976
Chr13	10926942	11142045	215104	+	LOC101906082	CNMD	281683	protein_coding	chondromodulin	+	11051617	11091324
Chr13	10926942	11142045	215104	+	LOC101906082	SUGT1	515509	protein_coding	SGT1 homolog, MIS12 kinetochore complex assembly cochaperone	-	11101324	11143201
Chr14	59787707	60104491	316785	-	LOC112449532	C13H20orf202	100296025	protein_coding	NA	-	59934498	59938722
Chr14	59787707	60104491	316785	-	LOC112449532	PSMF1	617807	protein_coding	proteasome inhibitor subunit 1	-	59966035	60012967
Chr14	59787707	60104491	316785	-	LOC112449532	RAD21L1	512408	protein_coding	NA	-	59868967	59918215
Chr14	59787707	60104491	316785	-	LOC112449532	SDCBP2	617742	protein_coding	NA	+	59795076	59814239
Chr14	59787707	60104491	316785	-	LOC112449532	SNPH	512054	protein_coding	NA	-	59814780	59859852
Chr14	59787707	60104491	316785	-	LOC112449532	TMEM74B	539523	protein_coding	NA	+	59949823	59956290
Chr20	62714256	62916645	202390	+	LOC112443013	PRKCA	282001	protein_coding	protein kinase C alpha	+	62664536	62975086
Chr3	20614113	20816001	201889	+	LOC101906484	HOXD1	100295780	protein_coding	NA	-	20724251	20726458
Chr3	20614113	20816001	201889	+	LOC101906484	HOXD10	540251	protein_coding	homeobox D10	-	20793703	20796809
Chr3	20614113	20816001	201889	+	LOC101906484	HOXD11	613983	protein_coding	homeobox D11	-	20803593	20806307
Chr3	20614113	20816001	201889	+	LOC101906484	HOXD12	520423	protein_coding	homeobox D12	-	20812814	20813774
Chr3	20614113	20816001	201889	+	LOC101906484	HOXD3	100295744	protein_coding	NA	-	20734749	20745683
Chr3	20614113	20816001	201889	+	LOC101906484	HOXD4	513306	protein_coding	homeobox D4	-	20759992	20776535
Chr3	20614113	20816001	201889	+	LOC101906484	HOXD8	100295814	protein_coding	NA	-	20780637	20783398
Chr3	20614113	20816001	201889	+	LOC101906484	HOXD9	100295338	protein_coding	NA	-	20788518	20793616
Chr3	20614113	20816001	201889	+	LOC101906484	MTX2	615424	protein_coding	metaxin 2	-	20568466	20644031
Chr5	110820640	111028168	207529	-	LOC100847934	CNTNAP2	100337375	protein_coding	NA	+	109425569	111751018
Chr6	68142172	68361556	219385	-	LOC112447077	CHST11	528860	protein_coding	carbohydrate sulfotransferase 11	+	68044522	68310762
Chr6	68142172	68361556	219385	-	LOC112447077	SLC41A2	524417	protein_coding	solute carrier family 41 member 2	-	68359046	68504489
Chr10	73756820	73984285	227466	-	LOC107132877	PDE7B	522509	protein_coding	phosphodiesterase 7B	+	73816353	74196737
Chr10	102666887	102872508	205622	-	LOC101901960	SMOC2	615490	protein_coding	SPARC related modular calcium binding 2	+	102645179	102803021
Chr16	77744701	77949189	204489	-	LOC104974542	LOC506121	506121	protein_coding	NA	+	77914184	77916898
Chr16	77744701	77949189	204489	-	LOC104974542	LOC514818	514818	protein_coding	NA	+	77899334	77900263
Chr16	77744701	77949189	204489	-	LOC104974542	LOC532501	532501	protein_coding	NA	+	77930002	77931028
Chr16	77744701	77949189	204489	-	LOC104974542	LOC540128	540128	protein_coding	NA	+	77938056	77938985
Chr16	77744701	77949189	204489	-	LOC104974542	PTPRJ	508150	protein_coding	NA	+	77686567	77864693
Chr18	17265279	17472787	207509	-	LOC112442233	CLGN	504256	protein_coding	calmegin	+	17272256	17318723
Chr18	17265279	17472787	207509	-	LOC112442233	SCOC	504257	protein_coding	short coiled-coil protein	-	17324462	17363929
Chr19	57106145	57346788	240644	+	LOC101907074	LOC100138951	100138951	protein_coding	CD33 antigen-like	+	57122286	57131819
Chr19	57106145	57346788	240644	+	LOC101907074	LOC100140550	100140550	protein_coding	NA	-	57193206	57214949
Chr19	57106145	57346788	240644	+	LOC101907074	LOC100336984	100336984	protein_coding	zinc finger protein 331	-	57219130	57343755
Chr19	57106145	57346788	240644	+	LOC101907074	LOC104974923	104974923	protein_coding	NA	-	57279878	57281321
Chr19	57106145	57346788	240644	+	LOC101907074	LOC112442207	112442207	protein_coding	NA	-	57325194	57326331
Chr19	57106145	57346788	240644	+	LOC101907074	LOC112442406	112442406	protein_coding	NA	+	57253674	57277102
Chr19	57106145	57346788	240644	+	LOC101907074	LOC508441	508441	protein_coding	NA	+	57101738	57107587
Chr19	57106145	57346788	240644	+	LOC101907074	LOC618463	618463	protein_coding	NA	+	57136157	57142779
Chr21	66273598	66492459	218862	-	LOC112443172	PAPD7	523016	protein_coding	poly(A) RNA polymerase D7, non-canonical	-	66450022	66491340
Chr23	17641610	17846626	205017	-	LOC101905365	CAV3	615310	protein_coding	caveolin 3	-	17791384	17805131
Chr23	17641610	17846626	205017	-	LOC101905365	OXTR	281371	protein_coding	oxytocin receptor	+	17769775	17832707
Chr23	17641610	17846626	205017	-	LOC101905365	RAD18	514440	protein_coding	RAD18, E3 ubiquitin protein ligase	+	17583249	17694054
Chr23	17641610	17846626	205017	-	LOC101905365	SSUH2	787021	protein_coding	NA	+	17832369	17875124
Chr25	37852802	38064319	211518	-	LOC100850875	DLGAP1	526435	protein_coding	DLG associated protein 1	-	37575090	37876496
Chr28	28256321	28467424	211104	+	LOC107131942	NRG1	281361	protein_coding	neuregulin 1	+	28421076	28655095
Chr2	38300892	38566344	265453	-	LOC101907729	ARL13B	512781	protein_coding	NA	+	38275547	38353321
Chr2	38300892	38566344	265453	-	LOC101907729	NSUN3	533791	protein_coding	NOP2/Sun RNA methyltransferase family member 3	+	38360629	38420857
Chr2	38300892	38566344	265453	-	LOC101907729	STX19	514487	protein_coding	syntaxin 19	-	38315109	38331093
Chr3	118003143	118210825	207683	-	LOC101905509	FBXO36	617339	protein_coding	F-box protein 36	+	117961871	118069151
Chr3	118003143	118210825	207683	-	LOC101905509	LOC787234	787234	protein_coding	NA	+	118142819	118161590
Chr3	118003143	118210825	207683	-	LOC101905509	SLC16A14	539153	protein_coding	solute carrier family 16 member 14	-	118068142	118107681
Chr3	118003143	118210825	207683	-	LOC101905509	SP110	515204	protein_coding	NA	-	118183281	118232904
Chr4	31113064	31368050	254987	-	LOC107132385	KCND3	539739	protein_coding	potassium voltage-gated channel subfamily D member 3	+	31311284	31536003
Chr16	23437603	23643616	206014	+	LOC101908759	NCAM1	281941	protein_coding	neural cell adhesion molecule 1	+	23472421	23834092
Chr23	51898953	52148059	249107	-	LOC101904512	CSPG5	505866	protein_coding	chondroitin sulfate proteoglycan 5	+	52089680	52102057
Chr23	51898953	52148059	249107	-	LOC101904512	DHX30	767607	protein_coding	DExH-box helicase 30	-	51910396	51938749
Chr23	51898953	52148059	249107	-	LOC101904512	ELP6	512966	protein_coding	elongator acetyltransferase complex subunit 6	+	52133185	52149780
Chr23	51898953	52148059	249107	-	LOC101904512	MAP4	281295	protein_coding	microtubule associated protein 4	+	51758288	51909952
Chr23	51898953	52148059	249107	-	LOC101904512	SMARCC1	522045	protein_coding	NA	+	51958087	52083687
Chr4	97796176	98018882	222707	+	LOC101902920	SLC5A9	526890	protein_coding	solute carrier family 5 member 9	-	97971699	98001732
Chr4	97796176	98018882	222707	+	LOC101902920	SPATA6	534169	protein_coding	spermatogenesis associated 6	+	97776365	97942869
Chr6	85955043	86169269	214227	-	LOC101905786	SOX5	533829	protein_coding	SRY-box 5	+	85456814	86631212
Chr14	55611129	55914282	303154	-	LOC112449528	CDH4	525796	protein_coding	NA	-	55175302	55653916
Chr25	3691191	3900258	209068	-	LOC112444344	ZNF407	530360	protein_coding	NA	-	3571183	3957104
Chr29	32654572	32872069	217498	-	LOC101902145	KCNMA1	282573	protein_coding	potassium calcium-activated channel subfamily M alpha 1	-	32610164	33387551
Chr29	44610152	44812724	202573	+	LOC112444843	RASSF4	510549	protein_coding	Ras association domain family member 4	-	44592403	44626384
Chr29	44610152	44812724	202573	+	LOC112444843	TMEM72	513137	protein_coding	NA	-	44640746	44665988
Chr5	20312044	20529061	217018	+	LOC101907192	TMEM106B	508903	protein_coding	transmembrane protein 106B	+	20366132	20393741
Chr5	20312044	20529061	217018	+	LOC101907192	VWDE	100301009	protein_coding	NA	-	20441829	20486819
Chr8	24197330	24436419	239090	+	LOC112447881	ADAMTS19	537961	protein_coding	ADAM metallopeptidase with thrombospondin type 1 motif 19	-	24409525	24678727
Chr8	24197330	24436419	239090	+	LOC112447881	CHSY3	528149	protein_coding	chondroitin sulfate synthase 3	-	23975396	24263996
Chr8	24197330	24436419	239090	+	LOC112447881	KIAA1024L	789687	protein_coding	NA	-	24385471	24401782
Chr19	36378161	36584554	206394	+	LOC112442649	COG8	768007	protein_coding	component of oligomeric golgi complex 8	-	36474032	36480940
Chr19	36378161	36584554	206394	+	LOC112442649	CYB5B	506370	protein_coding	cytochrome b5 type B	+	36548148	36569868
Chr19	36378161	36584554	206394	+	LOC112442649	NIP7	509981	protein_coding	NIP7, nucleolar pre-rRNA processing protein	+	36480927	36546729
Chr19	36378161	36584554	206394	+	LOC112442649	PDF	788473	protein_coding	NA	-	36472000	36473850
Chr19	36378161	36584554	206394	+	LOC112442649	SNTB2	786534	protein_coding	syntrophin beta 2	+	36384453	36448425
Chr19	36378161	36584554	206394	+	LOC112442649	TERF2	506501	protein_coding	telomeric repeat binding factor 2	-	36491411	36514012
Chr19	36378161	36584554	206394	+	LOC112442649	TMED6	533277	protein_coding	transmembrane p24 trafficking protein 6	-	36484572	36490909
Chr19	36378161	36584554	206394	+	LOC112442649	VPS4A	618168	protein_coding	vacuolar protein sorting 4 homolog A	+	36458055	36471999
Chr23	10849451	11052691	203241	+	LOC107131716	C22H3orf35	101908215	protein_coding	NA	+	10900165	10901752
Chr23	10849451	11052691	203241	+	LOC107131716	GOLGA4	538893	protein_coding	golgin A4	+	10775869	10900554
Chr23	10849451	11052691	203241	+	LOC107131716	ITGA9	532127	protein_coding	integrin, alpha 9	+	10908405	11270100
Chr23	16316761	16521673	204913	-	LOC104969642	KIAA1143	541014	protein_coding	KIAA1143	-	16499141	16507794
Chr23	16316761	16521673	204913	-	LOC104969642	KIF15	541135	protein_coding	kinesin family member 15	+	16507872	16565185
Chr23	16316761	16521673	204913	-	LOC104969642	LINC00694	782599	protein_coding	NA	-	16314549	16319381
Chr23	16316761	16521673	204913	-	LOC104969642	LOC107131660	107131660	protein_coding	NA	+	16404914	16421226
Chr23	16316761	16521673	204913	-	LOC104969642	ZKSCAN7	539552	protein_coding	zinc finger with KRAB and SCAN domains 7	+	16387908	16421226
Chr23	16316761	16521673	204913	-	LOC104969642	ZNF197	515564	protein_coding	zinc finger protein 197	+	16427585	16446629
Chr23	16316761	16521673	204913	-	LOC104969642	ZNF35	782819	protein_coding	zinc finger protein 35	+	16448663	16461755
Chr23	16316761	16521673	204913	-	LOC104969642	ZNF445	540408	protein_coding	zinc finger protein 445	-	16325905	16385655
Chr23	16316761	16521673	204913	-	LOC104969642	ZNF502	539265	protein_coding	zinc finger protein 502	+	16468574	16478229
Chr23	16316761	16521673	204913	-	LOC104969642	ZNF852	101905790	protein_coding	NA	-	16373231	16385634
Chr3	119650437	119855288	204852	-	LOC112446048	DIS3L2	519222	protein_coding	DIS3 like 3'-5' exoribonuclease 2	+	119630407	119991754
Chr6	109346896	109656302	309407	+	LOC112447126	ANKRD54	538961	protein_coding	ankyrin repeat domain 54	-	109643324	109653939
Chr6	109346896	109656302	309407	+	LOC112447126	CDC42EP1	511099	protein_coding	CDC42 effector protein 1	+	109424215	109432049
Chr6	109346896	109656302	309407	+	LOC112447126	GALR3	788463	protein_coding	NA	+	109629401	109635643
Chr6	109346896	109656302	309407	+	LOC112447126	GCAT	319141	protein_coding	glycine C-acetyltransferase	+	109622546	109629294
Chr6	109346896	109656302	309407	+	LOC112447126	GGA1	534634	protein_coding	golgi associated, gamma adaptin ear containing, ARF binding protein 1	+	109459258	109475092
Chr6	109346896	109656302	309407	+	LOC112447126	H1F0	617975	protein_coding	H1 histone family, member 0	+	109619911	109622125
Chr6	109346896	109656302	309407	+	LOC112447126	LGALS1	326598	protein_coding	galectin 1	+	109512513	109515793
Chr6	109346896	109656302	309407	+	LOC112447126	LGALS2	511098	protein_coding	galectin 2	-	109432450	109438789
Chr6	109346896	109656302	309407	+	LOC112447126	NOL12	615252	protein_coding	nucleolar protein 12	+	109519280	109524302
Chr6	109346896	109656302	309407	+	LOC112447126	PDXP	506308	protein_coding	pyridoxal phosphatase	+	109498768	109504538
Chr6	109346896	109656302	309407	+	LOC112447126	PEX26	537878	protein_coding	peroxisomal biogenesis factor 26	+	109353623	109366058
Chr6	109346896	109656302	309407	+	LOC112447126	SH3BP1	100297734	protein_coding	NA	+	109484191	109497080
Chr6	109346896	109656302	309407	+	LOC112447126	TRIOBP	511680	protein_coding	TRIO and F-actin binding protein	+	109532769	109591860
Chr6	109346896	109656302	309407	+	LOC112447126	TUBA8	768036	protein_coding	tubulin alpha 8	+	109374951	109393497
Chr8	109642309	109889244	246936	-	LOC101903820	SLC25A46	531725	protein_coding	NA	+	109737357	109763874
Chr8	109642309	109889244	246936	-	LOC101903820	TMEM232	100295019	protein_coding	NA	-	109465408	109728310
Chr11	85834589	86150644	316056	-	LOC112448828	AREL1	539472	protein_coding	apoptosis resistant E3 ubiquitin protein ligase 1	-	85944036	85988421
Chr11	85834589	86150644	316056	-	LOC112448828	DLST	506888	protein_coding	dihydrolipoamide S-succinyltransferase	+	86138285	86156260
Chr11	85834589	86150644	316056	-	LOC112448828	FCF1	508270	protein_coding	FCF1, rRNA-processing protein	+	85988488	85998916
Chr11	85834589	86150644	316056	-	LOC112448828	LTBP2	281905	protein_coding	latent transforming growth factor beta binding protein 2	-	85788955	85898441
Chr11	85834589	86150644	316056	-	LOC112448828	PROX2	529720	protein_coding	prospero homeobox 2	-	86108353	86139149
Chr11	85834589	86150644	316056	-	LOC112448828	YLPM1	540849	protein_coding	NA	+	86018532	86084284
Chr12	81781436	81996273	214838	-	LOC112449142	FAM49A	504763	protein_coding	family with sequence similarity 49 member A	+	81786121	81885698
Chr13	11021252	11228873	207622	+	LOC112449361	CNMD	281683	protein_coding	chondromodulin	+	11051617	11091324
Chr13	11021252	11228873	207622	+	LOC112449361	ELF1	505251	protein_coding	E74 like ETS transcription factor 1	-	11154017	11240043
Chr13	11021252	11228873	207622	+	LOC112449361	LOC101906638	101906638	protein_coding	NA	-	11197965	11198675
Chr13	11021252	11228873	207622	+	LOC112449361	SUGT1	515509	protein_coding	SGT1 homolog, MIS12 kinetochore complex assembly cochaperone	-	11101324	11143201
Chr14	11157431	11372984	215554	+	LOC107133102	LOC100337293	100337293	protein_coding	NA	+	11361034	11443285
Chr14	11157431	11372984	215554	+	LOC107133102	LOC112441530	112441530	protein_coding	NA	-	11306163	11309122
Chr14	11157431	11372984	215554	+	LOC107133102	LOC112449357	112449357	protein_coding	NA	-	11312758	11323488
Chr14	11157431	11372984	215554	+	LOC107133102	LOC112449367	112449367	protein_coding	NA	-	11200148	11302008
Chr14	61533961	61748288	214328	+	LOC107133128	CCM2L	525479	protein_coding	NA	+	61519339	61546355
Chr14	61533961	61748288	214328	+	LOC107133128	HCK	280814	protein_coding	HCK proto-oncogene, Src family tyrosine kinase	+	61563147	61608503
Chr14	61533961	61748288	214328	+	LOC107133128	KIF3B	508404	protein_coding	kinesin family member 3B	+	61747749	61787774
Chr14	61533961	61748288	214328	+	LOC107133128	PLAGL2	522566	protein_coding	NA	-	61679906	61694271
Chr14	61533961	61748288	214328	+	LOC107133128	POFUT1	360194	protein_coding	protein O-fucosyltransferase 1	+	61694363	61734858
Chr14	61533961	61748288	214328	+	LOC107133128	TM9SF4	533562	protein_coding	transmembrane 9 superfamily member 4	+	61622481	61675063
Chr16	3177892	3439352	261461	-	LOC112441812	CASP1	514214	protein_coding	NA	+	3232948	3248827
Chr16	3177892	3439352	261461	-	LOC112441812	CASP4	338039	protein_coding	caspase 4, apoptosis-related cysteine peptidase	+	3250033	3269690
Chr16	63670853	63894920	224068	-	LOC101905664	CSTF3	508491	protein_coding	cleavage stimulation factor subunit 3	-	63722253	63790006
Chr16	63670853	63894920	224068	-	LOC101905664	DEPDC7	532586	protein_coding	DEP domain containing 7	+	63659375	63682519
Chr16	63670853	63894920	224068	-	LOC101905664	HIPK3	538866	protein_coding	homeodomain interacting protein kinase 3	+	63882517	63965844
Chr16	63670853	63894920	224068	-	LOC101905664	TCP11L1	508910	protein_coding	t-complex 11 like 1	+	63685456	63719217
Chr17	59536541	59776594	240054	+	LOC112442045	RASAL2	540692	protein_coding	NA	+	59486782	59885499
Chr20	55865412	56169500	304089	+	LOC100849043	CASKIN2	789036	protein_coding	CASK interacting protein 2	+	56030693	56043099
Chr20	55865412	56169500	304089	+	LOC100849043	GRB2	535298	protein_coding	growth factor receptor bound protein 2	+	56117213	56183327
Chr20	55865412	56169500	304089	+	LOC100849043	ITGB4	506995	protein_coding	integrin, beta 4	-	55840150	55872542
Chr20	55865412	56169500	304089	+	LOC100849043	LLGL2	539545	protein_coding	LLGL2, scribble cell polarity complex component	-	55984816	56020299
Chr20	55865412	56169500	304089	+	LOC100849043	RECQL5	512590	protein_coding	RecQ like helicase 5	+	55916055	55946001
Chr20	55865412	56169500	304089	+	LOC100849043	SAP30BP	513544	protein_coding	SAP30 binding protein	-	55881834	55915998
Chr20	55865412	56169500	304089	+	LOC100849043	SMIM5	100302388	protein_coding	small integral membrane protein 5	-	55932583	55940849
Chr20	55865412	56169500	304089	+	LOC100849043	SMIM6	100302389	protein_coding	small integral membrane protein 6	-	55926405	55928818
Chr20	55865412	56169500	304089	+	LOC100849043	TMEM94	512110	protein_coding	NA	-	56042906	56079652
Chr20	55865412	56169500	304089	+	LOC100849043	TSEN54	511091	protein_coding	tRNA splicing endonuclease subunit 54	-	56021338	56028409
Chr29	45691246	45897104	205859	-	LOC112444893	AGT	527114	protein_coding	angiotensinogen	+	45757544	45766377
Chr29	45691246	45897104	205859	-	LOC112444893	COG2	512213	protein_coding	component of oligomeric golgi complex 2	-	45772435	45835043
Chr3	63115442	63337079	221638	+	LOC112445881	MGAT5	537595	protein_coding	mannosyl (alpha-1,6-)-glycoprotein beta-1,6-N-acetyl-glucosaminyltransferase	-	62783150	63181426
Chr4	106570602	106777504	206903	-	LOC101905883	BMP8A	788948	protein_coding	bone morphogenetic protein 8a	-	106544060	106584726
Chr4	106570602	106777504	206903	-	LOC101905883	KIAA0754	100140317	protein_coding	KIAA0754 ortholog	-	106652818	106657662
Chr4	106570602	106777504	206903	-	LOC101905883	MACF1	506730	protein_coding	microtubule-actin crosslinking factor 1	-	106589750	106930676
Chr6	70973750	71229238	255489	-	LOC107132570	ASCL4	540730	protein_coding	NA	+	71004358	71011035
Chr6	70973750	71229238	255489	-	LOC107132570	BPIFC	516784	protein_coding	BPI fold containing family C	-	71042448	71086660
Chr6	70973750	71229238	255489	-	LOC107132570	FBXO7	508235	protein_coding	F-box protein 7	+	71099853	71120097
Chr6	70973750	71229238	255489	-	LOC107132570	PRDM4	540731	protein_coding	NA	-	70974114	70998616
Chr6	70973750	71229238	255489	-	LOC107132570	RTCB	525106	protein_coding	RNA 2',3'-cyclic phosphate and 5'-OH ligase	-	71017591	71038959
Chr6	70973750	71229238	255489	-	LOC107132570	SYN3	100138309	protein_coding	synapsin III	-	71125380	71612518
Chr7	101285000	101491985	206986	-	LOC104969005	MAPK10	537631	protein_coding	mitogen-activated protein kinase 10	-	100904659	101530092
Chr8	59089980	59326110	236131	+	LOC101902745	C7H5orf46	614113	protein_coding	chromosome 7 C5orf46 homolog	-	59134812	59146884
Chr8	59089980	59326110	236131	+	LOC101902745	SCGB3A2	788029	protein_coding	secretoglobin family 3A member 2	+	59111461	59114900
Chr8	59089980	59326110	236131	+	LOC101902745	SPINK5	526637	protein_coding	serine peptidase inhibitor, Kazal type 5	+	59322054	59405624
Chr9	60957116	61185705	228590	-	LOC104969735	PAX5	538371	protein_coding	NA	-	60991503	61178150
Chr11	77733195	77957903	224709	-	LOC101902225	FUT8	281177	protein_coding	fucosyltransferase 8	+	77507908	77838156
Chr12	24627265	24831802	204538	-	LOC101906508	COX7A2L	540225	protein_coding	cytochrome c oxidase subunit 7A2 like	-	24756889	24769249
Chr12	24627265	24831802	204538	-	LOC101906508	EML4	540187	protein_coding	echinoderm microtubule associated protein like 4	+	24540964	24741140
Chr12	24627265	24831802	204538	-	LOC101906508	KCNG3	112448763	protein_coding	NA	-	24825169	24885544
Chr12	31382917	31603849	220933	+	LOC101904156	FSHR	281172	protein_coding	follicle stimulating hormone receptor	-	31255649	31450537
Chr14	26506968	26737957	230990	+	LOC112449511	GAD2	512459	protein_coding	glutamate decarboxylase 2	+	26666170	26728037
Chr14	26506968	26737957	230990	+	LOC112449511	MYO3A	535824	protein_coding	NA	+	26491747	26661527
Chr14	37263636	37581363	317728	+	LOC112449517	PCSK2	281968	protein_coding	proprotein convertase subtilisin/kexin type 2	+	37505788	37746443
Chr19	20746075	20964072	217998	-	LOC101904012	TOX3	539135	protein_coding	NA	-	20893391	21015014
Chr25	33272104	33506464	234361	-	LOC101907142	CABLES1	100138286	protein_coding	NA	-	33306008	33408234
Chr25	33272104	33506464	234361	-	LOC101907142	RBBP8	512977	protein_coding	RB binding protein 8, endonuclease	-	33500139	33581937
Chr25	33272104	33506464	234361	-	LOC101907142	TMEM241	614734	protein_coding	NA	+	33165342	33289365
Chr6	44220814	44435364	214551	+	LOC104968852	LOC112446693	112446693	protein_coding	NA	+	44246392	44252258
Chr6	44220814	44435364	214551	+	LOC104968852	LOC617219	617219	protein_coding	NA	+	44297723	44303575
Chr6	44220814	44435364	214551	+	LOC104968852	LOC781146	781146	protein_coding	lysozyme	+	44218157	44222737
Chr6	44220814	44435364	214551	+	LOC104968852	LYSB	493637	protein_coding	intestinal lysozyme	+	44347290	44352877
Chr6	44220814	44435364	214551	+	LOC104968852	LYZ2	280849	protein_coding	lysozyme C-2	-	44365812	44371484
Chr6	44220814	44435364	214551	+	LOC104968852	LYZ3	281289	protein_coding	lysozyme 3	-	44423780	44430774
Chr7	19376712	19582942	206231	-	LOC112447362	ARHGEF38	618404	protein_coding	NA	-	19483528	19635902
Chr7	19376712	19582942	206231	-	LOC112447362	GSTCD	526205	protein_coding	glutathione S-transferase C-terminal domain containing	-	19301425	19453018
Chr7	19376712	19582942	206231	-	LOC112447362	INTS12	517489	protein_coding	integrator complex subunit 12	+	19453073	19477596
Chr7	34152614	34364235	211622	-	LOC107132623	CCSER1	616908	protein_coding	coiled-coil serine rich protein 1	-	33012914	34501256
Chr9	63926889	64138481	211593	+	LOC101906498	COL15A1	100139730	protein_coding	collagen type XV alpha 1 chain	+	63974716	64078125
Chr9	63926889	64138481	211593	+	LOC101906498	TGFBR1	282382	protein_coding	transforming growth factor beta receptor 1	+	64106861	64182858
Chr13	66762433	66967605	205173	+	LOC101905966	GPC5	522828	protein_coding	glypican 5	+	65755006	67339141
Chr14	659978	864727	204750	-	LOC112449564	TMX4	618015	protein_coding	thioredoxin related transmembrane protein 4	-	680566	739284
Chr17	66193084	66405565	212482	+	LOC100847159	IVNS1ABP	514940	protein_coding	influenza virus NS1A binding protein	-	66278361	66299685
Chr17	66193084	66405565	212482	+	LOC100847159	SWT1	506599	protein_coding	NA	+	66166575	66274077
Chr18	52664055	52864839	200785	-	LOC112442332	CCDC62	515631	protein_coding	NA	-	52702533	52745673
Chr18	52664055	52864839	200785	-	LOC112442332	DENR	614238	protein_coding	density-regulated protein	-	52750180	52762092
Chr18	52664055	52864839	200785	-	LOC112442332	HCAR1	538759	protein_coding	hydroxycarboxylic acid receptor 1	+	52790484	52791491
Chr18	52664055	52864839	200785	-	LOC112442332	HIP1R	508291	protein_coding	NA	-	52668684	52697389
Chr18	52664055	52864839	200785	-	LOC112442332	KNTC1	506353	protein_coding	kinetochore associated 1	-	52854276	52924860
Chr18	52664055	52864839	200785	-	LOC112442332	LOC101902760	101902760	protein_coding	NA	+	52805941	52806436
Chr18	52664055	52864839	200785	-	LOC112442332	LOC527744	527744	protein_coding	NA	+	52808355	52810466
Chr18	52664055	52864839	200785	-	LOC112442332	VPS37B	535566	protein_coding	VPS37B, ESCRT-I subunit	+	52637342	52668739
Chr19	8691425	8893901	202477	-	LOC112442598	MPHOSPH6	512508	protein_coding	M-phase phosphoprotein 6	-	8717274	8729011
Chr19	42577033	42819955	242923	-	LOC101906393	LOC617301	617301	protein_coding	NA	-	42597527	42599478
Chr20	16615635	16834345	218711	-	LOC101907219	ASIC2	617930	protein_coding	acid sensing ion channel subunit 2	+	16022575	17228963
Chr21	46549829	46799196	249368	-	LOC101907654	CDH9	541188	protein_coding	cadherin 9, type 2 (T1-cadherin)	+	46626428	46765647
Chr22	15201025	15414949	213925	+	LOC100848246	SLCO3A1	407132	protein_coding	solute carrier organic anion transporter family member 3A1	-	14841867	15219459
Chr23	50914266	51123008	208743	+	LOC112443832	ARIH2	505320	protein_coding	ariadne RBR E3 ubiquitin protein ligase 2	-	50998657	51038051
Chr23	50914266	51123008	208743	+	LOC112443832	ARIH2OS	107131687	protein_coding	NA	+	51036103	51040284
Chr23	50914266	51123008	208743	+	LOC112443832	DALRD3	526885	protein_coding	DALR anticodon binding domain containing 3	+	50972562	50975598
Chr23	50914266	51123008	208743	+	LOC112443832	IMPDH2	511969	protein_coding	inosine monophosphate dehydrogenase 2	+	50962811	50967696
Chr23	50914266	51123008	208743	+	LOC112443832	NDUFAF3	511968	protein_coding	NADH:ubiquinone oxidoreductase complex assembly factor 3	-	50968487	50972548
Chr23	50914266	51123008	208743	+	LOC112443832	P4HTM	538626	protein_coding	prolyl 4-hydroxylase, transmembrane	-	50983769	50997485
Chr23	50914266	51123008	208743	+	LOC112443832	PRKAR2A	100139910	protein_coding	protein kinase cAMP-dependent type II regulatory subunit alpha	+	51085601	51159297
Chr23	50914266	51123008	208743	+	LOC112443832	QARS	514586	protein_coding	glutaminyl-tRNA synthetase	+	50911689	50919174
Chr23	50914266	51123008	208743	+	LOC112443832	QRICH1	511970	protein_coding	glutamine rich 1	+	50920376	50962572
Chr23	50914266	51123008	208743	+	LOC112443832	SLC25A20	518758	protein_coding	solute carrier family 25 member 20	+	51045044	51080117
Chr23	50914266	51123008	208743	+	LOC112443832	WDR6	526884	protein_coding	WD repeat domain 6	-	50975111	50983679
Chr3	22235093	22437992	202900	-	LOC104971520	CIR1	534057	protein_coding	NA	+	22397255	22439127
Chr3	22235093	22437992	202900	-	LOC104971520	GPR155	538798	protein_coding	NA	+	22319664	22360233
Chr3	22235093	22437992	202900	-	LOC104971520	SCRN3	511983	protein_coding	secernin 3	-	22362844	22397277
Chr3	22235093	22437992	202900	-	LOC104971520	WIPF1	540304	protein_coding	WAS/WASL interacting protein family member 1	+	22130050	22259091
Chr6	30112474	30329386	216913	-	LOC112447050	FAM186B	505861	protein_coding	NA	+	30224079	30249699
Chr6	30112474	30329386	216913	-	LOC112447050	FMNL3	540105	protein_coding	formin like 3	+	30150944	30202352
Chr6	30112474	30329386	216913	-	LOC112447050	KCNH3	514409	protein_coding	potassium voltage-gated channel subfamily H member 3	-	30274163	30292913
Chr6	30112474	30329386	216913	-	LOC112447050	MCRS1	514410	protein_coding	microspherule protein 1	+	30264886	30274172
Chr6	30112474	30329386	216913	-	LOC112447050	PRPF40B	513782	protein_coding	NA	-	30202856	30223267
Chr6	30112474	30329386	216913	-	LOC112447050	SPATS2	617860	protein_coding	spermatogenesis associated serine rich 2	-	30304006	30457061
Chr6	30112474	30329386	216913	-	LOC112447050	TMBIM6	616210	protein_coding	transmembrane BAX inhibitor motif containing 6	-	30112133	30128722
Chr6	61013300	61219437	206138	+	LOC107132567	CFAP54	787705	protein_coding	NA	+	60752142	61065147
Chr6	61013300	61219437	206138	+	LOC107132567	NEDD1	519463	protein_coding	neural precursor cell expressed, developmentally down-regulated 1	+	61105177	61157194
Chr8	5467774	5692749	224976	-	LOC112447765	COLGALT1	513167	protein_coding	collagen beta(1-O)galactosyltransferase 1	-	5544350	5566763
Chr8	5467774	5692749	224976	-	LOC112447765	FAM129C	101902057	protein_coding	NA	-	5566972	5586967
Chr8	5467774	5692749	224976	-	LOC112447765	MVB12A	507199	protein_coding	multivesicular body subunit 12A	-	5683951	5688015
Chr8	5467774	5692749	224976	-	LOC112447765	NXNL1	107132595	protein_coding	NA	+	5657878	5663039
Chr8	5467774	5692749	224976	-	LOC112447765	PGLS	616120	protein_coding	6-phosphogluconolactonase	-	5590621	5599169
Chr8	5467774	5692749	224976	-	LOC112447765	SLC27A1	513787	protein_coding	solute carrier family 27 member 1	-	5604418	5644692
Chr8	5467774	5692749	224976	-	LOC112447765	TMEM221	506272	protein_coding	NA	+	5663279	5677008
Chr8	5467774	5692749	224976	-	LOC112447765	UNC13A	526874	protein_coding	NA	+	5460223	5529783
Chr8	24797035	25015949	218915	-	LOC112447791	ISOC1	540524	protein_coding	isochorismatase domain containing 1	-	24975045	24993778
Chr8	80052529	80307113	254585	+	LOC104969425	TENM2	100138541	protein_coding	NA	+	79812712	80302321
Chr8	88157407	88387673	230267	-	LOC112447894	MEF2C	512254	protein_coding	myocyte enhancer factor 2C	-	88246676	88425829
Chr11	25249223	25473375	224153	-	LOC101906222	LOC100296752	100296752	protein_coding	NA	-	25274796	25275646
Chr13	39237496	39465453	227958	-	LOC101905154	PCDH9	509935	protein_coding	NA	-	39460262	40603455
Chr14	80594453	80804619	210167	-	LOC112449552	TSHZ2	515677	protein_coding	NA	+	80580491	81074807
Chr17	12741886	12989172	247287	-	LOC112441992	RGS21	100295928	protein_coding	NA	-	12893343	12921726
Chr18	65647929	65866422	218494	+	LOC112442228	MYO18B	540437	protein_coding	NA	+	65514570	65747164
Chr19	58918847	59232886	314040	+	LOC101902884	LOC100335467	100335467	protein_coding	NA	-	59231020	59231916
Chr19	58918847	59232886	314040	+	LOC101902884	LOC100336734	100336734	protein_coding	NA	-	59016599	59046393
Chr19	58918847	59232886	314040	+	LOC101902884	LOC100847180	100847180	protein_coding	NA	+	58921435	58980433
Chr19	58918847	59232886	314040	+	LOC101902884	LOC112442408	112442408	protein_coding	NA	-	59216790	59226107
Chr19	58918847	59232886	314040	+	LOC101902884	LOC515089	515089	protein_coding	NA	-	59124395	59150376
Chr19	58918847	59232886	314040	+	LOC101902884	LOC787858	787858	protein_coding	NA	-	59183804	59200233
Chr26	37902662	38152734	250073	+	LOC101901937	AIMP2	520979	protein_coding	aminoacyl tRNA synthetase complex interacting multifunctional protein 2	+	38030392	38038516
Chr26	37902662	38152734	250073	+	LOC101901937	ANKRD61	768013	protein_coding	ankyrin repeat domain 61	+	38044044	38047838
Chr26	37902662	38152734	250073	+	LOC101901937	CCZ1	511088	protein_coding	CCZ1 homolog, vacuolar protein trafficking and biogenesis associated	+	37964318	37980279
Chr26	37902662	38152734	250073	+	LOC101901937	CYTH3	618488	protein_coding	NA	-	38131086	38199247
Chr26	37902662	38152734	250073	+	LOC101901937	EIF2AK1	507689	protein_coding	eukaryotic translation initiation factor 2 alpha kinase 1	-	38038513	38065461
Chr26	37902662	38152734	250073	+	LOC101901937	LOC112444303	112444303	protein_coding	NA	+	37945559	37949936
Chr26	37902662	38152734	250073	+	LOC101901937	PMS2	527039	protein_coding	PMS1 homolog 2, mismatch repair system component	-	38006833	38030341
Chr26	37902662	38152734	250073	+	LOC101901937	RSPH10B	510922	protein_coding	radial spoke head 10 homolog B (Chlamydomonas)	-	37980855	38006676
Chr26	37902662	38152734	250073	+	LOC101901937	USP42	532721	protein_coding	ubiquitin specific peptidase 42	+	38087753	38130905
Chr3	56671060	56902172	231113	+	LOC101903905	LRP1B	100336528	protein_coding	NA	+	56473705	56786999
Chr4	68841850	69045867	204018	-	LOC100848443	ASB17	616654	protein_coding	ankyrin repeat and SOCS box containing 17	+	68936675	68954427
Chr4	68841850	69045867	204018	-	LOC100848443	MSH4	616664	protein_coding	mutS homolog 4	-	68960191	69055498
Chr4	117472290	117680705	208416	-	LOC112446461	ERFE	101905782	protein_coding	NA	+	117490169	117500140
Chr4	117472290	117680705	208416	-	LOC112446461	HES6	531384	protein_coding	hes family bHLH transcription factor 6	-	117549870	117552740
Chr4	117472290	117680705	208416	-	LOC112446461	ILKAP	514223	protein_coding	ILK associated serine/threonine phosphatase	-	117500084	117526246
Chr4	117472290	117680705	208416	-	LOC112446461	KLHL30	107131196	protein_coding	NA	+	117472305	117488039
Chr4	117472290	117680705	208416	-	LOC112446461	PER2	512237	protein_coding	period circadian clock 2	-	117557048	117599734
Chr4	117472290	117680705	208416	-	LOC112446461	TRAF3IP1	504984	protein_coding	TRAF3 interacting protein 1	+	117639098	117699434
Chr5	56922701	57141998	219298	-	LOC107132490	IMMP2L	101902373	protein_coding	NA	+	56761178	57722698
Chr9	36397874	36635200	237327	+	LOC101905407	PTPRD	532751	protein_coding	NA	+	36028647	36603746
Chr10	12611810	12834914	223105	+	LOC112448370	DDX43	100337502	protein_coding	NA	+	12777981	12804063
Chr10	12611810	12834914	223105	+	LOC112448370	KCNQ5	613605	protein_coding	NA	+	12003213	12651600
Chr10	12611810	12834914	223105	+	LOC112448370	KHDC1L	112448151	protein_coding	NA	-	12656103	12657296
Chr10	12611810	12834914	223105	+	LOC112448370	KHDC3L	616454	protein_coding	NA	+	12753100	12755214
Chr10	12611810	12834914	223105	+	LOC112448370	LOC104972957	104972957	protein_coding	NA	-	12728641	12731448
Chr10	12611810	12834914	223105	+	LOC112448370	OOEP	507401	protein_coding	oocyte expressed protein	-	12765347	12766525
Chr10	49832019	50060615	228597	-	LOC107132853	MCHR2	782111	protein_coding	NA	+	49910937	49948367
Chr11	43504632	43725094	220463	-	LOC101903397	ATL1	535424	protein_coding	atlastin GTPase 1	+	43438303	43522956
Chr11	43504632	43725094	220463	-	LOC101903397	NIN	510366	protein_coding	NA	-	43592348	43700023
Chr11	43504632	43725094	220463	-	LOC101903397	SAV1	516557	protein_coding	salvador family WW domain containing protein 1	-	43523553	43555390
Chr13	12688585	12899155	210571	+	LOC104973708	TNFSF11	513836	protein_coding	TNF superfamily member 11	+	12701131	12742354
Chr15	55926503	56144392	217890	+	LOC107133180	EMC2	616813	protein_coding	ER membrane protein complex subunit 2	-	55970879	56023827
Chr17	59828207	60134528	306322	-	LOC100848596	RALGPS2	789713	protein_coding	Ral GEF with PH domain and SH3 binding motif 2	+	60124231	60289095
Chr17	59828207	60134528	306322	-	LOC100848596	RASAL2	540692	protein_coding	NA	+	59486782	59885499
Chr17	59828207	60134528	306322	-	LOC100848596	TEX35	768066	protein_coding	testis expressed 35	+	59914953	59972612
Chr18	52969482	53174358	204877	-	LOC112442338	B3GNT4	534619	protein_coding	NA	-	53174126	53178852
Chr18	52969482	53174358	204877	-	LOC112442338	CLIP1	534624	protein_coding	CAP-Gly domain containing linker protein 1	+	52998859	53115871
Chr18	52969482	53174358	204877	-	LOC112442338	DIABLO	493999	protein_coding	diablo IAP-binding mitochondrial protein	+	53156230	53173972
Chr18	52969482	53174358	204877	-	LOC112442338	VPS33A	510197	protein_coding	VPS33A, CORVET/HOPS core subunit	+	53120994	53150591
Chr19	14070418	14276425	206008	-	LOC100847618	ACSF3	509209	protein_coding	acyl-CoA synthetase family member 3	+	14203965	14248456
Chr19	14070418	14276425	206008	-	LOC100847618	CBFA2T3	523815	protein_coding	NA	-	14049658	14127732
Chr19	14070418	14276425	206008	-	LOC100847618	CDH15	522202	protein_coding	cadherin 15	+	14258395	14277418
Chr22	55672544	55890681	218138	-	LOC112443495	FRMD5	615161	protein_coding	FERM domain containing 5	-	55494434	55816029
Chr23	47176930	47404885	227956	-	LOC112443838	CACNA1D	408013	protein_coding	calcium voltage-gated channel subunit alpha1 D	-	47161951	47508934
Chr28	28228598	28443079	214482	-	LOC112444749	NRG1	281361	protein_coding	neuregulin 1	+	28421076	28655095
Chr29	9801164	10015884	214721	+	LOC112444923	RYR2	537376	protein_coding	NA	+	9691352	10518986
Chr7	83393618	83680982	287365	+	LOC101902163	GNRHR	281798	protein_coding	gonadotropin releasing hormone receptor	-	83434759	83452222
Chr7	83393618	83680982	287365	+	LOC101902163	LOC100140490	100140490	protein_coding	NA	-	83456190	83518322
Chr7	83393618	83680982	287365	+	LOC101902163	TMPRSS11A	517049	protein_coding	NA	-	83613778	83676963
Chr7	83393618	83680982	287365	+	LOC101902163	TMPRSS11D	521615	protein_coding	NA	-	83530050	83595636
Chr7	83393618	83680982	287365	+	LOC101902163	UBA6	518834	protein_coding	ubiquitin like modifier activating enzyme 6	-	83328879	83415785
Chr9	98609896	98835272	225377	-	LOC107132796	EPB41L4B	519310	protein_coding	NA	-	98730378	98868730
Chr9	98609896	98835272	225377	-	LOC107132796	FRRS1L	538492	protein_coding	NA	-	98694927	98722991
Chr9	98609896	98835272	225377	-	LOC107132796	TMEM245	521172	protein_coding	NA	-	98602247	98686213
Chr11	25221650	25428858	207209	-	LOC107132916	LOC100296752	100296752	protein_coding	NA	-	25274796	25275646
Chr12	50439474	50666597	227124	+	LOC101907166	DNAH6	112448797	protein_coding	NA	-	50204034	50486591
Chr12	50439474	50666597	227124	+	LOC101907166	SUCLG1	509983	protein_coding	succinate-CoA ligase alpha subunit	+	50516911	50551411
Chr18	19491238	19743865	252628	+	LOC101906490	SLC7A11	524078	protein_coding	NA	+	19415113	19502270
Chr18	50098393	50309225	210833	-	LOC112442318	TMEM132B	540363	protein_coding	NA	-	50305374	50687444
Chr19	50766259	50973933	207675	-	LOC101910153	CEACAM1	404118	protein_coding	carcinoembryonic antigen related cell adhesion molecule 1	+	50817907	50837829
Chr19	50766259	50973933	207675	-	LOC101910153	CNFN	511870	protein_coding	cornifelin	+	50916035	50918408
Chr19	50766259	50973933	207675	-	LOC101910153	LIPE	286879	protein_coding	lipase, hormone-sensitive	+	50886651	50907201
Chr19	50766259	50973933	207675	-	LOC101910153	MEGF8	615688	protein_coding	NA	-	50921904	50962871
Chr19	50766259	50973933	207675	-	LOC101910153	TMEM145	513015	protein_coding	transmembrane protein 145	-	50963256	50973116
Chr20	22222656	22489861	267206	+	LOC104975241	C19H17orf97	101905253	protein_coding	NA	-	22285429	22289737
Chr20	22222656	22489861	267206	+	LOC104975241	DOC2B	785428	protein_coding	NA	+	22471978	22494851
Chr20	22222656	22489861	267206	+	LOC104975241	RFLNB	112442617	protein_coding	NA	+	22265732	22274332
Chr20	22222656	22489861	267206	+	LOC104975241	RPH3AL	617294	protein_coding	rabphilin 3A like (without C2 domains)	+	22352704	22440867
Chr20	22222656	22489861	267206	+	LOC104975241	VPS53	512144	protein_coding	VPS53, GARP complex subunit	+	22125808	22250295
Chr21	65445650	65657867	212218	+	LOC112443170	ADCY2	510708	protein_coding	NA	-	65388703	65843071
Chr29	44615255	44818598	203344	+	LOC112444842	RASSF4	510549	protein_coding	Ras association domain family member 4	-	44592403	44626384
Chr29	44615255	44818598	203344	+	LOC112444842	TMEM72	513137	protein_coding	NA	-	44640746	44665988
Chr2	130274163	130483006	208844	+	LOC112442449	PIK3CB	517948	protein_coding	phosphatidylinositol-4,5-bisphosphate 3-kinase, catalytic subunit beta	+	130293134	130472292
Chr3	118421751	118636075	214325	-	LOC112446043	CAB39	511451	protein_coding	calcium binding protein 39	+	118530388	118632801
Chr6	25765166	25992257	227092	-	LOC112447048	CBX5	538885	protein_coding	chromobox 5	+	25786226	25820819
Chr6	25765166	25992257	227092	-	LOC112447048	HNRNPA1	505093	protein_coding	heterogeneous nuclear ribonucleoprotein A1	-	25779263	25785721
Chr6	25765166	25992257	227092	-	LOC112447048	HOXC4	613740	protein_coding	homeobox C4	-	25977635	25994974
Chr6	25765166	25992257	227092	-	LOC112447048	NFE2	514006	protein_coding	nuclear factor, erythroid 2	+	25770431	25777486
Chr6	25765166	25992257	227092	-	LOC112447048	SMUG1	539771	protein_coding	single-strand-selective monofunctional uracil-DNA glycosylase 1	+	25848998	25862927
Chr7	15311190	15527173	215984	-	LOC107132610	EGF	530315	protein_coding	NA	-	15415036	15518720
Chr7	15311190	15527173	215984	-	LOC107132610	ELOVL6	533333	protein_coding	ELOVL fatty acid elongase 6	+	15228080	15362449
Chr7	61678254	61909552	231299	+	LOC112447455	GRXCR1	527289	protein_coding	NA	+	61696728	61829401
Chr7	70594878	70806434	211557	+	LOC112447469	KDR	407170	protein_coding	kinase insert domain receptor	-	70567551	70612680
Chr7	70594878	70806434	211557	+	LOC112447469	SRD5A3	535834	protein_coding	steroid 5 alpha-reductase 3	+	70803119	70819349
Chr10	50699248	50906063	206816	-	LOC107132854	FBXL4	535452	protein_coding	F-box and leucine-rich repeat protein 4	+	50809431	50885034
Chr11	49399107	49628206	229100	-	LOC112448793	RORA	535597	protein_coding	RAR related orphan receptor A	+	48892424	49702373
Chr11	85028578	85246803	218226	-	LOC104973452	ACOT6	516537	protein_coding	NA	+	85054843	85060396
Chr11	85028578	85246803	218226	-	LOC104973452	DNAL1	538164	protein_coding	dynein axonemal light chain 1	+	85078226	85113992
Chr11	85028578	85246803	218226	-	LOC104973452	ELMSAN1	505848	protein_coding	NA	-	85124178	85196815
Chr11	85028578	85246803	218226	-	LOC104973452	LOC512541	512541	protein_coding	NA	+	85041956	85045594
Chr11	85028578	85246803	218226	-	LOC104973452	PNMA1	538718	protein_coding	PNMA family member 1	-	85120765	85123417
Chr12	30804423	31035586	231164	-	LOC107132982	GTF2A1L	505979	protein_coding	general transcription factor IIA subunit 1 like	+	30916684	30965353
Chr12	30804423	31035586	231164	-	LOC107132982	LHCGR	281900	protein_coding	luteinizing hormone/choriogonadotropin receptor	-	30977805	31040344
Chr12	30804423	31035586	231164	-	LOC107132982	PPP1R21	513495	protein_coding	protein phosphatase 1 regulatory subunit 21	+	30751958	30831152
Chr12	30804423	31035586	231164	-	LOC107132982	STON1	100140704	protein_coding	stonin 1	+	30836440	30892687
Chr16	1691622	1906028	214407	+	LOC104974354	GRIA4	529904	protein_coding	glutamate ionotropic receptor AMPA type subunit 4	-	1816972	2497329
Chr16	1691622	1906028	214407	+	LOC104974354	MSANTD4	511226	protein_coding	Myb/SANT-like DNA-binding domain containing 4 with coiled-coils	+	1765992	1776400
Chr17	56984905	57199575	214671	+	LOC107133301	TNR	526409	protein_coding	tenascin R	-	56536720	57033594
Chr18	51026744	51233021	206278	-	LOC104970208	NCOR2	538549	protein_coding	NA	+	51223644	51460884
Chr18	63157542	63360506	202965	+	LOC101905303	ANKRD13A	511883	protein_coding	ankyrin repeat domain 13A	-	63266230	63300392
Chr18	63157542	63360506	202965	+	LOC101905303	C17H12orf43	507351	protein_coding	chromosome 17 open reading frame, human C12orf43	-	63183519	63193695
Chr18	63157542	63360506	202965	+	LOC101905303	GIT2	516048	protein_coding	GIT ArfGAP 2	+	63304646	63347353
Chr18	63157542	63360506	202965	+	LOC101905303	HNF1A	503578	protein_coding	HNF1 homeobox A	+	63165815	63182551
Chr18	63157542	63360506	202965	+	LOC101905303	LOC101905682	101905682	protein_coding	NA	-	63220438	63222987
Chr18	63157542	63360506	202965	+	LOC101905303	OASL	408021	protein_coding	2'-5'-oligoadenylate synthetase like	-	63195318	63211740
Chr18	63157542	63360506	202965	+	LOC101905303	TCHP	522380	protein_coding	trichoplein keratin filament binding	-	63350075	63365037
Chr22	59920069	60131448	211380	+	LOC101905309	CLMN	505010	protein_coding	NA	-	60052445	60174416
Chr22	59920069	60131448	211380	+	LOC101905309	DICER1	337871	protein_coding	dicer 1, ribonuclease III	-	59952096	60027616
Chr25	7395089	7617178	222090	-	LOC104970180	DOK6	100336967	protein_coding	NA	-	7398547	7815485
Chr25	22897591	23116276	218686	-	LOC112444349	NOL4	536981	protein_coding	nucleolar protein 4	+	22850105	23337793
NW_020190994.1	217265	420855	203591	+	MSTRG.23527.1	LOC100337244	100337244	protein_coding	NA	+	164026	339115
NW_020190994.1	217265	420855	203591	+	MSTRG.23527.1	LOC101902555	101902555	protein_coding	NA	+	345824	517014
Chr2	58573736	58839991	266256	+	LOC112442641	CCDC191	532832	protein_coding	NA	-	58635981	58735209
Chr2	58573736	58839991	266256	+	LOC112442641	DRD3	537043	protein_coding	dopamine receptor D3	-	58790376	58837945
Chr2	58573736	58839991	266256	+	LOC112442641	GRAMD1C	505581	protein_coding	GRAM domain containing 1C	+	58518839	58618293
Chr2	58573736	58839991	266256	+	LOC112442641	QTRT2	508374	protein_coding	queuine tRNA-ribosyltransferase accessory subunit 2	+	58735288	58761892
Chr2	58573736	58839991	266256	+	LOC112442641	ZDHHC23	512177	protein_coding	zinc finger DHHC-type containing 23	+	58619097	58633956
Chr3	78803472	79030021	226550	-	LOC101902048	GYPC	444863	protein_coding	glycophorin C	+	78885133	78934072
Chr4	43590957	43809080	218124	+	LOC104972024	PALMD	509823	protein_coding	palmdelphin	-	43536425	43596104
Chr5	65690825	65923752	232928	-	LOC104972477	CRHR2	521831	protein_coding	corticotropin releasing hormone receptor 2	+	65647930	65692602
Chr5	65690825	65923752	232928	-	LOC104972477	GARS	408010	protein_coding	glycyl-tRNA synthetase	-	65704795	65758270
Chr5	65690825	65923752	232928	-	LOC104972477	GGCT	533374	protein_coding	gamma-glutamylcyclotransferase	+	65806682	65816133
Chr5	65690825	65923752	232928	-	LOC104972477	NOD1	781426	protein_coding	nucleotide binding oligomerization domain containing 1	+	65822155	65911858
Chr5	67890465	68143826	253362	+	LOC112446721	JAZF1	616701	protein_coding	JAZF zinc finger 1	+	67992971	68321145
Chr6	5854446	6076198	221753	+	LOC112447032	OSBPL8	533350	protein_coding	NA	-	5836459	6001491
Chr7	90890375	91187140	296766	+	LOC112447490	ART3	407147	protein_coding	ADP-ribosyltransferase 3	+	90865407	91010551
Chr7	90890375	91187140	296766	+	LOC112447490	CXCL11	516104	protein_coding	C-X-C motif chemokine ligand 11	-	90902719	90904893
Chr7	90890375	91187140	296766	+	LOC112447490	FAM47E	508540	protein_coding	NA	+	91167265	91201889
Chr7	90890375	91187140	296766	+	LOC112447490	NUP54	506916	protein_coding	nucleoporin 54	-	91010244	91043062
Chr7	90890375	91187140	296766	+	LOC112447490	SCARB2	533177	protein_coding	scavenger receptor class B member 2	-	91048374	91130984
Chr7	102126189	102337063	210875	+	LOC101905593	HSD17B11	527592	protein_coding	hydroxysteroid 17-beta dehydrogenase 11	-	102227494	102276972
Chr7	102126189	102337063	210875	+	LOC101905593	HSD17B13	618192	protein_coding	hydroxysteroid 17-beta dehydrogenase 13	-	102192495	102212283
Chr7	102126189	102337063	210875	+	LOC101905593	LOC781224	781224	protein_coding	NA	-	102152105	102152932
Chr7	102126189	102337063	210875	+	LOC101905593	NUDT9	517589	protein_coding	nudix hydrolase 9	+	102320425	102357772
Chr9	77107293	77365237	257945	-	LOC112448069	C8H9orf64	767897	protein_coding	queuosine salvage protein	-	77189041	77200796
Chr9	77107293	77365237	257945	-	LOC112448069	HNRNPK	528135	protein_coding	heterogeneous nuclear ribonucleoprotein K	-	77217587	77229662
Chr9	77107293	77365237	257945	-	LOC112448069	KIF27	536335	protein_coding	kinesin family member 27	-	77083429	77176343
Chr9	77107293	77365237	257945	-	LOC112448069	RMI1	614063	protein_coding	RecQ mediated genome instability 1	+	77229753	77245032
Chr9	102748965	102970347	221383	-	LOC101907681	RGS3	527349	protein_coding	regulator of G protein signaling 3	+	102695023	102832522
Chr10	101282406	101544885	262480	-	LOC101907299	MPC1	767977	protein_coding	mitochondrial pyruvate carrier 1	-	101357079	101370413
Chr10	101282406	101544885	262480	-	LOC101907299	PRR18	112448091	protein_coding	NA	-	101292818	101297170
Chr10	101282406	101544885	262480	-	LOC101907299	RPS6KA2	517953	protein_coding	ribosomal protein S6 kinase A2	-	101393404	101728155
Chr10	101282406	101544885	262480	-	LOC101907299	SFT2D1	524821	protein_coding	SFT2 domain containing 1	-	101304070	101319189
Chr11	25377714	25587322	209609	+	LOC112448767	LOC101904911	101904911	protein_coding	NA	+	25581951	25582907
Chr11	25377714	25587322	209609	+	LOC112448767	LOC522609	522609	protein_coding	NA	+	25534347	25535294
Chr11	25377714	25587322	209609	+	LOC112448767	OR10G2	507759	protein_coding	NA	+	25587007	25587963
Chr11	25377714	25587322	209609	+	LOC112448767	OR4E2	513435	protein_coding	NA	-	25539229	25540170
Chr11	75134528	75340878	206351	+	LOC112448816	KCNH5	537813	protein_coding	potassium voltage-gated channel subfamily H member 5	-	74940464	75324314
Chr11	88708614	88917160	208547	+	LOC101906030	ALKBH1	538733	protein_coding	alkB homolog 1, histone H2A dioxygenase	-	88823317	88846501
Chr11	88708614	88917160	208547	+	LOC101906030	SLIRP	613614	protein_coding	SRA stem-loop interacting RNA binding protein	+	88846593	88853557
Chr11	88708614	88917160	208547	+	LOC101906030	SNW1	326578	protein_coding	SNW domain containing 1	-	88853559	88888811
Chr11	88708614	88917160	208547	+	LOC101906030	SPTLC2	537972	protein_coding	serine palmitoyltransferase long chain base subunit 2	-	88689278	88784551
Chr12	28484733	28692929	208197	-	LOC112449115	PRKCE	507041	protein_coding	protein kinase C epsilon	+	28092680	28635155
Chr14	7554199	7813599	259401	-	LOC107133100	MACROD2	100125389	protein_coding	MACRO domain containing 2	+	7552581	9879015
Chr20	35534822	35764676	229855	-	LOC104975274	MBTD1	511415	protein_coding	mbt domain containing 1	+	35512435	35580626
Chr20	35534822	35764676	229855	-	LOC104975274	NME1	404189	protein_coding	non-metastatic cells 1, protein (NM23A) expressed in	-	35594367	35605493
Chr20	35534822	35764676	229855	-	LOC104975274	NME2	615447	protein_coding	non-metastatic cells 2, protein (NM23B) expressed in	-	35584430	35588719
Chr20	35534822	35764676	229855	-	LOC104975274	SPAG9	540689	protein_coding	sperm associated antigen 9	+	35645151	35797188
Chr23	10221340	10430633	209294	+	LOC112443778	LRRFIP2	510368	protein_coding	LRR binding FLII interacting protein 2	+	10347046	10456986
Chr23	10221340	10430633	209294	+	LOC112443778	STAC	524215	protein_coding	SH3 and cysteine rich domain	+	10127672	10240541
Chr25	32497938	32710356	212419	-	LOC100850436	CABYR	510319	protein_coding	calcium binding tyrosine phosphorylation regulated	-	32536810	32554306
Chr25	32497938	32710356	212419	-	LOC100850436	OSBPL1A	100336844	protein_coding	NA	+	32306106	32536495
Chr25	32497938	32710356	212419	-	LOC100850436	TTC39C	532895	protein_coding	NA	-	32558046	32662991
Chr27	41876164	42083900	207737	-	LOC112444600	TACC2	533768	protein_coding	NA	+	41877628	42112620
Chr2	127998186	128202749	204564	-	LOC107131898	SLC25A36	510392	protein_coding	solute carrier family 25 member 36	-	128006580	128042647
Chr3	25979466	26199043	219578	-	LOC112445964	MYO3B	536123	protein_coding	NA	-	25778898	26211233
Chr7	71375498	71592276	216779	-	LOC101902059	CEP135	509483	protein_coding	centrosomal protein 135kDa	+	71357394	71433288
Chr8	62172017	62389367	217351	-	LOC104969379	ANXA6	327685	protein_coding	annexin A6	-	62357957	62404852
Chr8	62172017	62389367	217351	-	LOC104969379	GPX3	281210	protein_coding	glutathione peroxidase 3	+	62284773	62292970
Chr8	62172017	62389367	217351	-	LOC104969379	TNIP1	526103	protein_coding	TNFAIP3 interacting protein 1	-	62293509	62337815
Chr8	62172017	62389367	217351	-	LOC104969379	ZNF300	524256	protein_coding	NA	-	62232573	62246253
Chr10	12064705	12307570	242866	+	LOC112448368	KCNQ5	613605	protein_coding	NA	+	12003213	12651600
Chr10	68365474	68585538	220065	+	LOC101903945	TMEM200A	112448061	protein_coding	NA	+	68454112	68540626
Chr12	20083714	20318918	235205	+	LOC112449044	CDC42EP3	538967	protein_coding	CDC42 effector protein 3	-	20086105	20112240
Chr13	23240833	23465342	224510	-	LOC112449266	FREM2	527601	protein_coding	NA	-	23296800	23449142
Chr13	23240833	23465342	224510	-	LOC112449266	PROSER1	525806	protein_coding	NA	+	23219427	23251157
Chr13	23240833	23465342	224510	-	LOC112449266	STOML3	519212	protein_coding	stomatin like 3	+	23258105	23285134
Chr17	11928739	12205293	276555	-	LOC101906679	B3GALT2	539815	protein_coding	beta-1,3-galactosyltransferase 2	+	12064219	12071867
Chr17	11928739	12205293	276555	-	LOC101906679	CDC73	100139547	protein_coding	cell division cycle 73	-	12027018	12117531
Chr17	11928739	12205293	276555	-	LOC101906679	GLRX2	513762	protein_coding	glutaredoxin 2	+	12145973	12168153
Chr17	11928739	12205293	276555	-	LOC101906679	TROVE2	518830	protein_coding	TROVE domain family member 2	-	12164240	12190163
Chr17	11928739	12205293	276555	-	LOC101906679	UCHL5	282110	protein_coding	ubiquitin C-terminal hydrolase L5	+	12189776	12232357
Chr18	62740316	62941039	200724	+	LOC112442223	CABP1	281653	protein_coding	calcium binding protein 1	+	62859837	62919832
Chr18	62740316	62941039	200724	+	LOC112442223	COQ5	533208	protein_coding	NA	-	62796218	62813415
Chr18	62740316	62941039	200724	+	LOC112442223	COX6A1	282199	protein_coding	cytochrome c oxidase subunit VIa polypeptide 1	+	62744136	62746010
Chr18	62740316	62941039	200724	+	LOC112442223	DYNLL1	404151	protein_coding	dynein light chain LC8-type 1	+	62791482	62793912
Chr18	62740316	62941039	200724	+	LOC112442223	GATC	615845	protein_coding	glutamyl-tRNA amidotransferase subunit C	+	62749438	62755941
Chr18	62740316	62941039	200724	+	LOC112442223	MLEC	515309	protein_coding	malectin	+	62933548	62948813
Chr18	62740316	62941039	200724	+	LOC112442223	POP5	507410	protein_coding	POP5 homolog, ribonuclease P/MRP subunit	-	62851534	62853815
Chr18	62740316	62941039	200724	+	LOC112442223	RNF10	520757	protein_coding	ring finger protein 10	+	62816667	62850322
Chr18	62740316	62941039	200724	+	LOC112442223	SRSF9	509905	protein_coding	serine and arginine rich splicing factor 9	-	62756999	62763283
Chr18	62740316	62941039	200724	+	LOC112442223	TRIAP1	525164	protein_coding	TP53 regulated inhibitor of apoptosis 1	-	62747153	62749467
Chr21	35798715	36016134	217420	+	LOC112443154	EGFLAM	534427	protein_coding	EGF-like, fibronectin type III and laminin G domains	-	35967739	36161759
Chr21	35798715	36016134	217420	+	LOC112443154	LIFR	539504	protein_coding	LIF receptor alpha	+	35877002	35956595
Chr24	28533451	28750858	217408	-	LOC101904728	BOLA-NC1	510417	protein_coding	non-classical MHC class I antigen	-	28545846	28552386
Chr24	28533451	28750858	217408	-	LOC101904728	JSP.1	407173	protein_coding	MHC Class I JSP.1	-	28612860	28667462
Chr24	39212415	39468207	255793	+	LOC100847357	DEK	540945	protein_coding	DEK proto-oncogene	+	39355680	39387660
Chr24	39212415	39468207	255793	+	LOC100847357	KDM1B	513667	protein_coding	NA	-	39388018	39431713
Chr24	39212415	39468207	255793	+	LOC100847357	NHLRC1	538814	protein_coding	NA	+	39461658	39463677
Chr24	39212415	39468207	255793	+	LOC100847357	RNF144B	524166	protein_coding	ring finger protein 144B	-	39178908	39266796
Chr24	39212415	39468207	255793	+	LOC100847357	TPMT	511644	protein_coding	thiopurine S-methyltransferase	+	39430706	39454935
Chr24	43529828	43740871	211044	+	LOC101902809	PHACTR1	537594	protein_coding	phosphatase and actin regulator 1	-	43274308	43796826
Chr2	109426115	109631440	205326	+	LOC104971315	SHOX2	525900	protein_coding	short stature homeobox 2	+	109417705	109428087
Chr3	14301053	14525003	223951	+	LOC100848574	PDE1A	281969	protein_coding	phosphodiesterase 1A	+	14055658	14453677
Chr3	14301053	14525003	223951	+	LOC100848574	PPP1R1C	784202	protein_coding	protein phosphatase 1 regulatory inhibitor subunit 1C	-	14473125	14594168
Chr4	59312987	59529646	216660	-	LOC112446333	CTBS	524503	protein_coding	chitobiase	+	59509795	59524074
Chr4	59312987	59529646	216660	-	LOC112446333	LOC104971691	104971691	protein_coding	NA	-	59397947	59399028
Chr4	59312987	59529646	216660	-	LOC112446333	SPATA1	101905081	protein_coding	NA	-	59526646	59586546
Chr4	59312987	59529646	216660	-	LOC112446333	SSX2IP	534692	protein_coding	SSX family member 2 interacting protein	+	59398049	59457464
Chr7	11349307	11575299	225993	+	LOC107132604	ARSJ	540514	protein_coding	NA	+	11555060	11639900
Chr12	19248800	19487929	239130	-	LOC112449041	HEATR5B	540503	protein_coding	NA	-	19439973	19542500
Chr12	19248800	19487929	239130	-	LOC112449041	STRN	537010	protein_coding	striatin	-	19311330	19423527
Chr12	19248800	19487929	239130	-	LOC112449041	VIT	280957	protein_coding	vitrin	+	19157472	19282470
Chr13	25292265	25561258	268994	-	LOC112449271	DCLK1	613449	protein_coding	doublecortin like kinase 1	+	25340395	25695337
Chr13	25292265	25561258	268994	-	LOC112449271	SOHLH2	518810	protein_coding	NA	+	25262597	25303215
Chr17	59782064	60024724	242661	-	LOC107131338	RASAL2	540692	protein_coding	NA	+	59486782	59885499
Chr17	59782064	60024724	242661	-	LOC107131338	TEX35	768066	protein_coding	testis expressed 35	+	59914953	59972612
Chr19	34733692	34946574	212883	-	LOC112442644	B3GNT9	614717	protein_coding	UDP-GlcNAc:betaGal beta-1,3-N-acetylglucosaminyltransferase 9	-	34787720	34790672
Chr19	34733692	34946574	212883	-	LOC112442644	C18H16orf70	100125939	protein_coding	chromosome 18 C16orf70 homolog	+	34758653	34788130
Chr19	34733692	34946574	212883	-	LOC112442644	CBFB	614678	protein_coding	core-binding factor beta subunit	+	34704537	34753112
Chr19	34733692	34946574	212883	-	LOC112442644	E2F4	525428	protein_coding	E2F transcription factor 4	+	34827946	34834625
Chr19	34733692	34946574	212883	-	LOC112442644	ELMO3	525427	protein_coding	engulfment and cell motility 3	+	34834799	34839376
Chr19	34733692	34946574	212883	-	LOC112442644	EXOC3L1	526306	protein_coding	exocyst complex component 3 like 1	-	34820569	34826220
Chr19	34733692	34946574	212883	-	LOC112442644	FBXL8	614765	protein_coding	F-box and leucine rich repeat protein 8	+	34798639	34802590
Chr19	34733692	34946574	212883	-	LOC112442644	FHOD1	787862	protein_coding	formin homology 2 domain containing 1	-	34857828	34874215
Chr19	34733692	34946574	212883	-	LOC112442644	HSF4	614788	protein_coding	heat shock transcription factor 4	+	34803086	34807857
Chr19	34733692	34946574	212883	-	LOC112442644	KCTD19	523858	protein_coding	potassium channel tetramerization domain containing 19	-	34909011	34936635
Chr19	34733692	34946574	212883	-	LOC112442644	KIAA0895L	512420	protein_coding	KIAA0895 like	-	34813277	34820433
Chr19	34733692	34946574	212883	-	LOC112442644	LOC525426	525426	protein_coding	NA	-	34841303	34855492
Chr19	34733692	34946574	212883	-	LOC112442644	LRRC36	512403	protein_coding	leucine rich repeat containing 36	+	34936744	35001719
Chr19	34733692	34946574	212883	-	LOC112442644	NOL3	515777	protein_coding	nucleolar protein 3	+	34808439	34812047
Chr19	34733692	34946574	212883	-	LOC112442644	PLEKHG4	787892	protein_coding	NA	+	34899721	34909060
Chr19	34733692	34946574	212883	-	LOC112442644	SLC9A5	512686	protein_coding	solute carrier family 9 member A5	+	34875214	34894809
Chr19	34733692	34946574	212883	-	LOC112442644	TMEM208	507222	protein_coding	transmembrane protein 208	+	34855548	34857710
Chr19	34733692	34946574	212883	-	LOC112442644	TRADD	504707	protein_coding	TNFRSF1A associated via death domain	-	34792852	34798831
Chr19	53557659	53765311	207653	+	LOC101901951	CALM3	520277	protein_coding	calmodulin 3	+	53737061	53746135
Chr19	53557659	53765311	207653	+	LOC101901951	CCDC8	616838	protein_coding	coiled-coil domain containing 8	+	53691938	53694575
Chr19	53557659	53765311	207653	+	LOC101901951	GNG8	618470	protein_coding	G protein subunit gamma 8	-	53762359	53764516
Chr19	53557659	53765311	207653	+	LOC101901951	HIF3A	507699	protein_coding	hypoxia inducible factor 3 alpha subunit	+	53558986	53590524
Chr19	53557659	53765311	207653	+	LOC101901951	PNMA8A	532062	protein_coding	PNMA family member 8A	+	53647296	53651183
Chr19	53557659	53765311	207653	+	LOC101901951	PNMA8B	100140571	protein_coding	NA	-	53695076	53700934
Chr19	53557659	53765311	207653	+	LOC101901951	PPP5C	510245	protein_coding	protein phosphatase 5 catalytic subunit	+	53592617	53613177
Chr19	53557659	53765311	207653	+	LOC101901951	PTGIR	520278	protein_coding	prostaglandin I2 receptor	-	53748518	53755899
Chr20	22346281	22589006	242726	+	LOC112442993	CRK	512841	protein_coding	CRK proto-oncogene, adaptor protein	-	22566859	22586885
Chr20	22346281	22589006	242726	+	LOC112442993	DOC2B	785428	protein_coding	NA	+	22471978	22494851
Chr20	22346281	22589006	242726	+	LOC112442993	RPH3AL	617294	protein_coding	rabphilin 3A like (without C2 domains)	+	22352704	22440867
Chr20	22346281	22589006	242726	+	LOC112442993	YWHAE	282125	protein_coding	tyrosine 3-monooxygenase/tryptophan 5-monooxygenase activation protein epsilon	-	22513993	22548938
Chr21	5279453	5505863	226411	+	LOC112443219	BOD1	540063	protein_coding	biorientation of chromosomes in cell division 1	-	5319516	5331743
Chr21	65367946	65577580	209635	+	LOC104975445	ADCY2	510708	protein_coding	NA	-	65388703	65843071
Chr21	65367946	65577580	209635	+	LOC104975445	C20H5orf49	100140616	protein_coding	NA	+	65368441	65384035
Chr22	57801555	58007187	205633	-	LOC104975607	BTBD7	100300409	protein_coding	NA	-	57857964	57947055
Chr22	57801555	58007187	205633	-	LOC104975607	GON7	505131	protein_coding	GON7, KEOPS complex subunit	-	57823065	57830906
Chr22	57801555	58007187	205633	-	LOC104975607	LOC100300759	100300759	protein_coding	NA	+	57973268	57974504
Chr22	57801555	58007187	205633	-	LOC104975607	TMEM251	768076	protein_coding	transmembrane protein 251	+	57810670	57813380
Chr22	57801555	58007187	205633	-	LOC104975607	UBR7	505130	protein_coding	ubiquitin protein ligase E3 component n-recognin 7 (putative)	+	57831036	57847915
Chr23	49871476	50093468	221993	+	LOC104969916	CACNA2D2	785909	protein_coding	NA	+	49846478	49986838
Chr23	49871476	50093468	221993	+	LOC104969916	CYB561D2	523966	protein_coding	cytochrome b-561 domain containing 2	-	49994641	49997651
Chr23	49871476	50093468	221993	+	LOC104969916	HYAL1	515397	protein_coding	hyaluronoglucosaminidase 1	+	50029801	50036547
Chr23	49871476	50093468	221993	+	LOC104969916	HYAL2	281838	protein_coding	hyaluronoglucosaminidase 2	+	50018125	50026841
Chr23	49871476	50093468	221993	+	LOC104969916	HYAL3	616562	protein_coding	hyaluronoglucosaminidase 3	+	50033610	50039440
Chr23	49871476	50093468	221993	+	LOC104969916	IFRD2	767939	protein_coding	interferon related developmental regulator 2	+	50039579	50066777
Chr23	49871476	50093468	221993	+	LOC104969916	LSMEM2	616532	protein_coding	NA	-	50066653	50072696
Chr23	49871476	50093468	221993	+	LOC104969916	NAA80	104968404	protein_coding	NA	+	50033535	50036550
Chr23	49871476	50093468	221993	+	LOC104969916	NPRL2	508487	protein_coding	NPR2 like, GATOR1 complex subunit	+	49997734	50001018
Chr23	49871476	50093468	221993	+	LOC104969916	RASSF1	510276	protein_coding	Ras association domain family member 1	+	50006893	50015924
Chr23	49871476	50093468	221993	+	LOC104969916	SEMA3B	539996	protein_coding	semaphorin 3B	-	50084354	50095483
Chr23	49871476	50093468	221993	+	LOC104969916	TMEM115	532459	protein_coding	transmembrane protein 115	+	49989078	49993816
Chr23	49871476	50093468	221993	+	LOC104969916	TUSC2	100848754	protein_coding	NA	+	50016728	50019632
Chr23	49871476	50093468	221993	+	LOC104969916	ZMYND10	528799	protein_coding	zinc finger MYND-type containing 10	+	50002503	50006749
Chr2	71835677	72049982	214306	-	LOC112442721	BDH1	534090	protein_coding	3-hydroxybutyrate dehydrogenase 1	-	71964466	72000614
Chr3	682905	953399	270495	-	LOC107131946	HERC2	535440	protein_coding	HECT and RLD domain containing E3 ubiquitin protein ligase 2	-	719757	952956
Chr3	682905	953399	270495	-	LOC107131946	OCA2	524289	protein_coding	NA	-	424418	704998
Chr3	120235184	120438192	203009	+	LOC112446053	A3GALT2	617693	protein_coding	NA	+	120393879	120404870
Chr3	120235184	120438192	203009	+	LOC112446053	LOC101906781	101906781	protein_coding	NA	+	120225562	120256038
Chr3	120235184	120438192	203009	+	LOC112446053	PHC2	537511	protein_coding	polyhomeotic homolog 2 (Drosophila)	+	120344429	120393885
Chr3	120235184	120438192	203009	+	LOC112446053	ZNF362	508065	protein_coding	zinc finger protein 362	-	120410034	120450668
Chr5	111851459	112077058	225600	+	LOC104972592	CUL1	407228	protein_coding	cullin 1	+	111930973	112019196
Chr5	111851459	112077058	225600	+	LOC104972592	EZH2	509106	protein_coding	enhancer of zeste 2 polycomb repressive complex 2 subunit	-	112024327	112081400
Chr6	96789847	97029909	240063	-	LOC112447111	DDX47	534721	protein_coding	DEAD-box helicase 47	-	97017445	97030497
Chr6	96789847	97029909	240063	-	LOC112447111	FAM234B	512120	protein_coding	NA	-	96786663	96826944
Chr6	96789847	97029909	240063	-	LOC112447111	GPRC5A	516026	protein_coding	G protein-coupled receptor class C group 5 member A	-	96960382	96980220
Chr6	96789847	97029909	240063	-	LOC112447111	GPRC5D	534963	protein_coding	G protein-coupled receptor class C group 5 member D	+	96929515	96937903
Chr6	96789847	97029909	240063	-	LOC112447111	HEBP1	533227	protein_coding	heme binding protein 1	+	96875437	96912825
Chr7	31766692	32020233	253542	+	LOC101907246	GRID2	536367	protein_coding	NA	-	30777657	32379105
Chr8	9865344	10072309	206966	-	LOC101907603	LOC100295806	100295806	protein_coding	NA	+	10022869	10023816
Chr9	38309514	38518263	208750	+	LOC112448034	IL33	507054	protein_coding	interleukin 33	-	38472458	38601092
Chr9	38309514	38518263	208750	+	LOC112448034	TPD52L3	767900	protein_coding	NA	-	38439231	38440396
Chr9	38309514	38518263	208750	+	LOC112448034	UHRF2	613759	protein_coding	ubiquitin like with PHD and ring finger domains 2	-	38319316	38392208
Chr9	91274157	91480694	206538	-	LOC112448083	GRIN3A	100295209	protein_coding	glutamate ionotropic receptor NMDA type subunit 3A	-	91311443	91511994
Chr9	91274157	91480694	206538	-	LOC112448083	PPP3R2	617585	protein_coding	protein phosphatase 3 regulatory subunit B, beta	-	91335467	91336369
Chr9	91274157	91480694	206538	-	LOC112448083	RNF20	513326	protein_coding	ring finger protein 20	+	91277019	91302627
Chr11	66439141	66682645	243505	+	LOC112448806	BMP4	407216	protein_coding	bone morphogenetic protein 4	-	66518533	66532572
Chr11	66439141	66682645	243505	+	LOC112448806	SMIM27	112448580	protein_coding	NA	+	66599380	66599544
Chr12	55348549	55631981	283433	+	LOC104976344	CTNNA2	527492	protein_coding	catenin alpha 2	-	54799095	56160270
Chr13	23430520	23690103	259584	+	LOC112449268	FREM2	527601	protein_coding	NA	-	23296800	23449142
Chr13	23430520	23690103	259584	+	LOC112449268	UFM1	530547	protein_coding	ubiquitin fold modifier 1	-	23680671	23695013
[truncated: 3,701 more rows]
[truncated: 1 more columns]
