# Supplementary material for: Bovine Adipocyte-Derived Exosomes Transport LncRNAs to Regulate Adipogenic Transdifferentiation of Bovine Muscle Satellite Cells
Source: Animals (Basel). 2025 Nov 30;15(23):3459. doi: 10.3390/ani15233459 (PMC12691046; doi:10.3390/ani15233459)
Supplement: Supplementary file 1 [file animals-15-03459-s001.zip › TableS6.xlsx]

## Sheet: BP
Category	Term	Count	%	PValue	Genes	List Total	Pop Hits	Pop Total	Fold Enrichment	Bonferroni	Benjamini	FDR
GOTERM_BP_DIRECT	GO:0006357~regulation of transcription by RNA polymerase II	278	7.552295571855475	2.639136675411809E-8	ZNF296, SPI1, ZNF174, FOXI1, RBPJ, BACH1, BACH2, CISD3, IKZF5, CREB3L2, BBX, KAT8, CCNL2, CCNL1, SOX6, ZNF169, VRTN, TP63, SOX5, MEF2A, HES6, NKX2-8, NKX2-6, SP110, PRKCB, LOC101904435, EBF1, LOC785630, MED9, ZNF705A, ZNF10, RFX3, RFX1, HNF1A, ZSCAN20, ZNF710, ATF5, ATF6, CLOCK, ZNF398, ZBTB8A, TSHZ3, CTBP2, HOXD1, TSHZ1, SHOX2, TSHZ2, ZNF25, MTDH, BRIP1, ZNF704, PRDM16, LOC101902926, HESX1, HOXC…	3143	1328	20393	1.3582617137337132	1.3442858771006705E-4	1.3443762224547756E-4	1.3398896901065755E-4
GOTERM_BP_DIRECT	GO:0016310~phosphorylation	109	2.961151860907362	4.109901152374873E-6	TSKS, MYLK2, PANK3, IGF1R, HYKK, RPS6KA5, PPIP5K2, CLP1, RPS6KA2, STK16, PIP4K2B, PIP4K2C, PRKACA, PRKACB, XYLB, PRKCG, PDGFRA, DAPK1, PRKCB, PRKCE, PRKCA, TNNI3K, MELK, PRKD3, SHPK, AKIP1, CMPK1, ALPK3, PRKD2, PRKD1, ALPK1, AURKAIP1, CSNK1G1, CDKL1, IPPK, CERKL, MST1R, STK4, GRK3, STK33, PRKAR2B, IRAK2, PIP5K1B, TRPM7, NADK, SRPK2, PLK2, TNK2, BRAF, MOB1A, CDK7, STK24, CDK5, ADCK1, CDK4, TOLLIP,…	3143	463	20393	1.5275036094471652	0.020718245400611512	0.010467918235098803	0.010432984075303615
GOTERM_BP_DIRECT	GO:0006886~intracellular protein transport	61	1.657158380874762	2.4485233420730156E-5	CLTC, AP2A1, ABCA12, AP2A2, TOMM22, RPH3A, AP1G1, KIF13A, TMED2, ARFIP2, VPS35, AP3S2, TMED7, TRIM23, WLS, ARL11, TMED9, VPS33A, COG3, AP3B1, MYO7A, AP3B2, STX1B, ARL4A, RAB31, LOC785503, RABL3, C19H17ORF75, EXOC6, NAPB, RAB5B, SEC23A, COPB1, USO1, STX11, GGA1, SNX1, GRK2, SNX27, SCFD2, RAB23, VTI1A, AP2S1, STX4, SNX9, CHML, RAB6B, AP1M1, RPH3AL, SEC24B, EXOC6B, LOC509184, MLPH, APPBP2, SNX17, RA…	3143	232	20393	1.7059982775077625	0.11726417852012427	0.03537428164101103	0.03525622848280585
GOTERM_BP_DIRECT	GO:0045944~positive regulation of transcription by RNA polymerase II	135	3.6674816625916873	2.77772136953365E-5	SPI1, KDM1B, FHOD1, CCNC, RORA, PARK7, AHR, RBPJ, CISD3, IL4I1, RUVBL2, TNFSF11, KAT8, LOC525415, EP300, SAMD11, DDX17, LMO1, MEF2A, SMARCC1, SLC30A9, MEF2C, LMO4, MAMSTR, OSR1, WNT5A, PTOV1, RFX3, HNF1A, BHLHA15, ISL1, ISL2, FIZ1, PRKD1, TOX, CTBP2, MAX, CTR9, AGAP2, NEUROD1, ZNF827, GALR3, GALR1, DVL1, HOXC4, ALX1, ZNF148, BCL9L, WWTR1, AKIRIN2, ZNF263, TGFB1, WNT3A, SMARCA5, GDF2, MICAL2, SMAR…	3143	624	20393	1.403737548642894	0.13194403604544447	0.03537428164101103	0.03525622848280585
GOTERM_BP_DIRECT	GO:0050804~modulation of chemical synaptic transmission	24	0.6519967400162999	4.446086583096899E-5	CX3CR1, GRIA1, NTNG1, GRID2, WNT3A, GRID1, DGKB, SLC7A11, GRIK2, BTBD9, PPP1R9A, NTF4, PTPRD, AKAP12, LRFN2, PLCB4, GRIN3A, RPS6KB1, PTPRA, PRKAR2B, CDH11, NPTN, EPHB1, GRIA4	3143	64	20393	2.4331450843143494	0.20267163638372798	0.036625594882627434	0.03650336576739291
GOTERM_BP_DIRECT	GO:0007628~adult walking behavior	12	0.32599837000814996	4.937372306784218E-5	ABHD12, UCHL1, KCNJ10, FKRP, NPC1, GBX1, KCNMA1, KLHL1, CEND1, CTNS, OXR1, SCN1A	3143	20	20393	3.893032134902959	0.22237894904268074	0.036625594882627434	0.03650336576739291
GOTERM_BP_DIRECT	GO:0006887~exocytosis	27	0.7334963325183375	5.032963568480409E-5	EXOC3L1, TRIM72, SNAP25, EXOC3L2, WIPF3, SNAP23, DOC2B, LIN7B, STX11, RPH3A, PAK1, SCRN1, CCL3, STX4, RPH3AL, KCNB1, EXOC7, EXOC6B, MICAL3, UNC13D, RAB11A, STXBP5L, EXOC4, EXOC6, EXOC5, LLGL2, EXOC1	3143	77	20393	2.2751486502679628	0.22615649528792026	0.036625594882627434	0.03650336576739291
GOTERM_BP_DIRECT	GO:0006468~protein phosphorylation	98	2.6623200217332244	7.287878240706434E-5	MYLK2, ULK4, MYLK3, SLK, RPS6KA5, RPS6KA2, STK16, KDR, PRKACA, EPHB1, PRKACB, PRKCG, PDGFRA, DAPK1, PRKCB, DAPK2, LMTK3, LMTK2, PRKCA, TNNI3K, MELK, PRKD3, SIK3, ALPK3, PRKD2, PRKD1, ALPK1, EPHA1, CDKL1, BRSK2, PKDCC, MST1R, STK4, GRK3, STK33, GRK2, IRAK2, TRPM7, SRPK2, TGFB1, EIF2AK1, PLK2, TNK2, DCLK2, EIF2AK2, BRAF, DCLK1, CDK7, STK24, CDK5, ADCK1, CDK4, CDK3, WNK2, CDK2, MAP3K10, BMPR1B, CDK1…	3143	434	20393	1.465119620662404	0.3101340986602791	0.04199863692619306	0.04185847657524189
GOTERM_BP_DIRECT	GO:0055085~transmembrane transport	82	2.227655528389025	7.4202538738857E-5	LOC101904722, SLC23A3, SLC44A5, SLC23A2, SLC35B2, SLC44A3, SLC46A2, SLC44A1, SLC35F1, ABCA12, SLC4A5, SLC22A13, SLC22A14, FLVCR1, FLVCR2, LOC104968422, SLC26A10, LOC100337076, SLC37A3, SLC18A3, LOC530689, SLC15A1, SLC30A9, SVOP, SLC13A4, SLC30A5, ABCC6, KCNAB1, SLCO1C1, SLC5A9, MIP, LOC112442378, KCNMA1, SLCO2A1, KCNQ5, SLC18B1, HCN4, SLC22A4, OCA2, CATSPER3, SLC22A5, ABCB1, ABCB6, SLC43A2, SLC45…	3143	349	20393	1.5244920490068894	0.3147707031833318	0.04199863692619306	0.04185847657524189
GOTERM_BP_DIRECT	GO:0001822~kidney development	22	0.5976636783482749	8.313068407051177E-5	ACE, ZBTB14, WFS1, TRAF3IP1, SCHIP1, C1GALT1, WNT5A, GREB1L, ARID5B, LRP2, SULF1, PCSK5, RHOA, TGFBR1, BICC1, BMP6, BMP4, TBC1D32, ITGA8, ANKS6, FREM2, ADAMTS6	3143	58	20393	2.461112269191526	0.3452392041418296	0.04234677046551869	0.04220544830259883
GOTERM_BP_DIRECT	GO:0001764~neuron migration	28	0.7606628633523499	1.1982826132941231E-4	YWHAE, BARHL2, GPM6A, NDNF, UNK, RELN, ALKBH1, SPOCK1, APBB2, RAC1, KIAA0319, PRKG1, ATOH1, DRGX, FKRP, ELP3, CCK, POMGNT2, DCLK1, RHOA, ACAP3, DAB1, AXL, ABI1, DDIT4, CRK, MATN2, CDK5R1	3143	85	20393	2.1373509760251537	0.45688909666226507	0.055491378473820574	0.05530618934267512
GOTERM_BP_DIRECT	GO:0007030~Golgi organization	28	0.7606628633523499	1.4931071935934547E-4	USP6NL, UBXN2A, LOC516849, GOLGA5, FAM174B, RAB29, TMED2, TMED7, RAB6B, SEC16B, COG8, ATP8B4, TMED9, HACE1, ATP8B2, COG3, COG2, VPS13B, LYSMD3, LOC509184, VMP1, GOLPH3, RAB30, HOOK1, ZW10, GORASP1, TRIP11, PRKD1	3143	86	20393	2.11249805769928	0.5326353973025406	0.06338240036804214	0.06317087684894974
GOTERM_BP_DIRECT	GO:0051216~cartilage development	15	0.40749796251018744	1.83896962909277E-4	CSGALNACT1, ERRFI1, MKKS, ZBTB16, SULF1, BMP4, BMP3, HYAL1, DDRGK1, HYAL2, HOXC4, HOXD3, CNMD, MATN3, CD44	3143	33	20393	2.949266768865878	0.6081425974215944	0.072059317619989	0.07181883697618456
GOTERM_BP_DIRECT	GO:0007339~binding of sperm to zona pellucida	14	0.38033143167617495	2.414398868846158E-4	TEX101, LOC100847151, PRSS37, ADAM32, ZPBP, LOC112442047, ADAM2, LOC112442049, LOC112442048, ADAM1A, ADAM3A, ZP3, ZP2, CCT5	3143	30	20393	3.0279138827023013	0.7077200726205912	0.08784962741358805	0.08755645040808532
GOTERM_BP_DIRECT	GO:0035556~intracellular signal transduction	76	2.0646563433849496	2.934882416205308E-4	MYLK2, CXCL8, CAB39L, DGKB, DGKA, HSPB1, MYLK3, PREX2, FLCN, PREX1, TCL1A, RPS6KA5, RPS6KA2, PRKCG, CISH, DAPK1, PRKCB, PRKCE, DAPK2, NRG1, PRKCA, IRAK4, OXSR1, DGKZ, TGFBR1, ZAP70, KCTD9, HCK, DEPDC7, MELK, NRG3, PRKD3, KIT, DDIT4, SPATA13, RASA2, ARHGEF3, SIK3, PRKD2, LCP2, PRKD1, DGKH, BRSK2, CAB39, PSEN2, NLRC5, ADCY2, NOD1, STK4, PLD1, ADCY7, CAMKK1, PAK1, MAPK7, ASB10, IRAK2, MKNK1, DVL1, E…	3143	331	20393	1.4897806759950902	0.7758071214063588	0.0993250937535972	0.09899362013879329
GOTERM_BP_DIRECT	GO:0007605~sensory perception of sound	27	0.7334963325183375	3.119751668742747E-4	SCARB2, THRB, USP53, TOMT, LRP2, TMTC4, ESPNL, MYO6, CDH23, EPS8L2, ATP6V0A4, LRIG2, ASIC2, TUB, GRXCR1, SRRM4, ADGRV1, HOMER2, WFS1, LHFPL3, MYO7A, SVOPL, MYO3B, KCNMA1, MYO3A, PKHD1L1, GRAP	3143	85	20393	2.061017012595684	0.7959620855642444	0.0993250937535972	0.09899362013879329
GOTERM_BP_DIRECT	GO:0030318~melanocyte differentiation	10	0.271665308340125	3.6062850035374264E-4	LRMDA, OCA2, MEF2C, KIT, TYRP1, MITF, ADAMTS9, SLC24A5, GLI3, ADAMTS20	3143	17	20393	3.8166981714734893	0.8407647969350447	0.10806126945893911	0.10770064095858536
GOTERM_BP_DIRECT	GO:0046627~negative regulation of insulin receptor signaling pathway	12	0.32599837000814996	4.0324779030546964E-4	TRIM72, GSK3A, ZNF592, GRB14, RPS6KB1, PRKCB, GRB10, INPP5K, PTPRJ, PIP4K2B, PIP4K2C, NCK1	3143	24	20393	3.244193445752466	0.8718506014810896	0.11411912465644791	0.1137382795211594
GOTERM_BP_DIRECT	GO:0007411~axon guidance	40	1.0866612333605	5.35168371335906E-4	NRP1, CYFIP1, ARHGEF25, LOC530599, SEMA3B, SEMA3G, SEMA3F, GLI3, ARHGAP35, ROBO1, EFNB2, CDH4, RELN, CHADL, KIF5A, DVL1, NPTN, DAG1, NCAM1, APBB2, NRCAM, HMCN1, EPHB1, ATOH1, DRGX, CNTN6, LAMB2, WNT3A, SEMA4B, SEMA6D, WNT5A, UNC5C, ETV1, UNC5D, RTN4RL1, MYOT, CNTN3, EPHA1, MATN2, CDK5R1	3143	150	20393	1.730236504401315	0.9345767394570441	0.13773136702646127	0.13727172171051116
GOTERM_BP_DIRECT	GO:0035249~synaptic transmission, glutamatergic	15	0.40749796251018744	5.407591952354192E-4	UNC13B, GRIA1, NAPB, GRID2, UNC13A, GRID1, GRIK2, NR3C1, GRIN2B, CDH8, GRIN2D, GRIN3A, TNR, SLC17A7, GRIA4	3143	36	20393	2.7034945381270545	0.9364146641853602	0.13773136702646127	0.13727172171051116
GOTERM_BP_DIRECT	GO:0043161~proteasome-mediated ubiquitin-dependent protein catabolic process	46	1.2496604183645748	6.856519358071638E-4	TRIM71, USP14, TRIM72, GSK3A, UBXN2A, ZFAND2B, AMBRA1, AGAP3, FBXO22, RMND5B, COP1, HERC2, RMND5A, HERC1, PSMB3, TRIM3, PSMD1, FEM1C, PSMF1, HNRNPA0, USP25, HACE1, AREL1, FBXL19, WWP2, KLHL3, ARMC8, USP28, SIRT2, PSMA5, RNF145, PSMA6, ITCH, PSMA4, KBTBD6, APPBP2, PSMC3, PSMA1, PSMC4, DDIT3, SPOPL, TRIP12, NHLRC1, KCTD17, CLOCK, NFE2L2	3143	182	20393	1.6399219615891585	0.9696181199914026	0.16079780908408242	0.1602611850647598
GOTERM_BP_DIRECT	GO:0043408~regulation of MAPK cascade	13	0.35316490084216245	6.944546132410313E-4	PAK1, TAOK3, FLT4, GRAP2, FSHR, KDR, GRB2, GRAP, STK4, CD24, PAK5, PAK4	3143	29	20393	2.9085872272263487	0.9709512754914718	0.16079780908408242	0.1602611850647598
GOTERM_BP_DIRECT	GO:0002027~regulation of heart rate	9	0.24449877750611246	7.299020200020504E-4	SCN10A, FKBP1B, SHOX2, CALM3, SCN5A, TNNI3K, GPD1L, BVES, CACNA1G	3143	15	20393	3.893032134902959	0.9757533904200902	0.16165742999523672	0.1611179371978439
GOTERM_BP_DIRECT	GO:0043525~positive regulation of neuron apoptotic process	13	0.35316490084216245	9.964644308693613E-4	GSK3A, NR3C1, BBC3, CASP9, CASP14, CDK5, DDIT3, CASP4, CCL3, LOC525415, CASP2, BAX, CDK5R1	3143	30	20393	2.811634319652137	0.9937708819038746	0.21052997860431524	0.20982738542876103
GOTERM_BP_DIRECT	GO:0006508~proteolysis	107	2.9068187992393373	0.0010332252581680176	PARK7, APEH, LACTB, ANPEP, CAPN5, CPA3, USP8, PRSS53, ADAM2, PREPL, RBP3, ADAM1A, DPEP1, LAP3, MASP1, CPB2, CPB1, KLK5, HTRA1, KLK4, TRHDE, KLK8, KLK7, KLK6, LOC112442047, ADAMTS16, NLN, ATXN3, DPP6, LOC104972276, ADAMTS19, LOC112442049, LOC112442048, LOC100140490, USP50, PAG2, PAG5, CPA6, ZRANB1, ACE, NRDC, TMPRSS15, CYLD, LOC112441463, BMP1, TPP2, LGMN, PCSK2, CPO, KDM8, LOC100847151, CASP9, PA…	3143	517	20393	1.3428576351857402	0.994835620920817	0.21052997860431524	0.20982738542876103
GOTERM_BP_DIRECT	GO:0045669~positive regulation of osteoblast differentiation	15	0.40749796251018744	0.0013649618868298973	GDF10, WWTR1, MEF2C, ZHX3, ATRAID, GLI3, BMP6, SCUBE2, BMP4, NELL1, FAM20C, PRKD1, IL6ST, BMPR1B, TP63	3143	39	20393	2.4955334198095893	0.9990488754562551	0.2608678151280822	0.25999723152832227
GOTERM_BP_DIRECT	GO:0007165~signal transduction	107	2.9068187992393373	0.0013826915996188105	FAM13B, FAM13A, CBLC, ARHGAP35, SYDE1, ARHGAP42, RASSF2, RGS3, RASSF4, GRAP2, PDE8A, MAGI1, CHRNB2, CHRNB4, MAGI3, THOC1, ANK3, VRK3, TOM1L1, MOB3C, RIN3, CSNK1G2, CSNK1G1, NDRG4, CHRNA5, PDE1C, CHRNA7, PDE1A, NPR3, OR1I1, ARHGAP17, ARHGAP15, SCUBE2, FAM83F, FAM83E, SRGAP3, STARD13, TNK2, BRAF, ARHGAP26, NFKB1, LRRC63, ARHGAP24, PLCXD3, GKAP1, CDK4, MOB2, CDK3, CDK2, GRB2, GRAP, NFKBIE, NFKBIB, Y…	3143	521	20393	1.3325477876987095	0.9991311194927459	0.2608678151280822	0.25999723152832227
GOTERM_BP_DIRECT	GO:0033700~phospholipid efflux	7	0.19016571583808747	0.0015938744341753397	BSP5, APOA1, APOA4, APOE, BSP3, ABCA12, BSP1	3143	10	20393	4.5418708240534515	0.9997041546602716	0.2899712988460421	0.28900358936815
GOTERM_BP_DIRECT	GO:0008285~negative regulation of cell population proliferation	41	1.1138277641945125	0.0019507926100033436	HDAC4, BTG2, BTG1, INPPL1, PTPRJ, CIB1, AMBRA1, PDS5B, CTCF, SAV1, CYP27B1, MTBP, ERBB4, CLMN, RPS6KA2, RB1CC1, WDR6, FNIP1, ZNF268, CER1, E2F7, NKX3-1, DIS3L2, GDF11, CDKN2B, TGFB1, CDKN2A, ZBTB16, TNFRSF9, ITGA1, WNT9A, SMARCA2, CBFA2T3, ST18, SULT2B1, BMP4, BCL6, STRN, ATF5, EEF1E1, GPLD1	3143	165	20393	1.6122658336466802	0.9999521310276344	0.32490749981929706	0.32382319917207913
GOTERM_BP_DIRECT	GO:0007160~cell-matrix adhesion	21	0.5704971475142625	0.0020463246637857906	CD63, ITGAM, ITGA4, COL13A1, ITGB4, ITGA2, ITGA1, ITGAE, NID1, RHOA, P2RX5, BCL6, CDK5, ZYX, ITGA8, ITGBL1, ITGA7, ITGAV, HOXD3, FREM1, ITGA9	3143	67	20393	2.033673503307516	0.9999706041729599	0.32490749981929706	0.32382319917207913
GOTERM_BP_DIRECT	GO:0006915~apoptotic process	60	1.6299918500407498	0.0020717286160701846	ERRFI1, TNFAIP8, FASTKD2, C1H3ORF38, INPPL1, CIB1, NOC2L, PDCD2L, TCHP, PYCARD, PIDD1, LGALS1, OPA1, CASP4, PEA15, TP63, RBM5, MEF2A, MEF2C, PRKCB, UNC5C, PRKCA, DYNLL1, TGFBR1, ADAMTS20, RNF144B, DDIT3, IRF1, DDIT4, TAX1BP1, CHI3L1, TMBIM6, FAM32A, ELMO3, PPP1R15A, SGMS1, SLC5A11, STK4, SAV1, DEDD2, TFPT, PAK1, ZMAT3, BNIP2, SUDS3, PAK5, BCL2L14, WWOX, TIGAR, CDKN2A, TNFRSF9, CIDEC, AIMP2, TPX2,…	3143	266	20393	1.463545915377052	0.9999741792614146	0.32490749981929706	0.32382319917207913
GOTERM_BP_DIRECT	GO:0031146~SCF-dependent proteasomal ubiquitin-dependent protein catabolic process	19	0.5161640858462374	0.0020831301721905594	WWTR1, DMAC2, FBXO38, FBXO17, FBXO36, CUL1, FBXL15, NCCRP1, FBXO33, FBXO31, FBXL8, AMN1, FBXO4, LOC525426, LOC112442405, LOC112442404, FBXL2, FBXL4, FBXO9	3143	58	20393	2.125506050665409	0.9999756391446283	0.32490749981929706	0.32382319917207913
GOTERM_BP_DIRECT	GO:0006897~endocytosis	32	0.8693289866883999	0.002104818903423008	RAB5B, HIP1, INPPL1, LRP4, EEA1, RINL, DPYSL2, MYO6, SNX9, EPS15, REPS1, RALBP1, SORT1, TNK2, HIP1R, EPS15L1, MYO7A, EPN1, LRP1B, NME1, MIB1, EPN2, MYO1D, EPN3, MYO1C, NPC1, HEATR5B, MYCBPAP, ENTHD1, RAB17, CSNK1G2, CSNK1G1	3143	120	20393	1.730236504401315	0.9999781922954665	0.32490749981929706	0.32382319917207913
GOTERM_BP_DIRECT	GO:0019933~cAMP-mediated signaling	14	0.38033143167617495	0.0025040510123329777	PDE1C, WIPF1, PDE4D, PDE1A, PDE3B, AHR, PDE11A, PDE10A, PDE3A, PDE5A, PDE7B, PDE7A, PDE8A, CAP2	3143	37	20393	2.455065310299163	0.9999971597910906	0.3711945137712495	0.3699557413460215
GOTERM_BP_DIRECT	GO:0001649~osteoblast differentiation	17	0.4618310241782124	0.0025504138166458053	GDF10, WWTR1, MEF2C, WNT3A, SHOX2, LEF1, GDF2, GLI1, GLIS1, GLI3, BMP6, BMP4, BMP3, TP53INP2, CCL3, BMPR1B, MEF2D	3143	50	20393	2.2060515431116765	0.9999977585855672	0.3711945137712495	0.3699557413460215
GOTERM_BP_DIRECT	GO:0030501~positive regulation of bone mineralization	12	0.32599837000814996	0.002658724151804621	BMP4, KL, NELL1, MEF2C, PKDCC, OSR1, FAM20C, ISG15, BMPR1B, ATRAID, SLC8A1, BMP6	3143	29	20393	2.6848497482089373	0.9999987109139447	0.37620946748035383	0.3749539588531128
GOTERM_BP_DIRECT	GO:0035725~sodium ion transmembrane transport	19	0.5161640858462374	0.0031552532711102764	HCN4, SLC12A3, SLC6A16, OSR1, SLC12A1, ATP1A4, SLC8A1, CACNA1G, LOC785933, SCN10A, SCNN1D, SCN9A, SCN7A, SCN5A, ASIC2, KCNK1, ASIC3, HCN1, SCN1A	3143	60	20393	2.054655848976562	0.9999998979977128	0.4344016260279932	0.4329519150655912
GOTERM_BP_DIRECT	GO:0033627~cell adhesion mediated by integrin	13	0.35316490084216245	0.0034785906761888334	ITGAM, ITGA4, ITGB4, ITGA2, ITGA1, ITGAE, P2RX5, MMRN1, ITGA8, ITGBL1, ITGA7, ITGAV, ITGA9	3143	34	20393	2.480853811457768	0.9999999804605977	0.4496854991588645	0.4481847819453386
GOTERM_BP_DIRECT	GO:0030198~extracellular matrix organization	35	0.9508285791904374	0.003490340920688513	COL17A1, VIT, COL15A1, COL13A1, HPSE2, NDNF, DMP1, FBLN1, HSD17B12, RXFP1, THSD4, ADAMTS16, ADAMTS2, ADAMTS19, ADAMTSL3, TNR, APBB2, ADAMTS9, IMPG1, ADAMTS6, CSGALNACT1, PDGFRA, MMP1, WNT3A, MMP3, COL23A1, MMP8, ADAMTS20, MMP12, COL1A1, LOC112441463, SMOC2, MMP19, VWA1, MATN3	3143	139	20393	1.6337664834724648	0.9999999815996806	0.4496854991588645	0.4481847819453386
GOTERM_BP_DIRECT	GO:0010976~positive regulation of neuron projection development	18	0.4889975550122249	0.003542174578014486	AVIL, FBXO38, WNT5A, STMN2, TWF2, TWF1, NDNF, ARHGAP35, RAP1A, LRRC7, DVL1, EP300, SLC25A20, APOE, APBB1, PRKD1, TOX, NCK1	3143	56	20393	2.0855529294122994	0.9999999858827754	0.4496854991588645	0.4481847819453386
GOTERM_BP_DIRECT	GO:0006470~protein dephosphorylation	32	0.8693289866883999	0.0036193768090917637	PTPRT, PTPRR, PPM1M, PDXP, PTPRM, PTPRJ, PPM1D, DUSP15, PTPDC1, PTPRF, PTPRG, PPM1G, DUSP12, PPP4R1, DUSP10, PPP4R2, PPP2R5E, PTPMT1, ILKAP, PTPRN2, STYX, PPP2R5A, PPP4R3A, SSH3, CDC25A, PPP1CA, SSH1, PTPRD, PPM1A, PPM1B, PTPRB, PTPRA	3143	124	20393	1.674422423614176	0.9999999904864773	0.4496854991588645	0.4481847819453386
GOTERM_BP_DIRECT	GO:0006811~monoatomic ion transport	19	0.5161640858462374	0.0038429676165178026	GRIA1, GRID2, GABRB1, CATSPER3, GRID1, SLCO5A1, TPC3, GRIK2, GRIN2B, NALCN, GRIN2D, SLCO1C1, GLRA1, GRIN3A, SLCO3A1, SLCO2A1, SLCO1B3, SLCO1A2, GRIA4	3143	61	20393	2.020972966206454	0.9999999969672281	0.46609707234623066	0.46454158545383056
GOTERM_BP_DIRECT	GO:0006744~ubiquinone biosynthetic process	8	0.21733224667209997	0.0041966014617114186	COQ3, PDSS2, PDSS1, COQ8A, COQ9, COQ7, COQ6, COQ5	3143	15	20393	3.46047300880263	0.9999999995030194	0.49715088013855735	0.49549175863043887
GOTERM_BP_DIRECT	GO:0043524~negative regulation of neuron apoptotic process	21	0.5704971475142625	0.004307082859986473	PRKCG, NRP1, MEF2C, WFS1, AGAP2, CBLC, NDNF, AMBRA1, GRIK2, OXR1, IL27RA, NTF4, TOX3, PIK3CA, MSH2, AXL, ALKBH1, GFRAL, APOE, IL6ST, LGMN	3143	71	20393	1.9191003481915996	0.9999999997175912	0.4986427292902521	0.49697862909434826
GOTERM_BP_DIRECT	GO:0031175~neuron projection development	22	0.5976636783482749	0.004476323531765145	PSD, GPM6A, STMN2, DTNBP1, STMND1, PTPRM, PPP1R9A, RAB11A, BLOC1S6, HERC1, CDK5, VAPA, BLOC1S1, CLMN, ALKBH1, FSHR, TMEM108, APOE, MAP4, ERCC6, ATXN10, CDK5R1	3143	76	20393	1.878217258067217	0.9999999998812	0.5067198237958144	0.5050287682393698
GOTERM_BP_DIRECT	GO:2000010~positive regulation of protein localization to cell surface	6	0.16299918500407498	0.006325228581990755	ERBB4, STX4, LRIG2, GPD1L, ABCA12, TM9SF4	3143	9	20393	4.325591261003288	0.9999999999999908	0.6751214334949581	0.6728683780631926
GOTERM_BP_DIRECT	GO:0007213~G protein-coupled acetylcholine receptor signaling pathway	6	0.16299918500407498	0.006325228581990755	GRK2, GNAQ, GNA11, AGRN, CDK5R1, GNAI2	3143	9	20393	4.325591261003288	0.9999999999999908	0.6751214334949581	0.6728683780631926
GOTERM_BP_DIRECT	GO:0006686~sphingomyelin biosynthetic process	5	0.1358326541700625	0.006494100950383382	SGMS1, SPTLC2, VAPA, ORMDL1, SGMS2	3143	6	20393	5.40698907625411	0.9999999999999961	0.6751214334949581	0.6728683780631926
GOTERM_BP_DIRECT	GO:0070972~protein localization to endoplasmic reticulum	5	0.1358326541700625	0.006494100950383382	PPP1R15A, YWHAE, VAPA, DDRGK1, UBAC2	3143	6	20393	5.40698907625411	0.9999999999999961	0.6751214334949581	0.6728683780631926
GOTERM_BP_DIRECT	GO:0016579~protein deubiquitination	20	0.54333061668025	0.006929513995996346	USP46, USP35, USP14, USP47, USP25, WDR48, USP53, USP42, DESI2, USP54, USP10, USP45, USP28, JOSD1, UCHL5, USP19, ATXN3, CYLD, UCHL1, LOC512323	3143	69	20393	1.880691852610125	0.9999999999999996	0.7059788859121077	0.703622851153469
GOTERM_BP_DIRECT	GO:0016477~cell migration	41	1.1138277641945125	0.007158693363596665	PPP1R37, ERRFI1, DOCK5, CD63, GSK3A, CD151, ITGB4, LOC530599, NEDD9, PIK3CD, PIK3C2G, MST1R, PIK3CB, PTPRF, SYDE1, PAK1, CRACR2B, SH3BP1, KDR, GPC5, CTNNA3, CTNNA2, RAC1, NCK1, NDEL1, ZRANB1, LAMB2, USP45, PRSS37, RHOA, FMNL3, FMNL2, PIK3CA, CDK5, AXL, ITGBL1, LCP1, DOCK2, CD24, CRK	3143	177	20393	1.5029596754333456	0.9999999999999999	0.7150271371404198	0.7126409060192209
GOTERM_BP_DIRECT	GO:0031032~actomyosin structure organization	12	0.32599837000814996	0.008246990034660612	EPB41L4B, FRMD5, EPB41L4A, ROCK1, LIMCH1, ROCK2, EPB41L3, MYO18B, TRPM7, MYH10, CNN3, CIT	3143	33	20393	2.3594134150927024	1	0.80788783147233	0.8051917001148448
GOTERM_BP_DIRECT	GO:0048240~sperm capacitation	9	0.24449877750611246	0.00974617361169392	CATSPER3, CABYR, CATSPERE, LOC100299268, BSP5, ROPN1L, BSP3, PRKACA, BSP1	3143	21	20393	2.7807372392163994	1	0.9026728795994333	0.899660425937637
GOTERM_BP_DIRECT	GO:0060325~face morphogenesis	9	0.24449877750611246	0.00974617361169392	PDGFRA, TGFB1, PLEKHA1, ANKRD11, SCHIP1, PAX9, LEF1, ARID5B, EP300	3143	21	20393	2.7807372392163994	1	0.9026728795994333	0.899660425937637
GOTERM_BP_DIRECT	GO:0042771~intrinsic apoptotic signaling pathway in response to DNA damage by p53 class mediator	9	0.24449877750611246	0.00974617361169392	PYCARD, DYRK2, SNW1, MSH2, DDIT4, TMEM109, EP300, TP63, BBC3	3143	21	20393	2.7807372392163994	1	0.9026728795994333	0.899660425937637
GOTERM_BP_DIRECT	GO:0010595~positive regulation of endothelial cell migration	12	0.32599837000814996	0.010527528858021216	NRP1, GPI, ZNF580, ROCK2, WNT5A, PIK3CD, PRKCA, RAC1, PIK3CB, FUT1, GPLD1, FOXP1	3143	34	20393	2.2900189028840936	1	0.9322052707704568	0.9290942598550469
GOTERM_BP_DIRECT	GO:0021987~cerebral cortex development	12	0.32599837000814996	0.010527528858021216	YWHAE, AKIRIN2, MKKS, CDH2, NSUN5, CELF1, BTBD3, PHACTR1, TACC2, MGARP, CRK, ATOH1	3143	34	20393	2.2900189028840936	1	0.9322052707704568	0.9290942598550469
GOTERM_BP_DIRECT	GO:0006511~ubiquitin-dependent protein catabolic process	43	1.1681608258625373	0.01061403724081007	PSMD11, UBE3C, UBA6, CBLC, UBE3B, HERPUD1, NUB1, HERC3, UCHL1, OS9, KCTD21, TP53INP2, FBXO4, ARIH2, FEM1C, PSMF1, HNRNPA0, RNF20, RNF43, KCTD19, NDFIP2, HACE1, AREL1, KLHL25, RC3H1, ISG15, WWP2, KLHL3, LOC788183, FBXO11, UCHL5, RBX1, MIB1, RNF144B, PSMA6, COPS3, ITCH, PSMA4, PSMA1, UBE2S, TOLLIP, HECW2, TRIP12	3143	192	20393	1.453128314243292	1	0.9322052707704568	0.9290942598550469
GOTERM_BP_DIRECT	GO:0042438~melanin biosynthetic process	6	0.16299918500407498	0.011056582729479807	OCA2, PMEL, ASIP, TYRP1, CTNS, SLC24A5	3143	10	20393	3.893032134902959	1	0.9546141088808499	0.9514283138571014
GOTERM_BP_DIRECT	GO:0043065~positive regulation of apoptotic process	38	1.0323281716924748	0.01173335599306611	MYLK2, MTCH2, C1H3ORF38, KLHL17, HTRA1, DDX20, MYLK3, SAV1, BBC3, NEUROD1, FLCN, TFPT, RASSF2, AIFM2, RPS6KA2, SMPD1, E2F1, APBB2, APBB1, ECT2, ZNF268, RBM5, DAPK1, SPHK2, ZBTB16, DAPK2, DKKL1, UNC5C, SHQ1, MELK, BCL6, STK17B, KCNMA1, BAX, MAP3K10, QRICH1, EEF1E1, GPLD1	3143	166	20393	1.4852933848023337	1	0.9961619238113127	0.9928374729466105
GOTERM_BP_DIRECT	GO:0071560~cellular response to transforming growth factor beta stimulus	10	0.271665308340125	0.012526201948221363	MEF2C, TGFB1, MAPK7, HYAL2, WNT5A, PDE3A, SOX6, NR3C1, TGFBR1, SOX5	3143	26	20393	2.4955334198095893	1	0.9970152301161118	0.9936879315468197
GOTERM_BP_DIRECT	GO:0098609~cell-cell adhesion	36	0.9779951100244498	0.012627865356946086	ITGAM, COL13A1, ITGB4, CTNND2, CTNND1, ITGAE, CELSR1, CELSR2, IGSF9, ROBO1, CDH2, PERP, CDH23, ITGAV, CTNNA3, NRCAM, CTNNA2, ITGA4, CNTN6, ITGA2, ITGA1, VMP1, P2RX5, DLG2, VNN1, LRRC7, ITGA8, ITGBL1, ITGA7, FAT3, CNTN3, TAX1BP3, TLN2, DSC1, DSC2, ITGA9	3143	156	20393	1.4973200518857535	1	0.9970152301161118	0.9936879315468197
GOTERM_BP_DIRECT	GO:2001242~regulation of intrinsic apoptotic signaling pathway	4	0.10866612333604998	0.012930081763920428	PYCARD, CYLD, PTPMT1, DAPK2	3143	4	20393	6.488386891504931	1	0.9970152301161118	0.9936879315468197
GOTERM_BP_DIRECT	GO:0015811~L-cystine transport	4	0.10866612333604998	0.012930081763920428	SLC7A9, SLC3A1, CTNS, SLC7A11	3143	4	20393	6.488386891504931	1	0.9970152301161118	0.9936879315468197
GOTERM_BP_DIRECT	GO:0048386~positive regulation of retinoic acid receptor signaling pathway	4	0.10866612333604998	0.012930081763920428	ASXL1, CTBP2, NR2C1, KLF2	3143	4	20393	6.488386891504931	1	0.9970152301161118	0.9936879315468197
GOTERM_BP_DIRECT	GO:0048341~paraxial mesoderm formation	4	0.10866612333604998	0.012930081763920428	WNT5A, LEF1, EXOC4, HNF1A	3143	4	20393	6.488386891504931	1	0.9970152301161118	0.9936879315468197
GOTERM_BP_DIRECT	GO:0048705~skeletal system morphogenesis	9	0.24449877750611246	0.013283914561992346	WDR48, PLEKHA1, RYK, ANKRD11, SCHIP1, RFLNB, ARID5B, HOXD8, RAB33B	3143	22	20393	2.65434009197929	1	0.9970152301161118	0.9936879315468197
GOTERM_BP_DIRECT	GO:0035646~endosome to melanosome transport	5	0.1358326541700625	0.013309194277168356	BLOC1S5, CD63, BLOC1S6, ANKRD27, AP1M1	3143	7	20393	4.634562065360665	1	0.9970152301161118	0.9936879315468197
GOTERM_BP_DIRECT	GO:0043491~phosphatidylinositol 3-kinase/protein kinase B signal transduction	15	0.40749796251018744	0.016325358788675602	ERRFI1, FKRP, PLEKHA1, INPPL1, PIK3CD, PIK3C2G, LRP2, PIK3CB, NYAP2, PREX2, PIK3CA, RPS6KB1, INPP5F, TNFSF11, NKX3-1	3143	50	20393	1.9465160674514792	1	1	0.9968584331435303
GOTERM_BP_DIRECT	GO:0007416~synapse assembly	9	0.24449877750611246	0.017674341792402855	GRIA1, GPM6A, CDH2, ERBB4, GJA10, RAB29, SLITRK6, ASIC2, DSC1	3143	23	20393	2.538934001023669	1	1	0.9968584331435303
GOTERM_BP_DIRECT	GO:0043252~sodium-independent organic anion transport	6	0.16299918500407498	0.01772855885575797	SLCO1C1, SLCO3A1, SLCO2A1, SLCO1B3, SLCO1A2, SLCO5A1	3143	11	20393	3.5391201226390536	1	1	0.9968584331435303
GOTERM_BP_DIRECT	GO:0061512~protein localization to cilium	11	0.29883183917413747	0.01857953696286472	TUB, FAM149B1, TBC1D32, TTC21B, TTC21A, TULP2, ZMYND10, WDR35, BBS4, RAB11A, FSIP2	3143	32	20393	2.2303829939548203	1	1	0.9968584331435303
GOTERM_BP_DIRECT	GO:0002931~response to ischemia	7	0.19016571583808747	0.01902207231355242	TIGAR, UCHL1, NPR3, CIB1, ABRAXAS2, NOL3, BVES	3143	15	20393	3.0279138827023013	1	1	0.9968584331435303
GOTERM_BP_DIRECT	GO:0071277~cellular response to calcium ion	18	0.4889975550122249	0.020060011799129154	CPNE9, MEF2A, MEF2C, ADGRV1, DMTN, SYT1, CPNE7, WNT5A, SYT9, SYT17, SMPD1, ALOX5AP, DPEP1, SCN5A, ECT2, GPLD1, LGMN, KCNH1	3143	66	20393	1.7695600613195268	1	1	0.9968584331435303
GOTERM_BP_DIRECT	GO:0060021~roof of mouth development	12	0.32599837000814996	0.02029502422845154	PDGFRA, GDF11, FRAS1, PKDCC, PLEKHA1, TBC1D32, SCHIP1, OSR1, ARID5B, MEOX2, GLI3, TGFBR1	3143	37	20393	2.10434169454214	1	1	0.9968584331435303
GOTERM_BP_DIRECT	GO:0019228~neuronal action potential	10	0.271665308340125	0.020783341225731312	CHRNB4, SCN10A, SCN9A, KCNMA1, SCN7A, GRIK2, SCN5A, HCN1, SCN1A, CACNA1G	3143	28	20393	2.3172810326803326	1	1	0.9968584331435303
GOTERM_BP_DIRECT	GO:0060271~cilium assembly	39	1.0594947025264874	0.021028739123434934	FAM149B1, TRAF3IP1, AVIL, FBF1, CELSR2, PTPDC1, ABLIM1, ABLIM3, KIF3B, TCTN3, RAB23, TCTN2, POC1A, E2F4, CFAP43, BBS4, WWTR1, MKKS, CFAP70, LOC101902172, RFX3, KIF24, PARVA, TTC39C, DYNLL1, WDR35, KIF27, TTLL3, RILPL2, IFT81, RILPL1, CENPJ, LOC784058, CEP162, B9D1, B9D2, ALPK1, ATP6V0D1, CFAP54	3143	178	20393	1.4216128582510805	1	1	0.9968584331435303
GOTERM_BP_DIRECT	GO:0005975~carbohydrate metabolic process	27	0.7334963325183375	0.02117011226344879	PARG, SEC1, SLC3A1, SPATA20, FUT2, FUT1, FGGY, HYAL1, MAN1A2, HYAL2, HYAL3, PGLS, CTBS, CHID1, KL, MANBA, LANCL1, TALDO1, CHIT1, GLB1L, GLB1, SHPK, CHI3L1, CHST1, GPD1L, A3GALT2, B4GALT7	3143	113	20393	1.5503225315985236	1	1	0.9968584331435303
GOTERM_BP_DIRECT	GO:0070098~chemokine-mediated signaling pathway	13	0.35316490084216245	0.021525391916094348	CCL14, CXCL8, PPBP, CXCL2, CXCL5, CX3CL1, CCL5, CCL4, CCL3, LOC525415, ACKR1, CCL16, PF4	3143	42	20393	2.008310228322955	1	1	0.9968584331435303
GOTERM_BP_DIRECT	GO:0006612~protein targeting to membrane	13	0.35316490084216245	0.021525391916094348	NCF1, RTP1, VPS37C, ZDHHC23, ZDHHC6, ZDHHC21, VPS37B, ZDHHC1, ZDHHC14, ZDHHC4, MYO1C, NACA, EXOC4	3143	42	20393	2.008310228322955	1	1	0.9968584331435303
GOTERM_BP_DIRECT	GO:0007420~brain development	33	0.8964955175224123	0.022731817763944145	CX3CR1, HMX3, NDRG4, ABCB6, SCT, RELN, CDH2, ZIC1, DHX37, NRCAM, MACROD2, CFAP43, SOX6, CIC, GPR158, GIT2, FKRP, CNTN6, SPHK2, SETD1A, CTNS, FOXJ1, UNC5C, GRHL2, UFM1, TMX2, NDUFS4, DDIT4, AGTR1, CNTN3, DSC1, HMX2, CDK5R1	3143	146	20393	1.4665532015045393	1	1	0.9968584331435303
GOTERM_BP_DIRECT	GO:0035264~multicellular organism growth	15	0.40749796251018744	0.022885027941356405	WWTR1, PKDCC, WDR48, PLEKHA1, SLC1A2, ARID5B, RASAL2, GRHL2, KLF2, SIK3, FLVCR1, SLITRK6, EP300, ERCC6, ATF5	3143	52	20393	1.8716500648571919	1	1	0.9968584331435303
GOTERM_BP_DIRECT	GO:0034976~response to endoplasmic reticulum stress	15	0.40749796251018744	0.022885027941356405	PPP1R15A, CXCL8, NOD1, PDIA6, PDIA4, UFM1, OS9, DDRGK1, TMEM33, DDIT3, QRICH1, NHLRC1, ANKS4B, PDILT, RNF183	3143	52	20393	1.8716500648571919	1	1	0.9968584331435303
GOTERM_BP_DIRECT	GO:0030866~cortical actin cytoskeleton organization	9	0.24449877750611246	0.02301457340120061	FMNL3, FHOD3, FMNL2, AKAP11, ROCK1, ROCK2, FHOD1, EPB41L3, LLGL2	3143	24	20393	2.4331450843143494	1	1	0.9968584331435303
GOTERM_BP_DIRECT	GO:0050727~regulation of inflammatory response	16	0.43466449334419993	0.023154954107707886	AREL1, SETD6, PARK7, FOXP1, ABHD12, CYLD, NLRP13, NLRP8, NLRP9, BCL6, SHPK, CASP4, CASP1, FBXL2, DAGLB, PIK3AP1	3143	57	20393	1.8213015835803317	1	1	0.9968584331435303
GOTERM_BP_DIRECT	GO:0060158~phospholipase C-activating dopamine receptor signaling pathway	5	0.1358326541700625	0.023399784729884805	GNA15, GNAQ, GNA11, DRD3, DRD4	3143	8	20393	4.0552418071905825	1	1	0.9968584331435303
GOTERM_BP_DIRECT	GO:0071679~commissural neuron axon guidance	5	0.1358326541700625	0.023399784729884805	NELL2, NRP1, FZD3, RYK, DAG1	3143	8	20393	4.0552418071905825	1	1	0.9968584331435303
GOTERM_BP_DIRECT	GO:0006559~L-phenylalanine catabolic process	5	0.1358326541700625	0.023399784729884805	GSTZ1, IL4I1, HGD, PAH, TAT	3143	8	20393	4.0552418071905825	1	1	0.9968584331435303
GOTERM_BP_DIRECT	GO:0003139~secondary heart field specification	5	0.1358326541700625	0.023399784729884805	BMP4, MEF2C, SMARCD3, WNT5A, LRP2	3143	8	20393	4.0552418071905825	1	1	0.9968584331435303
GOTERM_BP_DIRECT	GO:0050965~detection of temperature stimulus involved in sensory perception of pain	5	0.1358326541700625	0.023399784729884805	SCN9A, TRPV1, ASIC3, EPHB1, NR2F6	3143	8	20393	4.0552418071905825	1	1	0.9968584331435303
GOTERM_BP_DIRECT	GO:0016192~vesicle-mediated transport	34	0.9236620483564248	0.023872831334164894	GDI2, HSPA13, BLOC1S5, RINL, KIF3B, SNX27, SCFD2, RAB23, KIF5A, AP2S1, RAB29, TRAPPC11, AP3S2, CHML, RAB6B, TRIM23, AP1M1, SPAG9, ARL11, JAGN1, YIPF1, VPS33A, CCZ1, AP3B1, FUZ, AP3B2, ARL4A, RAB30, CDK5, RAB19, RIN3, VPS45, SFT2D1, MON1A	3143	152	20393	1.4513496994155768	1	1	0.9968584331435303
GOTERM_BP_DIRECT	GO:0070374~positive regulation of ERK1 and ERK2 cascade	29	0.7878293941863623	0.02420135386193622	CCL14, NRP1, NDRG4, PDGFB, NOD1, CIB1, CX3CL1, PYCARD, RAP1A, ERBB4, PDGFD, CCL5, CCL4, CCL3, TNFSF11, LOC525415, APOE, PDE8A, CCL16, FGA, PDGFRA, TGFB1, PRKCA, FSHR, MFAP3, CHI3L1, RAPGEF6, CD44, FGF10	3143	125	20393	1.505305758829144	1	1	0.9968584331435303
GOTERM_BP_DIRECT	GO:0006816~calcium ion transport	12	0.32599837000814996	0.02469540960494794	CACNG6, CYP27B1, CACNG7, PRKCB, CHRNA7, ANXA6, CDH23, PSEN2, CCL3, TRPM7, CACNG3, SLC8A1	3143	38	20393	2.0489642815278732	1	1	0.9968584331435303
GOTERM_BP_DIRECT	GO:0061709~reticulophagy	8	0.21733224667209997	0.02507224668697075	UFM1, DDRGK1, ATG9B, RB1CC1, ATG9A, ULK2, RETREG2, SNX30	3143	20	20393	2.595354756601972	1	1	0.9968584331435303
GOTERM_BP_DIRECT	GO:0010975~regulation of neuron projection development	8	0.21733224667209997	0.02507224668697075	NTNG1, ACAP3, GRID2, GSK3A, CTNNA2, LOC523590, RHOA, NDEL1	3143	20	20393	2.595354756601972	1	1	0.9968584331435303
GOTERM_BP_DIRECT	GO:0051260~protein homooligomerization	25	0.6791632708503124	0.025171198024138974	TRIM72, KCNG3, KCNA1, ATL1, USO1, KCNA6, PYCARD, RNF112, KCTD21, TIFA, BEND3, ECT2, KCNF1, KCTD19, KCNB1, KCND3, FUS, KCTD8, KCTD9, SUB1, KCNMA1, NINJ1, KCTD14, VWA1, KCTD17	3143	104	20393	1.5597083873809932	1	1	0.9968584331435303
GOTERM_BP_DIRECT	GO:0008584~male gonad development	19	0.5161640858462374	0.02616752135275188	LHCGR, WNT5A, LOC100847151, ADAM32, ARID5B, LRP2, EIF2S2, TGFBR1, LOC112442047, ADAM2, MSH2, FSHR, LOC112442049, KIT, LOC112442048, ADAM1A, ADAM3A, CSMD1, NKX3-1	3143	73	20393	1.6887582320355303	1	1	0.9968584331435303
GOTERM_BP_DIRECT	GO:0048490~anterograde synaptic vesicle transport	7	0.19016571583808747	0.026548446886577152	BLOC1S5, BLOC1S6, BLOC1S1, DTNBP1, AP3S2, AP3B1, AP3B2	3143	16	20393	2.8386692650334076	1	1	0.9968584331435303
GOTERM_BP_DIRECT	GO:0007010~cytoskeleton organization	18	0.4889975550122249	0.026549983152558174	ZRANB1, DMTN, AVIL, MICAL3, MICAL2, WTIP, SYNE1, FGD3, ARHGAP10, ABLIM1, ABLIM3, GAN, DPYSL2, KRT25, CCL3, NECTIN2, PAK5, CAP2	3143	68	20393	1.7175141771630702	1	1	0.9968584331435303
GOTERM_BP_DIRECT	GO:0045616~regulation of keratinocyte differentiation	6	0.16299918500407498	0.02659941487243754	ERRFI1, ROCK1, ROCK2, TNK2, ABCA12, SGPP1	3143	12	20393	3.244193445752466	1	1	0.9968584331435303
GOTERM_BP_DIRECT	GO:0051642~centrosome localization	6	0.16299918500407498	0.02659941487243754	SUN2, NIN, CCDC141, SYNE2, BICD2, NDEL1	3143	12	20393	3.244193445752466	1	1	0.9968584331435303
GOTERM_BP_DIRECT	GO:0016082~synaptic vesicle priming	6	0.16299918500407498	0.02659941487243754	RPH3A, UNC13B, SNAP25, UNC13A, SNAP23, ERC2	3143	12	20393	3.244193445752466	1	1	0.9968584331435303
GOTERM_BP_DIRECT	GO:0032438~melanosome organization	6	0.16299918500407498	0.02659941487243754	PMEL, ASIP, KIF13A, TYRP1, APOE, AP1M1	3143	12	20393	3.244193445752466	1	1	0.9968584331435303
GOTERM_BP_DIRECT	GO:0009615~response to virus	11	0.29883183917413747	0.02829879025923914	IVNS1ABP, BATF3, SAP30BP, HYAL1, NPC2, HYAL2, SMPD1, HSPB1, MST1R, CCT5, TPT1	3143	34	20393	2.0991839943104194	1	1	0.9968584331435303
GOTERM_BP_DIRECT	GO:2000271~positive regulation of fibroblast apoptotic process	4	0.10866612333604998	0.02862524265906609	BTG1, STK17B, TP63, BBC3	3143	5	20393	5.190709513203944	1	1	0.9968584331435303
GOTERM_BP_DIRECT	GO:0048843~negative regulation of axon extension involved in axon guidance	9	0.24449877750611246	0.029393740712482158	NRP1, RYK, WNT3A, SEMA4B, SEMA6D, SEMA3B, WNT5A, SEMA3G, SEMA3F	3143	25	20393	2.335819280941775	1	1	0.9968584331435303
GOTERM_BP_DIRECT	GO:1900026~positive regulation of substrate adhesion-dependent cell spreading	9	0.24449877750611246	0.029393740712482158	NRP1, DOCK5, PREX1, NEDD9, CIB1, RAC1, CRK, UNC13D, TRIOBP	3143	25	20393	2.335819280941775	1	1	0.9968584331435303
GOTERM_BP_DIRECT	GO:0045599~negative regulation of fat cell differentiation	9	0.24449877750611246	0.029393740712482158	ASXL1, WWTR1, TGFB1, SORT1, WNT3A, WNT5A, E2F1, RORA, SIRT2	3143	25	20393	2.335819280941775	1	1	0.9968584331435303
GOTERM_BP_DIRECT	GO:0043124~negative regulation of canonical NF-kappaB signal transduction	12	0.32599837000814996	0.02974875738445783	PYCARD, MAPKBP1, PPM1A, NLRP12, PPM1B, TNIP1, USP10, PPM1M, OTUD7B, RORA, ESR1, ILKAP	3143	39	20393	1.9964267358476715	1	1	0.9968584331435303
GOTERM_BP_DIRECT	GO:0043087~regulation of GTPase activity	12	0.32599837000814996	0.02974875738445783	ARHGAP9, TRAPPC6A, FGD6, BCL6, TRAPPC6B, RASA2, NF1, RASAL2, ARHGAP15, IQGAP3, PRKG1, RASIP1	3143	39	20393	1.9964267358476715	1	1	0.9968584331435303
GOTERM_BP_DIRECT	GO:0006869~lipid transport	18	0.4889975550122249	0.0303310166750463	ABCC1, NAXE, VPS13C, ATG9B, MTTP, ZDHHC5, APOC4, VPS13B, APOA1, ABCA12, LOC107133155, SERPINA5, PLEKHA8, APOC2, ESYT2, SLC25A21, APOE, MFSD2B	3143	69	20393	1.6926226673491127	1	1	0.9968584331435303
GOTERM_BP_DIRECT	GO:0008286~insulin receptor signaling pathway	13	0.35316490084216245	0.030640143244124004	BCAR3, GSK3A, SMARCC1, STXBP4, IRS1, GRB14, PIK3CA, PTPRA, GRB10, GRB2, ZNF106, GPLD1, NDEL1	3143	44	20393	1.9170233997628205	1	1	0.9968584331435303
GOTERM_BP_DIRECT	GO:0045785~positive regulation of cell adhesion	8	0.21733224667209997	0.03273528322354506	CYTH3, APBB1IP, EPB41L4B, FRMD5, HYAL1, MIP, STX4, PRKCA	3143	21	20393	2.471766434859022	1	1	0.9968584331435303
GOTERM_BP_DIRECT	GO:0030335~positive regulation of cell migration	30	0.8149959250203749	0.03380793674166944	CD151, FLT4, SEMA3B, LEF1, PDGFB, SEMA3G, CIB1, SEMA3F, SYNE2, IGF1R, FAM83F, PAK1, FAM83E, PDGFD, MGAT5, KDR, CCL3, STX4, ZNF268, SUN2, PDGFRA, TGFB1, SEMA4B, SEMA6D, PRKCA, ELP3, ELP6, TGFBR1, KIT, EPHA1	3143	134	20393	1.4526239309339397	1	1	0.9968584331435303
GOTERM_BP_DIRECT	GO:0034587~piRNA processing	7	0.19016571583808747	0.03581109855885782	TDRKH, PIWIL1, DDX4, HENMT1, TDRD7, PLD6, FKBP6	3143	17	20393	2.6716887200314425	1	1	0.9968584331435303
GOTERM_BP_DIRECT	GO:0006622~protein targeting to lysosome	7	0.19016571583808747	0.03581109855885782	SCARB2, ZFYVE16, SNX16, SORT1, VPS53, VPS4A, NCOA4	3143	17	20393	2.6716887200314425	1	1	0.9968584331435303
GOTERM_BP_DIRECT	GO:0035329~hippo signaling	7	0.19016571583808747	0.03581109855885782	WWOX, MOB1A, WWTR1, STK4, TEAD1, TEAD2, SAV1	3143	17	20393	2.6716887200314425	1	1	0.9968584331435303
GOTERM_BP_DIRECT	GO:0007259~cell surface receptor signaling pathway via JAK-STAT	9	0.24449877750611246	0.036890424609714326	NEUROD1, ERBB4, CLCF1, CTR9, AGAP2, IL31RA, CSF2RB, LOC101902055, IFNL3	3143	26	20393	2.24598007782863	1	1	0.9968584331435303
GOTERM_BP_DIRECT	GO:0048863~stem cell differentiation	9	0.24449877750611246	0.036890424609714326	GPM6A, PSMD11, EPCAM, SETD6, OSR1, KIT, JARID2, EPOP, EZH2	3143	26	20393	2.24598007782863	1	1	0.9968584331435303
GOTERM_BP_DIRECT	GO:0045815~transcription initiation-coupled chromatin remodeling	9	0.24449877750611246	0.036890424609714326	SPI1, WBP2, SPHK2, EP300, KAT8, FAM47E, PABPC1L, BRD7, NOC2L	3143	26	20393	2.24598007782863	1	1	0.9968584331435303
GOTERM_BP_DIRECT	GO:0043951~negative regulation of cAMP-mediated signaling	5	0.1358326541700625	0.037059429648812835	LOC529930, PDE11A, PDE4D, PDE3B, PDE3A	3143	9	20393	3.6046593841694063	1	1	0.9968584331435303
GOTERM_BP_DIRECT	GO:0021591~ventricular system development	5	0.1358326541700625	0.037059429648812835	TTC21B, SEMA6D, SLC7A11, CELSR2, KIF27	3143	9	20393	3.6046593841694063	1	1	0.9968584331435303
GOTERM_BP_DIRECT	GO:0097475~motor neuron migration	5	0.1358326541700625	0.037059429648812835	NRP1, FZD3, CELSR1, CELSR2, PHOX2B	3143	9	20393	3.6046593841694063	1	1	0.9968584331435303
GOTERM_BP_DIRECT	GO:0061001~regulation of dendritic spine morphogenesis	5	0.1358326541700625	0.037059429648812835	CDK5, SRCIN1, TANC2, CDK5R1, LZTS3	3143	9	20393	3.6046593841694063	1	1	0.9968584331435303
GOTERM_BP_DIRECT	GO:0033137~negative regulation of peptidyl-serine phosphorylation	6	0.16299918500407498	0.03785762407234558	DMTN, RASSF2, INPP5K, GPD1L, DKK1, NCK1	3143	13	20393	2.9946401037715074	1	1	0.9968584331435303
GOTERM_BP_DIRECT	GO:0001964~startle response	6	0.16299918500407498	0.03785762407234558	GLRA1, UCN, SLITRK6, CSMD1, NPAS1, GRIN2D	3143	13	20393	2.9946401037715074	1	1	0.9968584331435303
GOTERM_BP_DIRECT	GO:0030206~chondroitin sulfate biosynthetic process	6	0.16299918500407498	0.03785762407234558	CSGALNACT1, SLC35B2, CHPF2, DSE, XYLT2, CHSY3	3143	13	20393	2.9946401037715074	1	1	0.9968584331435303
GOTERM_BP_DIRECT	GO:0007156~homophilic cell adhesion via plasma membrane adhesion molecules	29	0.7878293941863623	0.03859017069013622	PTPRT, CLSTN2, CLSTN1, PTPRM, CELSR1, CDH9, CELSR2, CDH8, IGSF9, ROBO1, CDH4, CDH2, CDH23, NPTN, NCAM1, NRCAM, HMCN1, CADM3, PCDH9, CNTN6, CADM2, MYOT, CDH11, CDH13, FAT3, CDH15, DSC1, NECTIN2, DSC2	3143	130	20393	1.4474093834895616	1	1	0.9968584331435303
GOTERM_BP_DIRECT	GO:0007229~integrin-mediated signaling pathway	18	0.4889975550122249	0.03906615521210513	NRP1, ITGAM, ITGA4, ITGB4, ITGA2, ITGA1, NME2, ISG15, ITGAE, P2RX5, FUT8, PTPRA, ZYX, ITGA8, ITGBL1, ITGA7, ITGAV, ITGA9	3143	71	20393	1.6449431555927996	1	1	0.9968584331435303
GOTERM_BP_DIRECT	GO:0051897~positive regulation of phosphatidylinositol 3-kinase/protein kinase B signal transduction	24	0.6519967400162999	0.03954958645410956	OSBPL8, PDGFRA, TGFB1, NCF1, PDGFB, PTPRJ, AMBRA1, MST1R, TGFBR1, MTDH, IGF1R, HAX1, PIK3CA, AXL, ERBB4, PDGFD, FSHR, GFRAL, TNFSF11, CHI3L1, PRKD1, PIK3AP1, EXTL3, NKX3-1	3143	103	20393	1.5118571397681395	1	1	0.9968584331435303
GOTERM_BP_DIRECT	GO:0007188~adenylate cyclase-modulating G protein-coupled receptor signaling pathway	10	0.271665308340125	0.03956391575335558	GNAO1, ADCYAP1R1, GNA15, VIPR2, GALR3, GNAQ, GNA11, GNAT1, CRHR2, GNAI2	3143	31	20393	2.09302802951772	1	1	0.9968584331435303
GOTERM_BP_DIRECT	GO:0000902~cell morphogenesis	20	0.54333061668025	0.04132092178291776	CYFIP1, TGFB1, WIPF1, CDH9, RHOA, CDH8, KLF2, SSH1, ASXL1, CDH4, RELN, CDH2, BCL6, CDH11, CDH23, CDH13, CDH15, ECT2, DSC1, CAP2	3143	82	20393	1.5825333881719348	1	1	0.9968584331435303
GOTERM_BP_DIRECT	GO:0048008~platelet-derived growth factor receptor signaling pathway	8	0.21733224667209997	0.04181258860036427	NRP1, PDGFRA, PLEKHA1, PDGFD, SCHIP1, PDGFB, ARID5B, PTPRJ	3143	22	20393	2.3594134150927024	1	1	0.9968584331435303
GOTERM_BP_DIRECT	GO:0071347~cellular response to interleukin-1	14	0.38033143167617495	0.04207443333251017	CCL14, CXCL8, USP10, RORA, CX3CL1, PYCARD, HYAL1, CCL5, HYAL2, CCL4, CCL3, LOC525415, CCL16, NKX3-1	3143	51	20393	1.781125813354295	1	1	0.9968584331435303
GOTERM_BP_DIRECT	GO:0008104~protein localization	19	0.5161640858462374	0.04270661681633996	GRID2, SPHKAP, WNT3A, WNT5A, FOXJ1, DOC2B, PRPF19, LYST, PARD3B, AKAP10, NIN, AKAP11, BCL6, HEATR5B, TP53INP2, PARD3, MYO6, LAMTOR1, CACNG3	3143	77	20393	1.601030531670048	1	1	0.9968584331435303
GOTERM_BP_DIRECT	GO:0042391~regulation of membrane potential	17	0.4618310241782124	0.045349493568677866	CHRNB2, KCNH3, CHRNB4, GABRB1, KCNH5, CHRNA5, CHRNA7, HTR3A, WWP2, HTR3B, GLRA1, KCNMA1, PIEZO1, ASIC2, BVES, NTSR2, KCNH1	3143	67	20393	1.6463071217251317	1	1	0.9968584331435303
GOTERM_BP_DIRECT	GO:0050673~epithelial cell proliferation	9	0.24449877750611246	0.04557048547357928	ERRFI1, NKX2-8, FOXE3, NKX2-6, TGFB1, TRIM24, CYP7B1, HMX2, SAV1	3143	27	20393	2.162795630501644	1	1	0.9968584331435303
GOTERM_BP_DIRECT	GO:0016567~protein ubiquitination	64	1.7386579733767997	0.046114840261635016	TRIM72, KLHL36, CBLC, PRPF19, RNF157, NUB1, HERC3, HERC2, TRIM24, TRIM69, TRIM21, FBXO7, FBXO9, TRIM23, RNF43, CISH, NSMCE2, FBXO11, RBX1, GAN, HECW2, SDE2, TRIM54, PDZRN3, TRIM55, TRIM50, ANAPC16, LOC101902760, UHRF2, UBA6, RNF38, KLHL17, CUL1, UBR3, DTX2, DTX3, UBR1, MEFV, ABCB11, DCAF15, OS9, ASB10, KCTD21, UBC, TRIM47, FEM1C, DCAF12, HNRNPA0, BRAP, LOC529930, WWTR1, HACE1, KLHL25, FBXL15, KLH…	3143	333	20393	1.2470173004694163	1	1	0.9968584331435303
GOTERM_BP_DIRECT	GO:0001778~plasma membrane repair	7	0.19016571583808747	0.046913612758314724	TRIM72, SMPD1, MYOF, ANXA6, CHMP4C, DYSF, CHMP4B	3143	18	20393	2.5232615689185844	1	1	0.9968584331435303
GOTERM_BP_DIRECT	GO:0070536~protein K63-linked deubiquitination	7	0.19016571583808747	0.046913612758314724	BABAM1, CYLD, USP8, ZRANB1, OTUD7B, USP50, ABRAXAS2	3143	18	20393	2.5232615689185844	1	1	0.9968584331435303
GOTERM_BP_DIRECT	GO:0000082~G1/S transition of mitotic cell cycle	11	0.29883183917413747	0.04889471922438182	TRIM71, CCND2, RPS6KB1, CDK4, PLK2, CDK3, CDK2, E2F1, RBBP8, IQGAP3, EZH2	3143	37	20393	1.9289798866636285	1	1	0.9968584331435303
GOTERM_BP_DIRECT	GO:0010506~regulation of autophagy	13	0.35316490084216245	0.04905455376024267	USP10, MTCL1, MTMR4, GPR137B, RMC1, PYCARD, DDIT3, RRAGD, CASP1, KAT8, CHMP4B, FBXL2, DCAF12	3143	47	20393	1.7946602040332789	1	1	0.9968584331435303
GOTERM_BP_DIRECT	GO:0071805~potassium ion transmembrane transport	21	0.5704971475142625	0.04932233113009217	KCNH2, HCN4, KCNH3, KCNF1, KCNG3, KCNH5, KCNK10, KCNB1, KCNA1, ATP1A4, KCNA6, SLC9A5, KCNT2, KCNMA1, KCNQ5, KCNN3, TMEM38B, KCNK1, KCNK2, HCN1, KCNH1	3143	89	20393	1.5309676935011636	1	1	0.9968584331435303
GOTERM_BP_DIRECT	GO:0000209~protein polyubiquitination	29	0.7878293941863623	0.049850734183805624	TRIM71, UBE3C, RNF180, PELI2, AMBRA1, UBE3B, UBE2J2, FBXO22, DDA1, DCAF15, UBE2Q1, TRIM3, FBXO4, TRIM68, ARIH2, TRIM21, ZSWIM2, RNF20, HACE1, AREL1, RC3H1, RNF144B, UBOX5, UBE2S, HECW2, MKRN1, TRIP12, NHLRC1, RNF183	3143	133	20393	1.4147610515311504	1	1	0.9968584331435303
GOTERM_BP_DIRECT	GO:0006366~transcription by RNA polymerase II	25	0.6791632708503124	0.05040096115865289	GCM1, PRDM4, NCAPG2, LEF1, BARX2, NEUROD1, ABLIM3, POLR2C, CIC, ATOH1, TP63, TEAD2, GTF2I, POLR2L, GTF2A1L, NKX2-8, WNT3A, LOC112449302, GDF2, WWP2, GTF2H3, TBX5, GTF2F2, BCL6, IRF1	3143	111	20393	1.461348398987597	1	1	0.9968584331435303
GOTERM_BP_DIRECT	GO:0034354~'de novo' NAD biosynthetic process from tryptophan	4	0.10866612333604998	0.05075638436852172	KYNU, IDO2, KMO, IDO1	3143	6	20393	4.325591261003288	1	1	0.9968584331435303
GOTERM_BP_DIRECT	GO:0071806~protein transmembrane transport	4	0.10866612333604998	0.05075638436852172	EXOC7, EXOC4, TRIP11, RAB11A	3143	6	20393	4.325591261003288	1	1	0.9968584331435303
GOTERM_BP_DIRECT	GO:0051775~response to redox state	4	0.10866612333604998	0.05075638436852172	RYR2, FKBP1B, SLC7A11, CLOCK	3143	6	20393	4.325591261003288	1	1	0.9968584331435303
GOTERM_BP_DIRECT	GO:0007034~vacuolar transport	4	0.10866612333604998	0.05075638436852172	NDFIP2, VIPAS39, ATP6V0D1, TM9SF4	3143	6	20393	4.325591261003288	1	1	0.9968584331435303
GOTERM_BP_DIRECT	GO:0010447~response to acidic pH	4	0.10866612333604998	0.05075638436852172	GPR151, ASIC2, ASIC3, LGMN	3143	6	20393	4.325591261003288	1	1	0.9968584331435303
GOTERM_BP_DIRECT	GO:0038007~netrin-activated signaling pathway	4	0.10866612333604998	0.05075638436852172	UNC5A, UNC5B, UNC5C, UNC5D	3143	6	20393	4.325591261003288	1	1	0.9968584331435303
GOTERM_BP_DIRECT	GO:0060371~regulation of atrial cardiac muscle cell membrane depolarization	4	0.10866612333604998	0.05075638436852172	SCN10A, SCN5A, TBX5, CACNA1G	3143	6	20393	4.325591261003288	1	1	0.9968584331435303
GOTERM_BP_DIRECT	GO:0045807~positive regulation of endocytosis	6	0.16299918500407498	0.05161636857487817	CD151, SMPD1, WNT5A, PRL, APOE, MIB1	3143	14	20393	2.7807372392163994	1	1	0.9968584331435303
GOTERM_BP_DIRECT	GO:0048663~neuron fate commitment	6	0.16299918500407498	0.05161636857487817	GBX1, BHLHA15, EPOP, ZNF521, TGFBR1, ATOH1	3143	14	20393	2.7807372392163994	1	1	0.9968584331435303
GOTERM_BP_DIRECT	GO:0050807~regulation of synapse organization	6	0.16299918500407498	0.05161636857487817	DAG1, SLC7A11, KLK8, GPR158, IGSF9, CDH8	3143	14	20393	2.7807372392163994	1	1	0.9968584331435303
GOTERM_BP_DIRECT	GO:0008340~determination of adult lifespan	8	0.21733224667209997	0.05237307157703419	KL, MSH2, B4GALNT1, PRDM2, COQ7, TP63, BBC3, SCN1A	3143	23	20393	2.2568302231321504	1	1	0.9968584331435303
GOTERM_BP_DIRECT	GO:0030048~actin filament-based movement	5	0.1358326541700625	0.05439466092698511	MYO1D, MYO1C, MYO6, MYO9B, MYO7A	3143	10	20393	3.2441934457524657	1	1	0.9968584331435303
GOTERM_BP_DIRECT	GO:0071711~basement membrane organization	5	0.1358326541700625	0.05439466092698511	POMT2, FKRP, FSHR, DAG1, HMCN1	3143	10	20393	3.2441934457524657	1	1	0.9968584331435303
GOTERM_BP_DIRECT	GO:0010898~positive regulation of triglyceride catabolic process	5	0.1358326541700625	0.05439466092698511	APOC2, APOA4, ABHD5, DAGLB, PNPLA2	3143	10	20393	3.2441934457524657	1	1	0.9968584331435303
GOTERM_BP_DIRECT	GO:0099072~regulation of postsynaptic membrane neurotransmitter receptor levels	5	0.1358326541700625	0.05439466092698511	SST, FRRS1L, CTNND1, CPT1C, GRID2IP	3143	10	20393	3.2441934457524657	1	1	0.9968584331435303
GOTERM_BP_DIRECT	GO:0030330~DNA damage response, signal transduction by p53 class mediator	5	0.1358326541700625	0.05439466092698511	PAXIP1, USP10, MYO6, PPM1D, BATF	3143	10	20393	3.2441934457524657	1	1	0.9968584331435303
GOTERM_BP_DIRECT	GO:0042059~negative regulation of epidermal growth factor receptor signaling pathway	5	0.1358326541700625	0.05439466092698511	ERRFI1, TNK2, ITGA1, CBLC, PTPRJ	3143	10	20393	3.2441934457524657	1	1	0.9968584331435303
GOTERM_BP_DIRECT	GO:0090090~negative regulation of canonical Wnt signaling pathway	23	0.6248302091822874	0.055107678600362434	INVS, WWTR1, GSK3A, USHBP1, CTNND1, WNT5A, DKKL1, TMEM131L, TMEM64, TMEM170B, GLI1, DKK1, DKK2, BICC1, GLI3, DKK3, UBAC2, CYLD, CDH2, RUVBL2, DACT3, APOE, ANKRD6	3143	101	20393	1.4775534505407268	1	1	0.9968584331435303
GOTERM_BP_DIRECT	GO:0050680~negative regulation of epithelial cell proliferation	9	0.24449877750611246	0.055485343173211396	NKX2-8, CDKN2B, TGFB1, KRT4, WNT5A, TRIM24, CDC73, NKX3-1, SAV1	3143	28	20393	2.0855529294122994	1	1	0.9968584331435303
GOTERM_BP_DIRECT	GO:0006891~intra-Golgi vesicle-mediated transport	9	0.24449877750611246	0.055485343173211396	TRAPPC3L, COG8, COG5, COPB1, COG3, COG2, VTI1A, RAB6B, RAB33B	3143	28	20393	2.0855529294122994	1	1	0.9968584331435303
GOTERM_BP_DIRECT	GO:0006629~lipid metabolic process	28	0.7606628633523499	0.0567253416629855	GDE1, GDPD4, FUT1, AACS, LACTB, LOC615051, ATP5F1B, LOC112444840, PLAGL2, ENPP6, FKRP, LOC524642, TRPV1, ALDH3A1, PLCXD3, PLCB4, BDH2, CYP2U1, ACOX1, CNEP1R1, APOC2, RUBCNL, DPEP1, DAGLB, CRK, PNLIPRP3, SERINC5, BCAT2	3143	129	20393	1.4083320384661866	1	1	0.9968584331435303
GOTERM_BP_DIRECT	GO:0001932~regulation of protein phosphorylation	10	0.271665308340125	0.05703891156398515	PIK3CA, PRKAR2B, FSHR, PRKAR2A, NDUFS4, HSPB1, NHLRC1, ROPN1L, FNIP1, EZH2	3143	33	20393	1.9661778459105852	1	1	0.9968584331435303
GOTERM_BP_DIRECT	GO:0007043~cell-cell junction assembly	12	0.32599837000814996	0.057311072105402656	FLCN, CDH4, CDH2, CTNND2, CTNND1, CDH11, CDH23, CDH13, CDH15, DSC1, CDH9, CDH8	3143	43	20393	1.8107126208850972	1	1	0.9968584331435303
GOTERM_BP_DIRECT	GO:0001843~neural tube closure	12	0.32599837000814996	0.057311072105402656	TRIM71, SEC24B, FZD3, TGFB1, LMO4, SUFU, FUZ, LRP2, PRKACA, PRKACB, TEAD2, ARHGAP35	3143	43	20393	1.8107126208850972	1	1	0.9968584331435303
GOTERM_BP_DIRECT	GO:0007266~Rho protein signal transduction	11	0.29883183917413747	0.05753732980135716	BCL6, ROCK1, PLEKHG7, ROCK2, CDC42EP3, CDC42EP1, EPS8L2, TAX1BP3, CELSR1, RHOA, ARHGAP35	3143	38	20393	1.878217258067217	1	1	0.9968584331435303
GOTERM_BP_DIRECT	GO:0071222~cellular response to lipopolysaccharide	22	0.5976636783482749	0.05760767755828845	CX3CR1, MEF2C, CXCL8, TICAM2, CTR9, WNT5A, PPBP, IRAK4, MMP8, CXCL2, CXCL5, RHOA, NUGGC, PYCARD, TNIP1, AXL, IRAK2, SHPK, PLSCR4, NFKBIE, NFKBIB, PF4	3143	96	20393	1.4869219959698803	1	1	0.9968584331435303
GOTERM_BP_DIRECT	GO:0007265~Ras protein signal transduction	16	0.43466449334419993	0.05942564723847678	BRAP, USP8, BRAF, KSR2, IQGAP3, RASSF1, MRAS, DOK4, RASGEF1B, DOK6, USP50, MAPKAPK5, RAPGEF5, RGL1, RAPGEF6, RALGPS2	3143	64	20393	1.6220967228762329	1	1	0.9968584331435303
GOTERM_BP_DIRECT	GO:0030326~embryonic limb morphogenesis	7	0.19016571583808747	0.059920247440353326	FRAS1, WNT5A, LEF1, HNF1A, MEGF8, HOXD10, SP9	3143	19	20393	2.3904583284491854	1	1	0.9968584331435303
GOTERM_BP_DIRECT	GO:0000045~autophagosome assembly	15	0.40749796251018744	0.061372551432617675	UBXN2A, ATG9A, AMBRA1, ATG13, RAB33B, VMP1, MAP1LC3B, MAP1LC3A, MAP1LC3C, TP53INP2, RAB23, RB1CC1, ULK2, RAB19, EMC6	3143	59	20393	1.6495898876707453	1	1	0.9968584331435303
GOTERM_BP_DIRECT	GO:0007275~multicellular organism development	31	0.8421624558543873	0.06195045819722657	NOTCH3, FLT4, GREB1L, CRX, MST1R, CDH9, FSTL4, CDH8, IGF1R, FSTL5, CDH4, CDH2, ERBB4, KDR, CDH23, PDGFRA, RYK, WNT3A, WNT5A, EYA4, GREB1, WNT9A, DKK1, DKK2, DKK3, AXL, KIT, CDH11, GNRH1, CDH13, CDH15	3143	147	20393	1.3682992764398154	1	1	0.9968584331435303
GOTERM_BP_DIRECT	GO:0002327~immature B cell differentiation	3	0.08149959250203749	0.06388687085802872	KIT, IRF2BP2, FNIP1	3143	3	20393	6.488386891504932	1	1	0.9968584331435303
GOTERM_BP_DIRECT	GO:0035669~TRAM-dependent toll-like receptor 4 signaling pathway	3	0.08149959250203749	0.06388687085802872	TICAM2, PRKCE, RAB11FIP2	3143	3	20393	6.488386891504932	1	1	0.9968584331435303
GOTERM_BP_DIRECT	GO:0097037~heme export	3	0.08149959250203749	0.06388687085802872	FLVCR1, FLVCR2, LOC509034	3143	3	20393	6.488386891504932	1	1	0.9968584331435303
GOTERM_BP_DIRECT	GO:0042168~heme metabolic process	3	0.08149959250203749	0.06388687085802872	HPX, BDH2, ABCB6	3143	3	20393	6.488386891504932	1	1	0.9968584331435303
GOTERM_BP_DIRECT	GO:0035385~Roundabout signaling pathway	3	0.08149959250203749	0.06388687085802872	MYO9B, RHOA, ROBO1	3143	3	20393	6.488386891504932	1	1	0.9968584331435303
GOTERM_BP_DIRECT	GO:0090522~vesicle tethering involved in exocytosis	3	0.08149959250203749	0.06388687085802872	EXOC6B, EXOC4, EXOC6	3143	3	20393	6.488386891504932	1	1	0.9968584331435303
GOTERM_BP_DIRECT	GO:1904694~negative regulation of vascular associated smooth muscle contraction	3	0.08149959250203749	0.06388687085802872	DOCK5, DOCK4, ARHGAP42	3143	3	20393	6.488386891504932	1	1	0.9968584331435303
GOTERM_BP_DIRECT	GO:0006624~vacuolar protein processing	3	0.08149959250203749	0.06388687085802872	STK16, TMEM208, LGMN	3143	3	20393	6.488386891504932	1	1	0.9968584331435303
GOTERM_BP_DIRECT	GO:0090611~ubiquitin-independent protein catabolic process via the multivesicular body sorting pathway	3	0.08149959250203749	0.06388687085802872	VPS4A, CHMP4C, CHMP4B	3143	3	20393	6.488386891504932	1	1	0.9968584331435303
GOTERM_BP_DIRECT	GO:0097305~response to alcohol	3	0.08149959250203749	0.06388687085802872	GLRA1, FKRP, ZNF212	3143	3	20393	6.488386891504932	1	1	0.9968584331435303
GOTERM_BP_DIRECT	GO:0032461~positive regulation of protein oligomerization	3	0.08149959250203749	0.06388687085802872	ISG15, ZDHHC1, TRIM65	3143	3	20393	6.488386891504932	1	1	0.9968584331435303
GOTERM_BP_DIRECT	GO:0050954~sensory perception of mechanical stimulus	3	0.08149959250203749	0.06388687085802872	TRPV1, STUM, DRGX	3143	3	20393	6.488386891504932	1	1	0.9968584331435303
GOTERM_BP_DIRECT	GO:0051867~general adaptation syndrome, behavioral process	3	0.08149959250203749	0.06388687085802872	TMEM74, ZNF212, HCN1	3143	3	20393	6.488386891504932	1	1	0.9968584331435303
GOTERM_BP_DIRECT	GO:0007157~heterophilic cell-cell adhesion via plasma membrane cell adhesion molecules	12	0.32599837000814996	0.06620138172576362	PTPRD, NOTCH3, GRID2, TENM2, CDH4, TENM3, CDH2, CD6, MMRN1, MEGF11, DNER, ADGRL1	3143	44	20393	1.7695600613195268	1	1	0.9968584331435303
GOTERM_BP_DIRECT	GO:0033138~positive regulation of peptidyl-serine phosphorylation	12	0.32599837000814996	0.06620138172576362	BCAR3, NTF4, TCL1B, PAK1, GSK3A, TCL1A, WNT3A, WNT5A, PARK7, NOS1, FNIP1, CD44	3143	44	20393	1.7695600613195268	1	1	0.9968584331435303
GOTERM_BP_DIRECT	GO:0045332~phospholipid translocation	9	0.24449877750611246	0.06667073726503758	ABCC1, ATP8B4, ATP8A2, ABCB1, ATP8B2, ABCB4, ATP10D, TRIAP1, LOC516849	3143	29	20393	2.0136373111567027	1	1	0.9968584331435303
GOTERM_BP_DIRECT	GO:0071363~cellular response to growth factor stimulus	9	0.24449877750611246	0.06667073726503758	RPS6KB1, SPHK1, PAX9, PDGFB, CIB1, BMPR1B, ACVR2B, TGFBR1, BMPR1A	3143	29	20393	2.0136373111567027	1	1	0.9968584331435303
GOTERM_BP_DIRECT	GO:0021766~hippocampus development	9	0.24449877750611246	0.06667073726503758	YWHAE, BCAN, MKKS, WNT3A, UBA6, SCT, OGDHL, CRK, GLI3	3143	29	20393	2.0136373111567027	1	1	0.9968584331435303
GOTERM_BP_DIRECT	GO:0050919~negative chemotaxis	9	0.24449877750611246	0.06667073726503758	RTN4RL1, CHADL, SEMA4B, SEMA6D, SEMA3B, SEMA3G, SLIT2, SEMA3F, RHOA	3143	29	20393	2.0136373111567027	1	1	0.9968584331435303
GOTERM_BP_DIRECT	GO:0030968~endoplasmic reticulum unfolded protein response	10	0.271665308340125	0.06738535523109065	ERLEC1, ERMP1, OS9, WFS1, DDIT3, EIF2AK2, QRICH1, ATF6, HERPUD1, TMTC4	3143	34	20393	1.9083490857367447	1	1	0.9968584331435303
GOTERM_BP_DIRECT	GO:0048754~branching morphogenesis of an epithelial tube	6	0.16299918500407498	0.0679135167044085	PAK1, TIMELESS, RASIP1, NKX3-1, PPP1CA, FGF10	3143	15	20393	2.5953547566019726	1	1	0.9968584331435303
GOTERM_BP_DIRECT	GO:0001525~angiogenesis	29	0.7878293941863623	0.0683476578510205	NRP1, NRXN1, FLT4, NPR3, NRXN3, UBP1, NDNF, RORA, PTPRJ, CIB1, MEOX2, RASIP1, ATP5F1B, POFUT1, ANPEP, KDR, PROK2, ITGAV, NRCAM, EPHB1, GLUL, C1GALT1, GAB1, PRKCA, TBX4, PDCL2, PTPRB, PIK3CA, EPHA1	3143	137	20393	1.3734541595156424	1	1	0.9968584331435303
GOTERM_BP_DIRECT	GO:0006631~fatty acid metabolic process	14	0.38033143167617495	0.07157669942061097	ACBD5, LYPLA1, ABCB11, CPT1C, ACADSB, ACSF3, ACSF2, AACS, PM20D1, MBLAC2, CYP2C87, PRKAR2B, NAAA, ACOT6	3143	55	20393	1.6515893905648915	1	1	0.9968584331435303
GOTERM_BP_DIRECT	GO:0032956~regulation of actin cytoskeleton organization	14	0.38033143167617495	0.07157669942061097	TGFB1, DMTN, ROCK1, ROCK2, NEDD9, ARHGAP17, CELSR1, IQGAP3, RHOA, HCK, PAK1, SH3BP1, RAC1, CRK	3143	55	20393	1.6515893905648915	1	1	0.9968584331435303
GOTERM_BP_DIRECT	GO:0030593~neutrophil chemotaxis	16	0.43466449334419993	0.07453154102256863	CCL14, CXCL8, ITGA1, PPBP, CXCL2, CXCL5, CX3CL1, PREX1, CCL5, CCL4, CCL3, LOC525415, DPEP1, PPIB, CCL16, PF4	3143	66	20393	1.5729422767284682	1	1	0.9968584331435303
GOTERM_BP_DIRECT	GO:0006919~activation of cysteine-type endopeptidase activity involved in apoptotic process	7	0.19016571583808747	0.0748551049067086	CASP8AP2, HIP1, KHDC1L, HIP1R, BAX, NKX3-1, BBC3	3143	20	20393	2.2709354120267258	1	1	0.9968584331435303
GOTERM_BP_DIRECT	GO:0032007~negative regulation of TOR signaling	7	0.19016571583808747	0.0748551049067086	FLCN, GSK3A, DDIT4, AKT1S1, MAPKAPK5, UBR1, FNIP1	3143	20	20393	2.2709354120267258	1	1	0.9968584331435303
GOTERM_BP_DIRECT	GO:0033344~cholesterol efflux	7	0.19016571583808747	0.0748551049067086	SCARB1, NPC1, NPC2, APOA1, APOA4, APOE, ABCA12	3143	20	20393	2.2709354120267258	1	1	0.9968584331435303
GOTERM_BP_DIRECT	GO:0007129~homologous chromosome pairing at meiosis	7	0.19016571583808747	0.0748551049067086	NDC1, TERB2, SPATA22, MEI4, DMC1, TEX15, C10H14ORF39	3143	20	20393	2.2709354120267258	1	1	0.9968584331435303
GOTERM_BP_DIRECT	GO:0046512~sphingosine biosynthetic process	5	0.1358326541700625	0.07534671925410526	ASAH2, SPTLC2, SPHK2, SPHK1, ACER3	3143	11	20393	2.949266768865878	1	1	0.9968584331435303
GOTERM_BP_DIRECT	GO:0048872~homeostasis of number of cells	5	0.1358326541700625	0.07534671925410526	ASXL1, CYLD, RASSF2, WDR48, CDH2	3143	11	20393	2.949266768865878	1	1	0.9968584331435303
GOTERM_BP_DIRECT	GO:0001829~trophectodermal cell differentiation	5	0.1358326541700625	0.07534671925410526	CNOT1, CNOT2, CTR9, CNOT3, SP3	3143	11	20393	2.949266768865878	1	1	0.9968584331435303
GOTERM_BP_DIRECT	GO:0023051~regulation of signaling	5	0.1358326541700625	0.07534671925410526	PREX2, PREX1, ERBB4, CBLC, MTURN	3143	11	20393	2.949266768865878	1	1	0.9968584331435303
GOTERM_BP_DIRECT	GO:0042632~cholesterol homeostasis	15	0.40749796251018744	0.0775836214408179	ERRFI1, DGAT2, MTTP, RORA, APOA4, ABCB11, CYP7B1, LOC107133155, MED13, NPC1, NPC2, LAMTOR1, APOE, CD24	3143	61	20393	1.5955049733208846	1	1	0.9968584331435303
GOTERM_BP_DIRECT	GO:0030032~lamellipodium assembly	8	0.21733224667209997	0.07809946881120569	CYFIP1, ABLIM1, DMTN, ABLIM3, SPATA13, KIT, RAC1, NCK1	3143	25	20393	2.076283805281578	1	1	0.9968584331435303
GOTERM_BP_DIRECT	GO:0090307~mitotic spindle assembly	10	0.271665308340125	0.07883322465639528	TPX2, KIF3B, ZNF207, ABRAXAS2, LSM14A, RHOA, MAP9, CCDC61, RAB11A, CLASP2	3143	35	20393	1.8538248261442662	1	1	0.9968584331435303
GOTERM_BP_DIRECT	GO:0008354~germ cell migration	4	0.10866612333604998	0.07884177693731936	TGFB1, PRSS37, PDILT, TGFBR1	3143	7	20393	3.707649652288532	1	1	0.9968584331435303
GOTERM_BP_DIRECT	GO:0007263~nitric oxide mediated signal transduction	4	0.10866612333604998	0.07884177693731936	NOS3, RILPL1, NDNF, NOS1	3143	7	20393	3.707649652288532	1	1	0.9968584331435303
GOTERM_BP_DIRECT	GO:0006301~postreplication repair	4	0.10866612333604998	0.07884177693731936	BARD1, MSH2, NSMCE1, RAD18	3143	7	20393	3.707649652288532	1	1	0.9968584331435303
GOTERM_BP_DIRECT	GO:0000301~retrograde transport, vesicle recycling within Golgi	4	0.10866612333604998	0.07884177693731936	COG8, GOLGA5, COG3, COG2	3143	7	20393	3.707649652288532	1	1	0.9968584331435303
GOTERM_BP_DIRECT	GO:0017121~plasma membrane phospholipid scrambling	4	0.10866612333604998	0.07884177693731936	PLSCR1, PLSCR2, PLSCR5, PLSCR4	3143	7	20393	3.707649652288532	1	1	0.9968584331435303
GOTERM_BP_DIRECT	GO:0030311~poly-N-acetyllactosamine biosynthetic process	4	0.10866612333604998	0.07884177693731936	B3GNT9, B3GNT8, B3GNT6, B3GNT4	3143	7	20393	3.707649652288532	1	1	0.9968584331435303
GOTERM_BP_DIRECT	GO:0061549~sympathetic ganglion development	4	0.10866612333604998	0.07884177693731936	NRP1, FZD3, SEMA3F, PHOX2B	3143	7	20393	3.707649652288532	1	1	0.9968584331435303
GOTERM_BP_DIRECT	GO:0021756~striatum development	4	0.10866612333604998	0.07884177693731936	CNTNAP2, MKKS, OGDHL, SLC7A11	3143	7	20393	3.707649652288532	1	1	0.9968584331435303
GOTERM_BP_DIRECT	GO:0010765~positive regulation of sodium ion transport	4	0.10866612333604998	0.07884177693731936	SCN5A, GPD1L, CISD3, MLLT6	3143	7	20393	3.707649652288532	1	1	0.9968584331435303
GOTERM_BP_DIRECT	GO:0055078~sodium ion homeostasis	4	0.10866612333604998	0.07884177693731936	SLC12A3, SLC12A1, SCN7A, SLC9B2	3143	7	20393	3.707649652288532	1	1	0.9968584331435303
GOTERM_BP_DIRECT	GO:0050801~monoatomic ion homeostasis	4	0.10866612333604998	0.07884177693731936	WNK2, SLC4A11, KLHL3, HNRNPA0	3143	7	20393	3.707649652288532	1	1	0.9968584331435303
GOTERM_BP_DIRECT	GO:0061669~spontaneous neurotransmitter secretion	4	0.10866612333604998	0.07884177693731936	RPH3A, RPH3AL, SYT1, DOC2B	3143	7	20393	3.707649652288532	1	1	0.9968584331435303
GOTERM_BP_DIRECT	GO:0045730~respiratory burst	4	0.10866612333604998	0.07884177693731936	NCF1, NCF4, CD24	3143	7	20393	3.707649652288532	1	1	0.9968584331435303
GOTERM_BP_DIRECT	GO:1904108~protein localization to ciliary inversin compartment	4	0.10866612333604998	0.07884177693731936	INVS, TNNI3K, ASB3, ANKRD6	3143	7	20393	3.707649652288532	1	1	0.9968584331435303
GOTERM_BP_DIRECT	GO:0032781~positive regulation of ATP-dependent activity	4	0.10866612333604998	0.07884177693731936	AHSA1, DNAJC24, TOR1AIP1, FGF10	3143	7	20393	3.707649652288532	1	1	0.9968584331435303
GOTERM_BP_DIRECT	GO:0034392~negative regulation of smooth muscle cell apoptotic process	4	0.10866612333604998	0.07884177693731936	MAPK7, LYPD3, ESR1, GRIA4	3143	7	20393	3.707649652288532	1	1	0.9968584331435303
GOTERM_BP_DIRECT	GO:0014808~release of sequestered calcium ion into cytosol by sarcoplasmic reticulum	4	0.10866612333604998	0.07884177693731936	RYR2, FKBP1B, CCL3, NOL3	3143	7	20393	3.707649652288532	1	1	0.9968584331435303
GOTERM_BP_DIRECT	GO:0060982~coronary artery morphogenesis	4	0.10866612333604998	0.07884177693731936	NRP1, SEC24B, LRP2, TGFBR1	3143	7	20393	3.707649652288532	1	1	0.9968584331435303
GOTERM_BP_DIRECT	GO:0030336~negative regulation of cell migration	17	0.4618310241782124	0.07936298346015397	RNF20, PTPRT, OSBPL8, NEDD9, PTPRJ, FUZ, TBX5, SULF1, TGFBR1, NISCH, STK24, CDH11, DAG1, DPEP1, SRGAP3, EPHA1, ARPIN	3143	72	20393	1.5319802382719976	1	1	0.9968584331435303
GOTERM_BP_DIRECT	GO:0032880~regulation of protein localization	13	0.35316490084216245	0.08364534754669563	USP8, WNT5A, CELSR2, OOEP, DNAJB6, KIF13A, DVL1, TRIM68, SIK3, KIF13B, VIP, TRIM21, NKX3-1	3143	51	20393	1.6539025409718453	1	1	0.9968584331435303
GOTERM_BP_DIRECT	GO:0060395~SMAD protein signal transduction	12	0.32599837000814996	0.08652660892899183	BMP4, GDF10, WWTR1, GDF11, BMP3, TGFB1, BMP8A, GDF2, LOC100336971, LEFTY2, BMP6, INHBE	3143	46	20393	1.6926226673491127	1	1	0.9968584331435303
GOTERM_BP_DIRECT	GO:0071479~cellular response to ionizing radiation	6	0.16299918500407498	0.08671582116746722	TGFB1, GRB2, ECT2, CLOCK, RAD9A, BBC3	3143	16	20393	2.4331450843143494	1	1	0.9968584331435303
GOTERM_BP_DIRECT	GO:0070593~dendrite self-avoidance	6	0.16299918500407498	0.08671582116746722	CNTN6, MYOT, NPTN, NCAM1, NRCAM, HMCN1	3143	16	20393	2.4331450843143494	1	1	0.9968584331435303
GOTERM_BP_DIRECT	GO:2001222~regulation of neuron migration	6	0.16299918500407498	0.08671582116746722	NTNG1, UNC5C, PHACTR1, CTNNA2, LRIG2, NKX6-1	3143	16	20393	2.4331450843143494	1	1	0.9968584331435303
GOTERM_BP_DIRECT	GO:0086010~membrane depolarization during action potential	6	0.16299918500407498	0.08671582116746722	SCN10A, SCN9A, SCN7A, SCN5A, SCN1A, CACNA1G	3143	16	20393	2.4331450843143494	1	1	0.9968584331435303
GOTERM_BP_DIRECT	GO:0018105~peptidyl-serine phosphorylation	17	0.4618310241782124	0.0877486817693155	DYRK2, CAMK1D, PRKCE, VRK3, HIPK3, SBK2, GRK2, CAMKV, RPS6KB1, MKNK1, ULK2, MAPKAPK5, CAMK1, PRKACA, PRKACB, CSNK1G2, CSNK1G1	3143	73	20393	1.5109942076107377	1	1	0.9968584331435303
GOTERM_BP_DIRECT	GO:0001938~positive regulation of endothelial cell proliferation	11	0.29883183917413747	0.08916701785652792	ZNF580, WNT5A, PDGFB, GDF2, PIK3CD, PRKCA, PRKD1, VIP, BMP6, TGFBR1, FGF10	3143	41	20393	1.7407867269891282	1	1	0.9968584331435303
GOTERM_BP_DIRECT	GO:0006749~glutathione metabolic process	11	0.29883183917413747	0.08916701785652792	GSTZ1, GSTK1, GSTA5, GSTA4, GSTO2, LOC785216, GSTA3, ETHE1, GSR, CTNS, SLC7A11	3143	41	20393	1.7407867269891282	1	1	0.9968584331435303
GOTERM_BP_DIRECT	GO:0010508~positive regulation of autophagy	14	0.38033143167617495	0.09039778124486077	GSK3A, ROCK1, DAPK1, NPRL2, PLK2, MTDH, FLCN, RB1CC1, TRIM68, ULK2, PRKD1, TRIM65, TRIM21, TRIM23	3143	57	20393	1.5936388856327903	1	1	0.9968584331435303
GOTERM_BP_DIRECT	GO:0051649~establishment of localization in cell	14	0.38033143167617495	0.09039778124486077	RYR2, CATSPER3, PRKCE, DNAH5, MTTP, IREB2, KIF27, ANO3, AXL, ASIC2, CFAP54, CFAP43, NECTIN2, SCN1A	3143	57	20393	1.5936388856327903	1	1	0.9968584331435303
GOTERM_BP_DIRECT	GO:0006486~protein glycosylation	20	0.54333061668025	0.09119143215920412	ST6GAL1, SEC1, COG3, C1GALT1, B3GALT6, FUT2, FUT1, EXT1, B3GNT9, B3GNT8, NPC1, B3GNT6, B3GNT4, B3GALT1, GCNT3, TRIP11, ST6GALNAC3, B4GALT7, EXTL3, FKTN	3143	90	20393	1.4418637536677625	1	1	0.9968584331435303
GOTERM_BP_DIRECT	GO:0099175~regulation of postsynapse organization	7	0.19016571583808747	0.09170303357801796	LRFN2, ABHD17A, GRID1, DGKB, DVL1, WNT5A, SEMA3F	3143	21	20393	2.162795630501644	1	1	0.9968584331435303
GOTERM_BP_DIRECT	GO:0001958~endochondral ossification	7	0.19016571583808747	0.09170303357801796	CSGALNACT1, BMP4, MEF2C, INPPL1, SIK3, MEF2D, BMP6	3143	21	20393	2.162795630501644	1	1	0.9968584331435303
GOTERM_BP_DIRECT	GO:0014059~regulation of dopamine secretion	7	0.19016571583808747	0.09170303357801796	SYT1, DTNBP1, SYT9, DRD3, DRD4, SYT17, SNCA	3143	21	20393	2.162795630501644	1	1	0.9968584331435303
GOTERM_BP_DIRECT	GO:0007219~Notch signaling pathway	18	0.4889975550122249	0.09204752092958149	NOTCH3, TGFB1, PSEN2, DTX2, DTX3, RBPJ, EPN1, MIB1, APH1B, HEY1, POFUT1, DNER, CFAP58, MAML3, HOXD3, SUSD5, TP63, ATOH1	3143	79	20393	1.4783666335074528	1	1	0.9968584331435303
GOTERM_BP_DIRECT	GO:0045197~establishment or maintenance of epithelial cell apical/basal polarity	9	0.24449877750611246	0.09291364645348363	NOTCH3, DLG2, MMRN1, LRRC7, MTCL1, PARD3, DNER, TAX1BP3, PARD3B	3143	31	20393	1.883725226565948	1	1	0.9968584331435303
GOTERM_BP_DIRECT	GO:0009636~response to toxic substance	8	0.21733224667209997	0.09328174825499	SCN9A, EPHX1, SLC30A4, CCL3, BAX, SLC7A11, ERCC6, AHR	3143	26	20393	1.9964267358476713	1	1	0.9968584331435303
GOTERM_BP_DIRECT	GO:1905168~positive regulation of double-strand break repair via homologous recombination	8	0.21733224667209997	0.09328174825499	MBTD1, HELQ, WDR48, FUS, RUVBL2, TIMELESS, ERCC6, OOEP	3143	26	20393	1.9964267358476713	1	1	0.9968584331435303
GOTERM_BP_DIRECT	GO:1904019~epithelial cell apoptotic process	5	0.1358326541700625	0.0997203714418325	NKX2-6, LEF1, AGAP2, EXOC5, ATOH1	3143	12	20393	2.703494538127055	1	1	0.9968584331435303
GOTERM_BP_DIRECT	GO:0043406~positive regulation of MAP kinase activity	5	0.1358326541700625	0.0997203714418325	PDGFD, KIT, PDGFB, CD24	3143	12	20393	2.703494538127055	1	1	0.9968584331435303
GOTERM_BP_DIRECT	GO:0010613~positive regulation of cardiac muscle hypertrophy	5	0.1358326541700625	0.0997203714418325	MEF2A, CAMK2D, ROCK1, TWF1, PRKCA	3143	12	20393	2.703494538127055	1	1	0.9968584331435303
GOTERM_BP_DIRECT	GO:0031954~positive regulation of protein autophosphorylation	5	0.1358326541700625	0.0997203714418325	TOM1L1, RASSF2, PDGFD, PDGFB, NBN	3143	12	20393	2.703494538127055	1	1	0.9968584331435303

## Sheet: CC
Category	Term	Count	%	PValue	Genes	List Total	Pop Hits	Pop Total	Fold Enrichment	Bonferroni	Benjamini	FDR
GOTERM_CC_DIRECT	GO:0005737~cytoplasm	838	22.765552838902472	2.3830156600016994E-19	ITSN2, TDRKH, MAPKBP1, AVIL, TEX43, RBPJ, PTPDC1, ALKBH3, LIPE, PPP4R1, PPP4R2, ALKBH1, DPYSL2, PRKACA, MEF2C, STARD9, DICER1, RUFY1, DDIT3, DDIT4, LOC525426, IDO2, CLOCK, IDO1, CRABP2, NCAPG, TEX26, MTMR4, IQGAP3, OAZ3, PRPSAP1, PRPSAP2, CYP2B6, MYO6, C28H1ORF198, HACE1, EIF2AK1, EIF2AK2, BTBD10, DHFR, COL1A1, TDP2, ARHGAP9, MTMR12, MTMR11, CASP14, LOC534181, UPF2, GATD1, ARG2, LYPLA1, CNOT6L, G…	3298	4240	21608	1.2949174456789134	2.251949798701606E-16	2.251949798701606E-16	2.1947574228615652E-16
GOTERM_CC_DIRECT	GO:0005829~cytosol	574	15.593588698723174	1.8757699866830604E-18	SCOC, DCAF8, ABCA12, NOC2L, BACH2, PREX1, LIPE, LACTB, NUB1, DPYSL2, CDK5RAP1, VPS35, PIP4K2C, PRKACA, PRKACB, XYLB, WLS, PRKCG, MEF2A, PRKCE, PRKCA, WDR73, ATG13, GTPBP1, UNC13D, NISCH, SULT2B1, MTAP, ZFYVE16, PRKD3, PSME4, DDIT4, NHLRC1, PRKD2, PRKD1, ACOT6, ATF5, CLOCK, ASF1B, CDCA2, CRABP2, ANAPC16, ABCB6, ABCB4, AGAP2, AKAP17A, GIGYF2, BLOC1S1, PRKAR2B, PRKAR2A, MYO6, VTI1A, MCMBP, PSMF1, ZN…	3298	2728	21608	1.3785783261516356	1.772602637415492E-15	8.86301318707746E-16	8.637920788675493E-16
GOTERM_CC_DIRECT	GO:0005654~nucleoplasm	331	8.992121706058136	3.5537593517539308E-9	TCERG1, MAPKBP1, SPI1, ANKLE1, DCAF8, NOC2L, PTPDC1, BACH2, TMEM92, RNF112, TCL1A, GOLGA4, NUB1, RPS6KA5, RASSF2, BAIAP2L1, PPP4R2, ALKBH1, RPS6KA2, CDK5RAP1, TRIM24, DAG1, PIP4K2B, PIP4K2C, CCDC92, SOX6, TRIM21, ZNF169, TP63, FNBP4, MEF2A, SAP30BP, SMARCC1, AQR, SP110, PRKCB, NSMCE1, PTOV1, RFX1, NISCH, NEIL3, PRKD3, SUB1, PSME4, AKIP1, RRAGD, CCDC86, NHLRC1, MAML3, ATF5, AURKAIP1, CLOCK, CERKL,…	3298	1613	21608	1.3444899067123288	3.358296997824084E-6	1.1194341958024882E-6	1.0910041209884567E-6
GOTERM_CC_DIRECT	GO:0005634~nucleus	822	22.33088834555827	2.336793611269751E-6	TDRKH, ZNF296, SPI1, RBPJ, ALKBH3, LIPE, PPP4R2, ALKBH1, BBX, PSMD1, PRKACA, SAMD13, PRKACB, SAMD11, MEF2A, HES6, MEF2C, SAP30BP, STARD9, ZNF10, RFX3, BHLHA15, RFX1, DICER1, ISL1, ISL2, ETHE1, DDIT3, PSME4, ATF5, ATF6, CLOCK, ZBTB8A, CDCA2, CRABP2, SHOX2, AGAP2, BAZ2A, AGAP3, ZNF25, OAZ3, HESX1, ZNF268, ZNF263, HACE1, PRPF38A, EIF2AK1, TEX35, LARP7, EIF2AK2, ZNF35, NR2F6, EZH2, KDM8, NCAPG2, CTCF…	3298	4715	21608	1.1422312568367858	0.002205836102758263	5.520674906624786E-4	5.380467289948602E-4
GOTERM_CC_DIRECT	GO:0005783~endoplasmic reticulum	149	4.047813094267862	2.0612678702409447E-5	ERO1B, KCNG3, GOLT1B, UPK2, ZDHHC6, PLOD2, PARK7, GIMAP5, ZDHHC1, ZDHHC4, CLGN, PYCARD, TCL1A, POFUT1, ALKBH1, CREB3L2, KDR, PIEZO1, LRAT, PIP4K2C, GLUL, EPHB1, TP63, WLS, SLC30A9, TRAPPC2L, DGAT2, TICAM2, ENTPD5, PRKCE, ACSL6, ACSL5, MR1, PDIA4, ALDH3A1, TMX4, STIM1, MIP, ERP29, KDELR2, DSC2, TRAPPC3L, GRIA1, NECAB3, CRABP2, TOMT, YTHDC2, MTTP, TOR1AIP2, UBE2J2, GIGYF2, TMTC4, HSD11B2, APH1B, IN…	3298	704	21608	1.386684078504879	0.01929068874840001	0.0038957962747553855	0.00379685541698382
GOTERM_CC_DIRECT	GO:0043005~neuron projection	66	1.7929910350448246	2.685344661294914E-5	PCSK2, CYFIP1, SNAP25, TENM2, GABRB1, TENM3, PTGDR2, SNAP23, STMN2, CIB1, PARK7, PCSK5, PTPRF, ROBO1, RPH3A, RNF112, CDH2, RAC1, EPHB1, CHRNB2, CHRNB4, SLC30A3, NPY1R, HTR3A, ANK3, HTR3B, RGS9BP, TAX1BP3, EPHA1, DSC1, GPM6A, CAMK2D, ADCYAP1R1, STAU1, CHRNA5, CHRNA7, CHAT, STMND1, MCHR2, CYGB, CACNA1G, GLRA1, RAP1A, RELN, SV2B, SV2A, NPBWR1, INPP5K, SLC17A7, KCNN3, MAP4, OPCML, RIC3, NMB, ANKRD27,…	3298	260	21608	1.6631618230162801	0.025057562100242792	0.004229417841539489	0.004122004055087693
GOTERM_CC_DIRECT	GO:0043025~neuronal cell body	41	1.1138277641945125	8.18304212251765E-5	GRIA1, GPM6A, PDE1C, STAU1, KCNA1, PDE1A, STMN2, PSEN2, CIB1, GRIK2, CACNA1E, PTPRF, CYGB, ROBO1, GLRA1, BRINP2, UCHL1, INPP5F, DNER, KIF5A, MBP, HMCN1, KCNN3, ASIC2, TAC1, SNCA, SCN1A, RIC3, FZD3, KCND3, KLHL1, SLC4A10, UNC5C, KNCN, FBXO31, MYO1D, GRIN3A, CDK5, IL6ST, ZPR1, CDK5R1	3298	144	21608	1.8654571794353478	0.07441833511276263	0.011047106865398828	0.010766545421198224
GOTERM_CC_DIRECT	GO:0098978~glutamatergic synapse	55	1.4941591958706872	1.0819290723781604E-4	NRP1, HIP1, DGKB, CLSTN1, GRIK2, CDH8, GRM3, PPP3CB, TNR, DLGAP1, RAC1, PRKACA, ERC2, BSN, EPHB1, GRID2, GRID1, DAPK1, WNT5A, CPT1C, SYN3, SRCIN1, RHOA, BCAN, PLCB4, ACTBL2, CDH11, GRIA1, CTBP2, AGAP2, SLC1A2, SEMA3F, EFNB2, CACNG7, RAP1A, ABLIM3, ERBB4, PRKAR2B, DVL1, STX4, APOE, TSPOAP1, DRD4, NTNG1, SYT1, HOMER2, WNT3A, SEMA4B, BTBD9, RAB11A, PTPRD, GRIN3A, RPS6KB1, FILIP1, HCN1	3298	215	21608	1.6760545503264839	0.09719421722759691	0.012780287167467019	0.01245570844575357
GOTERM_CC_DIRECT	GO:0005739~mitochondrion	193	5.243140450964412	1.803542010028176E-4	TDRKH, ISCA2, LOC101904449, OSGEPL1, CLPB, DCAF8, CISD3, LIPE, LACTB, ALKBH1, CDK5RAP1, MPV17, PRKACA, GLUL, FBXO7, GSTK1, HEMK1, TSTD3, PHYKPL, PRKCE, ECH1, RSAD1, BOLA1, ACSL5, GTPBP8, CPT1C, GCAT, PPA2, MTHFD2, ETHE1, BOLA3, DDIT4, SUCLG1, MGARP, LAP3, AURKAIP1, ALDH7A1, CEND1, MRPL14, DHX30, CYP27B1, PTPMT1, PUSL1, ARGLU1, DECR1, NDFIP2, SPHKAP, PYCR2, BRAF, BRI3BP, ACADSB, DHFR, ADCK2, NDUFA…	3298	989	21608	1.2785712577589383	0.1567148239901055	0.018937191105295847	0.018456246569288334
GOTERM_CC_DIRECT	GO:0043197~dendritic spine	26	0.7063298016843249	2.4061073298847663E-4	GRIA1, GPM6A, PPP1R9A, GRM3, RPH3A, CALB1, PALMD, PRKAR2B, USP50, STX4, NOS1, RAC1, ASIC2, PRKACA, LZTS3, GRIA4, PSD, FARP1, USP8, GRID2, KCND3, DTNBP1, RHOA, TANC2, ABHD17A, CDK5R1	3298	80	21608	2.1293511218920558	0.20340150837551074	0.02273771426741104	0.022160248508238695
GOTERM_CC_DIRECT	GO:0043235~receptor complex	42	1.140994295028525	5.07419280341837E-4	NOTCH3, PIGR, ADCYAP1R1, FLT4, MTTP, LRP4, PTPRJ, LRP2, MST1R, CSF2RA, PTPRF, IL27RA, ERBB4, KDR, IL6R, PDGFRA, ADGRV1, PTPRN2, IL4R, RYK, IL31RA, LIFR, LRP1B, PTPRD, KCTD8, PTPRB, GPRC5B, GPRC5A, PTPRA, CD8A, AXL, FSHR, KIT, IL3RA, GFRAL, LOC100336476, BMPR1B, IL6ST, EPHA1, GPRC5C, BMPR1A	3298	161	21608	1.7091781580404461	0.38098942207497755	0.041051648896187926	0.04000906733691966
GOTERM_CC_DIRECT	GO:0048471~perinuclear region of cytoplasm	88	2.3906547133930998	5.212907796341324E-4	CYFIP1, SNAP25, HSP90AB1, ANKRD13D, YWHAB, STMN2, PTPRM, CIB1, PARK7, ATRAID, SYNE2, SYNE1, SLK, ATP7B, STBD1, HYAL2, ANXA6, LRAT, PRKACA, PDE8A, ANKRD13A, CALN1, PRKCG, TRAPPC2L, DGAT2, PRKCE, PDE4D, VPS33A, SPINK5, PTOV1, LMTK2, PRKCA, SLC39A13, DICER1, RANGAP1, SIRT2, EPN3, ARHGAP10, MED25, NPC1, PIK3CA, CHI3L1, NHLRC1, LCP1, PPIB, HCN4, CHODL, CERKL, SEC23A, DDX4, BRI3, USO1, VPS4A, PSEN2, TW…	3298	406	21608	1.420105333281553	0.3890549329435087	0.041051648896187926	0.04000906733691966
GOTERM_CC_DIRECT	GO:0005794~Golgi apparatus	139	3.7761477859277375	6.209278428149645E-4	GALNT12, GALNT13, GALNT18, INPPL1, ZDHHC6, PRDM2, ZDHHC1, GALNT10, ZDHHC4, HS6ST3, GOLGA4, LAPTM4A, RASSF2, FAM174B, STK16, TRAPPC11, NBN, PDGFRA, ST6GAL1, TRAPPC2L, TICAM2, SLC30A5, SEMA6D, PRKCE, DAPK2, ATG9A, LMTK2, SDCBP2, TMEM130, SPATA16, PREPL, A3GALT2, PMEL, RAB5B, PKDCC, FAM114A2, MTTP, CABP1, PLD6, PLD1, GIGYF2, TMEM241, SNX1, MYO6, VTI1A, APOE, ZNF148, RAB6B, AP1M1, OSBPL9, NDFIP2, SYT…	3298	697	21608	1.3066098926961518	0.44398447359690785	0.0451109394593452	0.04396526480640946
GOTERM_CC_DIRECT	GO:0015629~actin cytoskeleton	41	1.1138277641945125	6.683102142125215E-4	MACF1, AVIL, SYNPO2, PDXP, ATP12A, PPP1R9A, BARX2, TRIOBP, ARHGAP35, MYLK3, CNN3, AKAP13, ABLIM1, RINL, MPRIP, ABLIM3, MYO6, KNTC1, CTNNA2, CORIN, NDC1, DMTN, DAPK1, DENND2A, ARPC4, PARVA, MYO7A, SRCIN1, CIT, TTC17, MYO1D, HAX1, MYO1C, ACTBL2, AXL, GFRAL, TAGLN2, FILIP1, MYO1H, CRK, GRID2IP	3298	158	21608	1.7001635053081652	0.46834701335713447	0.0451109394593452	0.04396526480640946
GOTERM_CC_DIRECT	GO:0031594~neuromuscular junction	19	0.5161640858462374	0.001191793203159101	UNC13B, HDAC4, UNC13A, LAMB2, PSEN2, STXBP5L, DLG2, CDK5, ERBB4, SPOCK1, TAX1BP3, CDH15, SYNC, PRKACA, CRK, PDZRN3, RAPSN, SNTA1, CDK5R1	3298	56	21608	2.2229489734037946	0.675969047714334	0.07334777281935902	0.07148497223981974
GOTERM_CC_DIRECT	GO:0008305~integrin complex	12	0.32599837000814996	0.0012418670530261844	P2RX5, ITGAM, ITGA4, ITGB4, ITGA2, ITGA1, ITGA8, ITGBL1, ITGA7, ITGAV, ITGAE, ITGA9	3298	27	21608	2.911933158142982	0.6909628165194646	0.07334777281935902	0.07148497223981974
GOTERM_CC_DIRECT	GO:0005769~early endosome	48	1.3039934800325998	0.0015289265277330538	WASHC5, NRP1, CNTNAP2, RAB5B, USP10, WIPF3, VPS4A, TRAK1, SNX30, TM9SF4, EEA1, SNX4, LAPTM4B, RAP1A, SNX27, INPP5F, RASGEF1B, DNER, KDR, RAB29, TMEM108, VPS35, APBB2, KIAA0319, WLS, LOC529930, USP8, TICAM2, ANKRD27, PPP1R21, SORT1, VPS33A, NIPA1, LMTK2, NIPA2, NME1, MYO1D, TF, ITCH, RAB31, SNX16, SNX17, TOLLIP, SLC9A9, VIPAS39, ACKR1, RAB17, ATP6V0D1	3298	201	21608	1.5646208013902592	0.764475707867261	0.08499032757104329	0.08283184306130251
GOTERM_CC_DIRECT	GO:0005813~centrosome	95	2.580820429231187	0.0019595225559791507	TRAF3IP1, CCP110, CIB1, NR3C1, BICD2, LOC112441530, FLCN, ACTR1A, ACTR1B, CCND2, RUVBL2, KIF13A, TRIM69, CIR1, PRKACA, CCDC92, PRKACB, BBS4, TP63, NDEL1, LRRCC1, LOC788142, MKKS, CEP135, KIF24, HAUS6, DYNLL1, WDR35, SIRT2, HAUS2, NUP93, KIAA1217, PSMA1, POC5, RILPL2, IFT81, RILPL1, RRAGD, EXOC4, CFAP58, ATF5, ALPK1, RAPGEF6, RAPSN, CHODL, DCTN2, ROCK2, VPS4A, PSEN2, NLRC5, LOC101909551, RELB, GNA…	3298	463	21608	1.3443319925552104	0.8433224583778648	0.09890069262144673	0.09638892899931474
GOTERM_CC_DIRECT	GO:0005622~intracellular anatomical structure	16	0.43466449334419993	0.0019884795341878177	CAMK1D, YTHDC2, ANXA5, TALDO1, ARHGAP17, DHX40, DHX30, CAMKV, SH3BP1, ABI1, DHX37, CAMK1, SNTB1, SNTA1, SNTB2, VSIG8	3298	45	21608	2.329546526514386	0.8475599582716598	0.09890069262144673	0.09638892899931474
GOTERM_CC_DIRECT	GO:0042470~melanosome	22	0.5976636783482749	0.0023503022806000704	YWHAE, PMEL, CD63, RAB5B, ANKRD27, HSP90AB1, TFRC, YWHAB, CLTC, TYRP1, CTNS, SLC1A5, MYO7A, YWHAZ, PDIA4, TMEM33, MLANA, ANXA6, ERP29, RAC1, APOE, PPIB	3298	73	21608	1.974530018192844	0.8917865706822569	0.11105178275835333	0.10823142002163323
GOTERM_CC_DIRECT	GO:0098839~postsynaptic density membrane	20	0.54333061668025	0.002506666815605348	GRIA1, GRID2, GRID1, SEMA4B, GRIK2, SORCS3, GRIN2B, LIN7B, GRIN2D, CACNG7, LRFN2, DLG2, GRIN3A, ABHD17A, ADGRB3, ERBB4, TAX1BP3, CACNG3, GRIA4, KCNH1	3298	64	21608	2.0474530018192842	0.9066849622498605	0.11280000670224065	0.1099352446272631
GOTERM_CC_DIRECT	GO:0000145~exocyst	9	0.24449877750611246	0.0030243575811746796	EXOC3L1, EXOC3L2, SH3BP1, EXOC7, EXOC6B, EXOC4, EXOC6, EXOC5, EXOC1	3298	18	21608	3.2759248029108545	0.9428655765784093	0.12990990519136691	0.12661060601190363
GOTERM_CC_DIRECT	GO:0005912~adherens junction	35	0.9508285791904374	0.003374575086258693	CTNND2, SNAP23, CTNND1, PTPRM, LDB3, CDH9, CDH8, CYTH3, CDH4, CDH2, SH3BP1, KIF13A, CDH23, KIF13B, CTNNA3, CTNNA2, PDLIM5, MAGI1, TNK2, SHROOM3, FRMD4A, WTIP, PPP1CA, PARD3B, FRMD5, LRRC7, PARD3, CDH11, ZYX, CDH13, TAX1BP3, CDH15, DSC1, SSX2IP, DSC2	3298	140	21608	1.6379624014554275	0.9590075062172422	0.13865101984845501	0.135129724106272
GOTERM_CC_DIRECT	GO:0016607~nuclear speck	62	1.6843249117087746	0.003945402097968264	NXT1, NCAPG2, INPPL1, CBY1, CWC25, PRPF19, NR3C1, PHF7, GLI3, PNN, SNRNP70, ARL6IP4, TRIM69, CIR1, CCNL2, CCNL1, PRKACA, DDX17, PNISR, MEF2C, SFMBT2, PPP4R3A, SDCBP2, THOC7, PRPF4, PRPF18, HEATR5B, PSME4, SDE2, FAM193B, NCBP3, MAML3, PPIG, PLCB1, SRSF9, HDAC4, FTO, WBP4, SRSF1, AKAP17A, BCLAF1, U2AF2, CMYA5, SFRS18, ZC3H13, SRSF11, E2F7, SRPK2, CPSF6, API5, ZBTB16, SETD1A, YLPM1, CDC5L, PPP1CA, A…	3298	287	21608	1.4153821448116586	0.9761454287685085	0.1527662366187921	0.14888645918085455
GOTERM_CC_DIRECT	GO:0030027~lamellipodium	32	0.8693289866883999	0.004041434831184977	PPP1R37, CYFIP1, ROCK1, AVIL, STMN2, INPPL1, PDXP, PTPRM, CIB1, ABLIM1, SNX1, PAK1, CDH2, ABLIM3, SH3BP1, DAG1, STX4, APBB1, RAC1, MYH10, ARPIN, MYO10, NME2, UNC5C, MYO9B, RHOA, HAX1, PIK3CA, CDK5, ABI1, PKN2, DSC1	3298	126	21608	1.6639618046531328	0.9782228539752774	0.1527662366187921	0.14888645918085455
GOTERM_CC_DIRECT	GO:0043231~intracellular membrane-bounded organelle	57	1.5484922575387123	0.004529725411126277	DDX47, MSI2, ABCA12, OSBPL11, ATRAID, TMEM91, CISD3, OSBPL10, IGF1R, GRB14, ADAMTSL3, AP3S2, SPHK2, SPHK1, RUFY1, SULT2B1, LOC540321, GPRC5B, GPRC5A, CYP2U1, BDH1, CYP2C87, RUBCNL, RDH5, PPIB, SFT2D1, GPRC5C, GPLD1, IGSF8, ADCYAP1R1, LOC509956, MVK, AMBRA1, KCNA6, PLD1, GLRA1, HSD11B2, CYP2B6, PDZD2, AP2S1, TMEM208, EPS15, CYB5B, OSBPL9, RIC3, OSBPL8, OSBPL6, CCZ1, GZMB, EPHX3, SYNDIG1L, DAB1, DH…	3298	261	21608	1.4308637070185344	0.9862993888838428	0.16035732499287766	0.15628475800893157
GOTERM_CC_DIRECT	GO:0042383~sarcolemma	21	0.5704971475142625	0.004581637856939362	RYR2, TRIM72, CAMK2D, FKRP, KCNB1, STAC, ANXA5, DYSF, CIB1, SLC2A5, SLC8A1, CLCN1, RYR3, SGCE, CDH2, ANXA6, DAG1, NOS1, SYNC, BVES, SNTA1	3298	72	21608	1.910956135031332	0.986958211976259	0.16035732499287766	0.15628475800893157
GOTERM_CC_DIRECT	GO:0045202~synapse	66	1.7929910350448246	0.005249318646975396	MYLK2, CYFIP1, SNAP25, GABRB1, SNAP23, DOC2B, HTR4, NR3C1, RPH3A, CALB1, CAPN5, ADORA1, PHACTR1, CHRNB2, PRKCG, KCMF1, CHRNB4, PRKCE, HTR3A, MYO7A, HTR3B, TIAM2, BCAN, SLC9A5, CACNB4, PPA2, ACTBL2, HNRNPUL1, EXOC4, RAPSN, NUFIP1, CHRNA5, STXBP4, CHRNA7, KCNA1, CHAT, LIN7B, LRP6, RELB, CACNA1G, GNAI2, GLRA1, GNA11, APBB1, TAC1, DRD3, PURG, RIC3, GIT2, RPH3AL, PTPRN2, CNTN6, SLC4A10, HTR5A, EIF2S2,…	3298	313	21608	1.3815401724735874	0.993082298836698	0.1771645043354196	0.17266508835229788
GOTERM_CC_DIRECT	GO:0030141~secretory granule	19	0.5161640858462374	0.006037447549900005	ATP6V1A, EXOC3L1, PTPRN2, WFS1, KLK13, KLK5, KLK14, KLK4, KLK15, OXT, KLK8, KLK10, FSTL4, KLK7, KLK11, KLK6, KLK12, AVP, EBAG9	3298	64	21608	1.9450803517283202	0.9967290687942486	0.1927236880426901	0.18782911818763764
GOTERM_CC_DIRECT	GO:0005730~nucleolus	112	3.0426514534093996	0.006118212318815559	POP5, MAPKBP1, RPL5, ZNF692, FOXI1, FCF1, THUMPD3, RORA, GPATCH4, NOC2L, PYCARD, NUB1, RPS17, ZNF207, ARL6IP4, MACROD2, NBN, RPS12, MAGI1, PIH1D1, DNTTIP2, SDCBP2, MYCN, WDR82, GRWD1, SUB1, NHP2, CCDC86, WDFY3, L3MBTL3, ABCB8, CDKN2AIP, DEDD2, ZMAT3, DHX37, MDN1, ZNF300, SRPK2, CBX5, ATP8B2, ZBTB14, PYM1, KNOP1, PUM3, LIN28B, LSM6, BCL6, TDP2, MOB2, INTS4, GRB2, NOL10, NOL12, HOXD9, POMT2, DOCK4,…	3298	580	21608	1.2651847514690198	0.9969708401705251	0.1927236880426901	0.18782911818763764
GOTERM_CC_DIRECT	GO:0005604~basement membrane	21	0.5704971475142625	0.006388716009989182	COL17A1, NTNG1, COL15A1, CD151, ITGB4, LOC530599, COL23A1, FBLN1, NID1, SMOC2, FRAS1, EGFLAM, VWC2, DAG1, VWA1, HMCN1, AGRN, TINAG, FREM1, FREM2, MATN2	3298	74	21608	1.8593086719223773	0.9976578935892302	0.1929064293127432	0.18800721840956244
GOTERM_CC_DIRECT	GO:0005930~axoneme	25	0.6791632708503124	0.00653228120424104	RSPH10B, DNAH3, TRAF3IP1, DNAH6, AMBRA1, CFAP206, SPATA4, GLI1, GLI3, TCHP, MAP1LC3B, ARL13B, PRKAR2A, HYDIN, LOC112442305, CFAP43, PRKACA, CFAP45, DNAH10, CFAP70, WDR35, DCLK1, TTLL3, BBOF1, GAS8	3298	94	21608	1.742513193037689	0.9979568363779844	0.1929064293127432	0.18800721840956244
GOTERM_CC_DIRECT	GO:0032433~filopodium tip	7	0.19016571583808747	0.008182578069983557	FZD3, MYO3B, MYO10, MYO3A, AP2A1, CIB1, EPHB1	3298	13	21608	3.5279190185193823	0.999575392760779	0.23431928109498368	0.22836831522590473
GOTERM_CC_DIRECT	GO:0044853~plasma membrane raft	8	0.21733224667209997	0.009070539069265759	ITGAM, CDH2, STIM1, CD8A, PRKAR2A, TEX101, PRKACA, CD177	3298	17	21608	3.083223343916099	0.9998178665493094	0.2521076300134159	0.24570489655275776
GOTERM_CC_DIRECT	GO:1904115~axon cytoplasm	14	0.38033143167617495	0.009703699682345253	DTNBP1, HSPB1, AP3B1, TRAK1, AP3B2, BLOC1S5, BLOC1S6, UCHL1, BLOC1S1, TMEM108, AP3S2, MGARP, SYBU, NDEL1	3298	43	21608	2.1331603367791616	0.9999004427374766	0.2570074145436307	0.2504802421107766
GOTERM_CC_DIRECT	GO:0045211~postsynaptic membrane	33	0.8964955175224123	0.009976489872670262	GRIA1, NRP1, GABRB1, CHRNA5, CLSTN2, CHRNA7, CLSTN1, GRIK2, GPHN, GRM3, RPH3A, GLRA1, DAG1, GPR158, GRIA4, CHRNB2, CHRNB4, GRID2, KCNB1, KCND3, GRID1, HTR3A, TRPV1, HTR3B, GRIN2B, SHISA7, GRIN2D, GRIN3A, LRRC7, P2RX1, KCNMA1, TAX1BP3, HCN1	3298	139	21608	1.5554750862742188	0.9999232629689899	0.2570074145436307	0.2504802421107766
GOTERM_CC_DIRECT	GO:0014069~postsynaptic density	29	0.7878293941863623	0.010124500596655546	CTNND2, CLSTN1, CABP1, PPP1R9A, GRM3, RNF112, CDH2, DVL1, TMEM108, USP50, DLGAP1, NOS1, BSN, CAP2, USP8, DAPK1, HOMER2, DTNBP1, SYN3, SRCIN1, SHISA7, PLCB4, CDK5, LRRC7, NEURL1, ADGRL1, TAX1BP3, DSC1, CDK5R1	3298	118	21608	1.6102003268544882	0.9999333740444558	0.2570074145436307	0.2504802421107766
GOTERM_CC_DIRECT	GO:0000139~Golgi membrane	77	2.091822874218962	0.010590938064873948	GALNT12, PCSK2, SLC35B2, ATP8A2, GALNT13, GOLT1B, TMEM167B, CLSTN2, TMEM167A, GALNT18, CLSTN1, XYLT2, ABCA12, PCSK5, GALNT10, ZDHHC4, PYCARD, GOLGA5, MAN1A2, DSE, QSOX1, TRIM23, WLS, COG8, ST6GAL1, TMED9, COG5, ATG9A, VPS13B, SLC39A13, MR1, ZDHHC17, B3GNT9, B3GNT8, B3GNT6, B3GNT4, FAM20C, CHST1, KDELR2, B4GALT7, NAA60, SEC23A, ABCB6, SGMS1, ROCK1, ATL1, COPB1, USO1, PSEN2, ZDHHC23, ZDHHC21, SGMS2…	3298	386	21608	1.306975180435937	0.9999573214046465	0.2570074145436307	0.2504802421107766
GOTERM_CC_DIRECT	GO:0005828~kinetochore microtubule	6	0.16299918500407498	0.010606655203387933	CENPE, ZW10, CHMP4C, CHMP4B, KNTC1, RAB11A	3298	10	21608	3.931109763493026	0.9999579573023823	0.2570074145436307	0.2504802421107766
GOTERM_CC_DIRECT	GO:0031902~late endosome membrane	28	0.7606628633523499	0.011698685807992616	CD63, SPPL2A, VPS4A, BOLA-DQA2, LOC783680, BLA-DQB, LAPTM4B, LAPTM4A, AP5M1, MVB12A, VTI1A, B2M, SLC31A2, SLC30A3, SLC31A1, VPS33A, ATG9A, SLC30A4, VPS37C, BOLA-DRB2, VPS37B, MR1, RMC1, NPC1, TMEM106B, LAMTOR1, LOC100848815, SLC29A3	3298	114	21608	1.6092262189737532	0.9999851933312728	0.26785745958608165	0.26105473045373667
GOTERM_CC_DIRECT	GO:0030659~cytoplasmic vesicle membrane	19	0.5161640858462374	0.01171025204096204	TRIM72, TNK2, MYOF, GDE1, DYSF, SLC39A13, ZDHHC17, CYB561D2, SGSM1, MYO1C, APPBP2, CAMKV, SNX17, DSE, TMED2, AP3S2, SNX9, ZPLD1, WLS	3298	68	21608	1.830663860450184	0.9999853561839634	0.26785745958608165	0.26105473045373667
GOTERM_CC_DIRECT	GO:0005765~lysosomal membrane	50	1.3583265417006247	0.011904775981603628	SCARB2, FCMR, SPPL2A, LOC783680, BLA-DQB, ATRAID, FLCN, LAPTM4B, LAPTM4A, SMPD1, SLC37A3, B2M, TRIM23, SLC30A3, VPS33A, SLC30A4, BOLA-DRB2, MYO7A, NPC1, CHMP4C, TMEM106B, CHMP4B, ATP6V0D1, LOC100848815, SLC29A3, ATP6V1A, CD63, BRI3, NPRL2, PSEN2, BOLA-DQA2, ABCB9, AP5M1, BLOC1S1, FNIP1, SLC15A3, GPR155, ATP6V1C1, ATP6V1C2, SLC31A2, CCZ1, CTNS, GPR137B, RMC1, LAMTOR1, RNF183, CYB561, TECPR1, TMEM9…	3298	234	21608	1.3999678644918183	0.9999878418885519	0.26785745958608165	0.26105473045373667
GOTERM_CC_DIRECT	GO:0030426~growth cone	17	0.4618310241782124	0.013381931978911982	SNAP25, PCDH9, FKBP15, STMN2, DTNBP1, PSEN2, UNC5C, CIB1, CYTH2, ACAP3, CDK5, DVL1, ADGRL1, LRIG2, APBB1, ZPR1, CDK5R1	3298	59	21608	1.8878210728638827	0.9999970429005871	0.2904891253966595	0.28311162379928406
GOTERM_CC_DIRECT	GO:0042734~presynaptic membrane	21	0.5704971475142625	0.01352541959518838	UNC13B, ITSN2, CADM3, UNC13A, SYT1, KCNJ9, CNTN6, NRXN1, NRXN3, DTNBP1, SLC1A2, GAD2, GRIK2, PTPRD, GRM3, EFNB2, ERBB4, ADGRL1, GPR158, REPS1, KCNH1	3298	79	21608	1.741630907876657	0.999997422644373	0.2904891253966595	0.28311162379928406
GOTERM_CC_DIRECT	GO:0030424~axon	49	1.3311600108666122	0.01572237678668663	NRP1, GSK3A, CIB1, SLC8A1, ROBO1, IGF1R, GRM3, SCN9A, NPTN, TMEM108, KIF13B, NRCAM, SCN5A, HMCN1, BSN, EPHB1, KCNH1, SCN1A, CPT1C, SCN10A, ACTBL2, MYOT, HCN4, ATL1, LRP2, IGSF9, NTF4, FAM168B, INPP5F, SCN7A, NCAM1, CTNNA2, NCAM2, TAC1, FZD3, SYT1, KCNB1, CNTN6, DTNBP1, GAD2, CCK, RAB11A, MYO1D, CDK5, ADGRL1, CNTN3, HCN1, CDK5R1, ZPR1	3298	232	21608	1.3837958219192403	0.9999996865680839	0.3301699125204192	0.32178464490085296
GOTERM_CC_DIRECT	GO:0042995~cell projection	28	0.7606628633523499	0.016386386165745212	MACF1, TEX43, NRXN1, NRXN3, ATP1A4, CBY1, ATP1A2, CYTH3, CYTH2, LAPTM4B, GRK3, EGFLAM, GRK2, GPR158, IMPG2, MAGI1, TICAM2, ACTN2, MICAL3, ARPC4, COQ6, CYLD, HNRNPK, AGBL2, CD44, CCDC61, DNAL1, CDC42SE2	3298	117	21608	1.5679640082308364	0.9999998343536722	0.3352772102347515	0.3267622334668848
GOTERM_CC_DIRECT	GO:0030117~membrane coat	9	0.24449877750611246	0.016720260522200263	AP1G1, CLTC, AP2S1, CHMP4B, AP3S2, AP2A1, AP3B1, AP2A2, AP3B2	3298	23	21608	2.5637672370606692	0.999999879814904	0.3352772102347515	0.3267622334668848
GOTERM_CC_DIRECT	GO:0030122~AP-2 adaptor complex	6	0.16299918500407498	0.01702995353573341	LOC785503, AP2S1, STON1, AP2A1, AP2A2, SLC18A3	3298	11	21608	3.573736148630024	0.9999999107581873	0.3352772102347515	0.3267622334668848
GOTERM_CC_DIRECT	GO:0005938~cell cortex	25	0.6791632708503124	0.018100687159468852	PSEN2, IQGAP3, ACTR1A, ACTR1B, RAC1, HMCN1, ECT2, MYO10, SPINK5, MICAL3, MYO9B, RHOA, OOEP, PARD3B, MYO1D, ITCH, CLIP1, BFSP2, HAX1, MYO1C, MELK, PARD3, PFN4, GRB2, PRKD1	3298	102	21608	1.6058454916229683	0.9999999681379649	0.3490846809326136	0.34021903824226146
GOTERM_CC_DIRECT	GO:0005874~microtubule	46	1.2496604183645748	0.019576229950970192	DNAH3, MACF1, DNAH1, DCTN2, DNAH5, DNAH6, TUBD1, ABRAXAS2, JAKMIP1, KIF15, RASSF1, KLC3, MAP1LC3B, MAP1LC3A, OPA1, KIF3B, KIF5A, KIF13A, TCP11L1, KIF13B, MAP4, CCT5, NDEL1, DNAH10, KIF24, SHROOM3, TBCA, DYNLL1, DCLK1, LOC523590, SIRT2, TUBA4A, CENPE, TPX2, CYLD, TPPP3, STIM1, HOOK1, TUBGCP5, DYNLRB2, DYNLRB1, TRIM54, TTLL9, GAS8, DNAL1, TUBA8	3298	218	21608	1.382500375540361	0.9999999923074333	0.3698125668413733	0.3604205016517511
GOTERM_CC_DIRECT	GO:0031966~mitochondrial membrane	21	0.5704971475142625	0.020177638223028215	RARS2, SLC22A4, SLC30A9, ATG9A, KLHL17, PRKCA, SLC9B2, RNF144B, NGRN, MAP1LC3B, OPA1, TMX2, AIFM2, CARD19, SLC25A30, NDUFS3, PEMT, TMBIM6, ACAD10, SLC25A33, SLC29A3	3298	82	21608	1.6779127039299502	0.9999999956923268	0.3698125668413733	0.3604205016517511
GOTERM_CC_DIRECT	GO:0005789~endoplasmic reticulum membrane	127	3.4501494159195873	0.020349474577514723	ERO1B, SLC35B2, SLC27A1, CLSTN2, CLSTN1, ZDHHC6, PLOD2, ZDHHC4, CLGN, ABHD12, LRAT, TMEM38B, DGAT2, TMEM178A, SPINK5, ATG9A, ACSL6, ACSL5, CPT1C, MR1, STIM1, TMX2, CYP2U1, ILVBL, CYP2C87, CARD19, KDELR2, CDS1, PMEL, LRRC59, NECAB3, ABCB6, RNF180, PSEN2, ABCB9, UBE2J2, MTDH, FLRT2, DDRGK1, VTI1A, MLEC, RNF175, SEC16B, OSBPL6, SLC10A7, LOC614741, WFS1, SRD5A3, EPHX1, DNAJC14, DNAJC16, LOC509184, RE…	3298	695	21608	1.1972444603443988	0.9999999963502672	0.3698125668413733	0.3604205016517511
GOTERM_CC_DIRECT	GO:0005768~endosome	41	1.1138277641945125	0.021309243523298875	WASHC5, RNF32, LTBP2, LRP2, HTR4, PLD1, GIGYF2, TM9SF4, RNF112, LAPTM4B, SNX1, GRAP2, STX4, VPS35, ATP6V0A4, RAB11FIP2, CLVS1, RAB8B, UVRAG, PDCD6IP, TNK2, RHOA, TGFBR1, EPN1, UNC13D, RAB33B, EPN2, TOM1L1, MYO1D, EPN3, SVOPL, BMP1, SNX17, CDK2, INTS4, MYCBPAP, GRB2, VIPAS39, ENTHD1, RAB17, VPS35L	3298	191	21608	1.406417978213037	0.999999998554611	0.3738997842005558	0.3644039166653036
GOTERM_CC_DIRECT	GO:0008076~voltage-gated potassium channel complex	17	0.4618310241782124	0.021365701954317473	CNTNAP2, KCNF1, KCNG3, KCNH5, KCNIP1, KCNB1, KCND3, KCNA1, LRRC38, KCNIP4, KCNAB1, KCNA6, DPP6, KCNMA1, KCNMB4, KCNQ5, KCNH1	3298	62	21608	1.796474891918856	0.9999999986312991	0.3738997842005558	0.3644039166653036
GOTERM_CC_DIRECT	GO:0098688~parallel fiber to Purkinje cell synapse	5	0.1358326541700625	0.022628705070528107	GRID2, PLCB4, KCNJ9, CNTN6, GRID2IP	3298	8	21608	4.0949060036385685	0.999999999596073	0.3818593980651618	0.3721613816063641
GOTERM_CC_DIRECT	GO:0090543~Flemming body	5	0.1358326541700625	0.022628705070528107	STK17B, VPS4A, CHMP4C, AGAP2, MICAL3	3298	8	21608	4.0949060036385685	0.999999999596073	0.3818593980651618	0.3721613816063641
GOTERM_CC_DIRECT	GO:0043204~perikaryon	17	0.4618310241782124	0.024701347358438677	KCNB1, CTNND2, SLC4A10, CIB1, GIGYF2, SIRT2, MYO1D, GLRA1, RNF112, CDK5, G3BP1, LOC100140490, VIP, KCNK1, ZPR1, CDK5R1, KCNH1	3298	63	21608	1.7679594174439535	0.9999999999456681	0.40483770338009023	0.3945561109132943
GOTERM_CC_DIRECT	GO:0016324~apical plasma membrane	54	1.466992665036675	0.02484718179475686	SLC23A2, CPO, UPK2, CIB1, ATP12A, SLC2A5, CDH2, HYAL2, IL6R, SLC15A1, ABCC1, SHROOM3, MYO7A, KNCN, SLC9B2, PARD3B, SLC5A6, HAX1, SLC7A9, MIP, PARD3, KCNMA1, DPEP1, ZMYND10, SLC29A1, RAPGEF6, CD44, ATP6V1A, SLC22A4, SLC22A5, ABCB4, PSEN2, SLC5A11, SLC3A1, SLC5A12, LRP4, LRP2, SLC5A10, ABCB11, PLD1, EPCAM, ATP6V0A4, SLC12A3, FZD3, SLC10A2, SLC12A1, SLC4A10, SLC4A11, OCEL1, SVOPL, TF, SLCO3A1, KCNK1…	3298	267	21608	1.3250931787055145	0.9999999999528282	0.40483770338009023	0.3945561109132943
GOTERM_CC_DIRECT	GO:0017119~Golgi transport complex	6	0.16299918500407498	0.02558513140863715	COG8, BMP1, COG5, COG3, COG2, LTBP2	3298	12	21608	3.275924802910855	0.9999999999769332	0.4066103284548181	0.3962837169385053
GOTERM_CC_DIRECT	GO:0005802~trans-Golgi network	35	0.9508285791904374	0.02610338645545072	PCSK2, SCOC, LTBP2, PCSK5, LOC516849, GGA1, ATP7B, TBC1D32, MLANA, VPS53, RAB29, INPP5K, STX4, SNX9, DENND5A, RAC1, CLVS1, WLS, ATP8B4, YIPF1, ATP8B2, ATG9A, PLEKHA8, TRAPPC6A, GOLPH3, PREPL, RAB30, BMP1, TRAPPC6B, C19H17ORF75, RAB19, CHST1, PRKD1, RAB7B, SLC24A5	3298	160	21608	1.433217101273499	0.9999999999860476	0.4066103284548181	0.3962837169385053
GOTERM_CC_DIRECT	GO:0005576~extracellular region	185	5.025808204292312	0.02624680427062847	VIT, SCT, CLSTN1, XYLT2, DMP1, LOC783680, C4BPB, SPATA20, PYCARD, IL4I1, BMPER, DAG1, PROK2, LOC525415, HMCN1, B2M, IL6R, C7H5ORF46, CHID1, DEFB119, ENTPD5, DEFB115, SPINK5, WNT5A, RFX3, VWDE, DKK1, ZPBP, DKK2, DKK3, CHIT1, CATHL5, RBP3, CRISPLD2, LOC510860, MASP1, GPLD1, PTGFR, PKDCC, PRP4, NXPH2, CSH2, LHB, HTRA1, STC1, FBLN1, LTBP2, NID1, LTBP1, SPATA6, KLK6, ADAMTS16, LOC104972276, ANKH, ADAM…	3298	1056	21608	1.1478145616259625	0.9999999999878604	0.4066103284548181	0.3962837169385053
GOTERM_CC_DIRECT	GO:0097487~multivesicular body, internal vesicle	4	0.10866612333604998	0.027873033861612745	CD63, PMEL, LAPTM4B, APOE	3298	5	21608	5.241479684657368	0.9999999999974983	0.41839829588437527	0.4077723074174705
GOTERM_CC_DIRECT	GO:0017053~transcription repressor complex	12	0.32599837000814996	0.02789321972562502	SPEN, NCOR2, AKIRIN2, CBX5, CTBP2, ZBTB16, GMNN, SP3, RBBP8, GLI3, JAZF1, RELB	3298	39	21608	2.0159537248682184	0.999999999997547	0.41839829588437527	0.4077723074174705
GOTERM_CC_DIRECT	GO:0032281~AMPA glutamate receptor complex	8	0.21733224667209997	0.031208061167604283	ABHD12, GRIA1, CACNG7, VWC2, CPT1C, CACNG3, SHISA7, GRIA4	3298	21	21608	2.495942706979699	0.9999999999999027	0.4548359212071485	0.4432845327320463
GOTERM_CC_DIRECT	GO:0032991~protein-containing complex	48	1.3039934800325998	0.03128501045340175	HSP90AB1, KHDRBS3, KHDC3L, GOLT1B, CBFB, USP10, UPK2, NPR3, CCP110, NR3C1, LTBP1, RASIP1, GIGYF2, METTL21E, GGA1, METTL21C, PAK1, RASSF2, MIER3, DPH1, FAM186B, DNER, CASP4, CASP1, EPS8L2, CIR1, MBP, CIC, UVRAG, GDF11, MEF2C, ZNF10, KIF24, OOEP, RAB11A, CTU2, ITCH, MMRN1, ACTBL2, ETFBKMT, PKN2, VIPAS39, CALM3, STRN, ZP3, EEF1AKMT3, PPIB, CRK	3298	236	21608	1.3325795808450938	0.9999999999999097	0.4548359212071485	0.4432845327320463
GOTERM_CC_DIRECT	GO:0005902~microvillus	13	0.35316490084216245	0.03379474848622442	ATP6V1A, PDGFRA, TGFB1, CALML4, MYO7A, MYO1D, MYO1C, HYAL2, MYO6, EXOC4, ANKS4B, MYO1H, CD44	3298	45	21608	1.8927565527929384	0.9999999999999922	0.48387935332548604	0.4715903538759499
GOTERM_CC_DIRECT	GO:0005952~cAMP-dependent protein kinase complex	5	0.1358326541700625	0.03588398239208661	PRKAR2B, PRKAR2A, PRKACA, PRKACB, PRKG1	3298	9	21608	3.639916447678728	0.999999999999999	0.4986818141253212	0.48601687916340836
GOTERM_CC_DIRECT	GO:0031314~extrinsic component of mitochondrial inner membrane	5	0.1358326541700625	0.03588398239208661	COQ3, COQ8A, COQ7, COQ6, COQ5	3298	9	21608	3.639916447678728	0.999999999999999	0.4986818141253212	0.48601687916340836
GOTERM_CC_DIRECT	GO:1990904~ribonucleoprotein complex	33	0.8964955175224123	0.03686721306344922	LOC101904449, CELF1, SF3B6, CELF2, CELF3, SRSF1, CELF5, PHAX, MRPL14, JAKMIP1, RPS17, ZNF827, RUVBL2, G3BP1, HNRNPA1, TRIM21, DDX17, CBX5, SSB, CPSF6, MYEF2, SECISBP2L, PIH1D1, LARP7, RPS3A, HNRNPAB, HNRNPK, HNRNPH1, PABPC1L, RBM45, LSM14A, RBMS2, SRSF9	3298	153	21608	1.4131440326282119	0.9999999999999997	0.5049205267385437	0.49209714828169177
GOTERM_CC_DIRECT	GO:0030286~dynein complex	8	0.21733224667209997	0.039915493860725904	DNAH3, DNAH1, DNAH10, DCTN2, DNAH5, DNAH6, DNHD1, DNAL1	3298	22	21608	2.3824907657533494	1	0.5317561428068508	0.5182512248942958
GOTERM_CC_DIRECT	GO:0005925~focal adhesion	33	0.8964955175224123	0.0399520488246417	BCAR3, NRP1, ITGB4, AVIL, ABCB4, SYNPO2, NEDD9, SYNE2, PAK1, FLRT2, ANXA6, DAG1, ITGAV, LMLN, NEBL, ITGA2, ITGA1, PARVA, SRP68, ARHGAP26, ARHGAP24, HCK, UBOX5, SLC9A5, ACTBL2, PTPRA, IRF2, GFRAL, ZYX, ITGBL1, TLN2, LCP1, NECTIN2	3298	154	21608	1.4039677726760806	1	0.5317561428068508	0.5182512248942958
GOTERM_CC_DIRECT	GO:0019005~SCF ubiquitin ligase complex	18	0.4889975550122249	0.04577502491948578	USP47, DMAC2, FBXO17, FBXO36, CUL1, FBXL15, NCCRP1, FBXO33, FBXO31, FBXL8, AMN1, FBXO4, LOC525426, LOC112442405, LOC112442404, FBXL2, FBXL4, FBXO9	3298	73	21608	1.6155245603395996	1	0.6007972020682508	0.5855388604284222
GOTERM_CC_DIRECT	GO:0000932~P-body	20	0.54333061668025	0.04723723741990787	TRIM71, DDX6, APOBEC3H, RC3H1, WTIP, PSMA6, LSM6, HAX1, PSMA4, CNOT1, CNOT2, CNOT3, BTBD2, IGF2BP3, TRIM21, LSM14A, TNRC6A, APOBEC3Z2, TNRC6B, DIS3L2	3298	84	21608	1.559964191862312	1	0.6053971050738982	0.5900219405005929
GOTERM_CC_DIRECT	GO:0098793~presynapse	22	0.5976636783482749	0.04793607838191136	ATP6V1A, GIT2, SNAP25, RPH3AL, KCNJ10, HIP1, CHRNA5, SNAP23, PARK7, DOC2B, LIN7B, LRFN2, SVOPL, GRK3, RAP1A, GRIN3A, GRK2, CDH2, FCHO2, DVL1, ATP6V0A4, GRAP	3298	95	21608	1.517270435032396	1	0.6053971050738982	0.5900219405005929
GOTERM_CC_DIRECT	GO:0031012~extracellular matrix	35	0.9508285791904374	0.048940886383218314	FCGBP, HPSE2, DMP1, HSD17B12, LTBP1, THSD4, ADAMTS16, ADAMTS2, BMPER, ADAMTS19, LRRTM4, CHADL, ADAMTSL3, EMILIN3, LRIG2, THSD7A, APOE, ADAMTS9, ADAMTS6, TGFB1, MMP1, LRRN2, MMP3, WNT5A, SSC5D, MMP8, ADAMTS20, MMP12, LOC112441463, FSHR, LOC789503, MMP19, ZP3, LRRC3B, GPLD1	3298	168	21608	1.364968667879523	1	0.6053971050738982	0.5900219405005929
GOTERM_CC_DIRECT	GO:0016604~nuclear body	40	1.0866612333605	0.05002228005474271	ZCCHC8, KMT2E, RNF32, ZNF174, THRB, PARG, RORC, DDX20, PPWD1, OTP, CCNDBP1, MTDH, BABAM1, NGRN, RNF112, MYCT1, ZIC2, EXO1, ORC3, UIMC1, SUDS3, NCAM2, ECT2, CORIN, ZNF300, SCN1A, WWTR1, RALBP1, RMI1, PCGF2, NUDT9, NCOR2, UBOX5, MYO1C, NDUFS3, UBE2O, TPP2, PKN2, HOXD3, RAD18	3298	197	21608	1.3303247930602458	1	0.6053971050738982	0.5900219405005929
GOTERM_CC_DIRECT	GO:0009925~basal plasma membrane	8	0.21733224667209997	0.05006340844636404	TF, SLC27A1, MYO1C, SLCO3A1, ERBB4, ITGB4, INPPL1, MST1R	3298	23	21608	2.278904210720595	1	0.6053971050738982	0.5900219405005929
GOTERM_CC_DIRECT	GO:0005856~cytoskeleton	62	1.6843249117087746	0.05030301806648246	FHOD3, INVS, RSPH10B, DYRK2, TRADD, TEX43, FHOD1, KRT24, INPPL1, SGCE, EPB41L4B, EPB41L4A, KRT27, DPYSL2, KRT25, DAG1, RAC1, SNTA1, SLC30A9, FRMD4A, MYO7A, RHOA, CIT, PREPL, FRMD5, FRMD6, ACTBL2, CDC42EP3, CFAP58, CDC42EP1, FAM161B, TLN2, ACTRT2, EPB42, ROCK1, ROCK2, KLHL17, PDXP, DNAJC24, CABP1, EVPL, FGD3, FGD6, EPB41L3, PLEKHH1, HNRNPA0, FARP1, MYO10, NOS3, MICAL3, FUZ, KLHL3, KRT10, ARHGAP26,…	3298	326	21608	1.246057286996767	1	0.6053971050738982	0.5900219405005929
GOTERM_CC_DIRECT	GO:0030125~clathrin vesicle coat	5	0.1358326541700625	0.05273553385080431	EPN3, MYCBPAP, ENTHD1, EPN1, EPN2	3298	10	21608	3.275924802910855	1	0.6053971050738982	0.5900219405005929
GOTERM_CC_DIRECT	GO:0005773~vacuole	5	0.1358326541700625	0.05273553385080431	GLB1L, GLB1, TMEM208, PRCP, MST1R	3298	10	21608	3.275924802910855	1	0.6053971050738982	0.5900219405005929
GOTERM_CC_DIRECT	GO:0042627~chylomicron	5	0.1358326541700625	0.05273553385080431	APOC2, APOA1, APOA4, APOE, LOC107133155	3298	10	21608	3.275924802910855	1	0.6053971050738982	0.5900219405005929
GOTERM_CC_DIRECT	GO:0097543~ciliary inversin compartment	5	0.1358326541700625	0.05273553385080431	INVS, ANKS6, TNNI3K, ASB3, ANKRD6	3298	10	21608	3.275924802910855	1	0.6053971050738982	0.5900219405005929
GOTERM_CC_DIRECT	GO:0032580~Golgi cisterna membrane	13	0.35316490084216245	0.05317244414934767	CSGALNACT1, ST6GAL1, HACE1, CHPF2, SLC30A5, SEC1, FUT2, FUT1, GOLPH3, FUT8, TMEM115, CHSY3, B4GALT7	3298	48	21608	1.7744592682433797	1	0.6053971050738982	0.5900219405005929
GOTERM_CC_DIRECT	GO:0005776~autophagosome	14	0.38033143167617495	0.059283129577554286	ATG9B, VPS33A, ATG9A, ATG13, MAP1LC3B, MAP1LC3A, MAP1LC3C, TP53INP2, RAB23, TAX1BP1, ULK2, PIP4K2B, PIP4K2C, TRIM21	3298	54	21608	1.6986276755834062	1	0.6613420732759887	0.6445460841134238
GOTERM_CC_DIRECT	GO:0030425~dendrite	45	1.2224938875305624	0.06011146224176332	HCN4, KCNA1, LRP2, HTR4, TRAK1, PPP1R9A, GPHN, IGSF9, STRN4, CRHR2, GNAI2, NTF4, SGCE, TMEM266, GLRA1, BRINP2, CALB1, INPP5F, DNER, ADORA1, TMEM108, LOC100140490, N4BP3, BSN, EPHB1, KCNH1, PRKCG, FZD3, HOMER2, KLHL1, SLC4A10, UNC5C, HTR5A, CPT1C, MYO1D, NIN, PLCB4, MLPH, CDK5, STRN, KCNK1, IL6ST, EPHA1, HCN1, CDK5R1	3298	229	21608	1.287481363589419	1	0.6613420732759887	0.6445460841134238
GOTERM_CC_DIRECT	GO:0031965~nuclear membrane	31	0.8421624558543873	0.06018562783252383	ANKRD17, ITGB4, DTX2, AKAP6, PLD6, TOR1AIP1, KLK6, BRIP1, TMEM168, TMEM201, CCND2, RB1CC1, MYO6, DHX37, RAP1GAP2, NDC1, OSBPL8, LYPLA1, OSBPL6, MRPS23, PHF11, RANGAP1, NUDT9, NUP93, HAX1, CDK4, GNAQ, CNEP1R1, ALOX5AP, PLCB1, BCL2L1	3298	148	21608	1.372346876895088	1	0.6613420732759887	0.6445460841134238
GOTERM_CC_DIRECT	GO:1990788~GLI-SUFU complex	3	0.08149959250203749	0.06272701318598504	SUFU, GLI1, GLI3	3298	3	21608	6.55184960582171	1	0.6735936213900559	0.6564864817991972
GOTERM_CC_DIRECT	GO:0048787~presynaptic active zone membrane	6	0.16299918500407498	0.06557736843162448	NTNG1, STX1B, CDH2, STX4, STX11, HCN1	3298	15	21608	2.620739842328684	1	0.6735936213900559	0.6564864817991972
GOTERM_CC_DIRECT	GO:0034361~very-low-density lipoprotein particle	6	0.16299918500407498	0.06557736843162448	APOC2, APOC4, APOA1, APOA4, APOE, LOC107133155	3298	15	21608	2.620739842328684	1	0.6735936213900559	0.6564864817991972
GOTERM_CC_DIRECT	GO:0033162~melanosome membrane	6	0.16299918500407498	0.06557736843162448	OCA2, PMEL, ABCB6, TYRP1, DTNBP1, CTNS	3298	15	21608	2.620739842328684	1	0.6735936213900559	0.6564864817991972
GOTERM_CC_DIRECT	GO:0034704~calcium channel complex	6	0.16299918500407498	0.06557736843162448	RYR2, SESTD1, FKBP1B, CALM3, AKAP6, RYR3	3298	15	21608	2.620739842328684	1	0.6735936213900559	0.6564864817991972
GOTERM_CC_DIRECT	GO:0101031~protein folding chaperone complex	6	0.16299918500407498	0.06557736843162448	PPP5C, PTGES3, HSPB8, RUVBL2, HSPB1, DNAJC9	3298	15	21608	2.620739842328684	1	0.6735936213900559	0.6564864817991972
GOTERM_CC_DIRECT	GO:0016328~lateral plasma membrane	17	0.4618310241782124	0.0666319312442845	SLC22A4, FZD3, ABCC1, SLC22A5, KCNB1, MTCL1, SLC4A10, NOD1, LIN7B, IQGAP3, SLC4A5, MYO1C, EPCAM, DVL1, SLC29A1, RHBG, BVES	3298	71	21608	1.5687527225206912	1	0.6770663981274071	0.6598710610321078
GOTERM_CC_DIRECT	GO:0016323~basolateral plasma membrane	36	0.9779951100244498	0.0701345089947471	SLC22A4, SLC23A2, NDRG4, SLC22A5, SLC43A2, MTTP, SLCO5A1, NOD1, LIN7B, SLC4A5, ATP7B, CDH2, EPCAM, ERBB4, SLCO1B3, STX4, SLC26A10, RHBG, CA11, ABCC1, KCNJ10, ABCC6, SLC4A10, SLC4A11, SLC9B2, MYO1D, SLCO1C1, DLG2, SLCO3A1, LRRC7, CLDN8, SLCO2A1, SLCO1A2, TAX1BP3, SLC29A1, CD44	3298	179	21608	1.3176904235172153	1	0.7050756489365533	0.6871689657889583
GOTERM_CC_DIRECT	GO:0016342~catenin complex	12	0.32599837000814996	0.07178739784710753	CDH4, CDH2, CTNND1, CDH11, CDH23, CDH13, FAT3, CTNNA2, CDH15, DSC1, CDH9, CDH8	3298	45	21608	1.7471598948857894	1	0.7066571975574647	0.6887103480956879
GOTERM_CC_DIRECT	GO:0016459~myosin complex	12	0.32599837000814996	0.07178739784710753	MYO1D, MYO1C, MYO3B, MYO10, MYO3A, MYO18B, MYO6, MYO9B, MYO7A, MYO1H, MYH10, CCDC102A	3298	45	21608	1.7471598948857894	1	0.7066571975574647	0.6887103480956879
GOTERM_CC_DIRECT	GO:0005664~nuclear origin of replication recognition complex	4	0.10866612333604998	0.07695361212078378	ORC5, ORC6, ORC1, ORC3	3298	7	21608	3.7439140604695487	1	0.7497027160220687	0.7306626470437305
GOTERM_CC_DIRECT	GO:0030672~synaptic vesicle membrane	18	0.4889975550122249	0.07797076619664545	UNC13B, GRIA1, UNC13A, SVOP, SYT1, SLC30A3, DTNBP1, SYPL2, SYN3, SLC9B2, SV2B, SV2A, SLC17A7, SLC18B1, MCTP2, ATP6V1C1, SLC18A3, BCL2L1	3298	78	21608	1.5119652936511638	1	0.7518609597533668	0.732766078235821
GOTERM_CC_DIRECT	GO:0098685~Schaffer collateral - CA1 synapse	13	0.35316490084216245	0.07892328020800787	NTNG1, HIP1, ROCK1, DGKB, WNT5A, PTPRD, AKAP12, LRFN2, PTPRA, CDH11, DVL1, TNR, BSN	3298	51	21608	1.670079311287887	1	0.7533585838037115	0.734225667389649
GOTERM_CC_DIRECT	GO:0032426~stereocilium tip	6	0.16299918500407498	0.08383804250034228	ESPNL, MYO3B, HOMER2, MYO3A, EPS8L2, PKHD1L1	3298	16	21608	2.4569436021831415	1	0.784425249136866	0.7645033380476757
GOTERM_CC_DIRECT	GO:0032585~multivesicular body membrane	6	0.16299918500407498	0.08383804250034228	CD63, PMEL, LAPTM4B, ABCB6, CHMP4C, CHMP4B	3298	16	21608	2.4569436021831415	1	0.784425249136866	0.7645033380476757
GOTERM_CC_DIRECT	GO:0000421~autophagosome membrane	10	0.271665308340125	0.08709121543453213	VMP1, MAP1LC3B, MAP1LC3A, MAP1LC3C, RB1CC1, ATG9A, RUBCNL, WDFY3, PRKD1, TECPR1	3298	36	21608	1.819958223839364	1	0.8068744959375772	0.786382445247099
GOTERM_CC_DIRECT	GO:0009986~cell surface	64	1.7386579733767997	0.08844715220871605	PTPRT, CNTNAP2, CLSTN2, RTP1, ITGB4, CLSTN1, CTNND1, PTPRJ, SLC7A11, PCSK6, CDH2, CAPN5, TNR, SCN5A, BSN, ADAMTS9, ADGRV1, KCNH5, KRT4, WNT5A, VWDE, APOA4, IRAK4, HTR3B, TGFBR1, PDIA4, OSCAR, CEACAM1, CD8B, RTN4RL1, FSHR, LOC112444752, MXRA8, CD44, GRIA1, CD63, CD151, PSEN2, SLC1A2, PDGFB, ABCB11, SCUBE2, ATP5F1B, EPCAM, SLITRK6, STX4, GPC5, ZPLD1, CORIN, TGFB1, SORT1, WNT3A, LOC100299268, BSP5, …	3298	350	21608	1.1980524993502557	1	0.8114811537595793	0.7908721085847327
GOTERM_CC_DIRECT	GO:0030496~midbody	25	0.6791632708503124	0.08931998837261504	MTCL1, CTNND1, PDXP, ABRAXAS2, PIK3CB, GNAI2, RASGEF1B, KIF13A, USP50, ANKRD54, ECT2, USP8, MICAL3, KLHDC8B, VPS37B, RHOA, SIRT2, DCDC1, PPP1CA, CENPE, CYLD, PSRC1, CHMP4B, PKN2, ATXN10	3298	119	21608	1.376438992819687	1	0.8116095097319347	0.7909972047228696
GOTERM_CC_DIRECT	GO:0030136~clathrin-coated vesicle	12	0.32599837000814996	0.09286975121606034	HIP1, HAX1, SYT1, TNK2, VPS33A, FCHO2, DVL1, MYO6, HIP1R, SNX9, CLVS1, AP1M1	3298	47	21608	1.6728126653161812	1	0.835827760944543	0.814600389238015
GOTERM_CC_DIRECT	GO:0012505~endomembrane system	27	0.7334963325183375	0.09933652221774204	RAB5B, NENF, STX11, MAP1LC3B, MAP1LC3A, RAB23, CLPTM1, STX4, CNMD, RAB6B, WLS, CHID1, DMTN, RNF24, VMP1, RNF145, STX1B, TMX4, RAB31, PARD3, CDC42EP3, RABL3, RAB19, TMCC3, CDC42EP1, RAB17, SFT2D1	3298	132	21608	1.340151055736259	1	0.8714503645222567	0.8493182917724852

## Sheet: MF
Category	Term	Count	%	PValue	Genes	List Total	Pop Hits	Pop Total	Fold Enrichment	Bonferroni	Benjamini	FDR
GOTERM_MF_DIRECT	GO:0005515~protein binding	483	13.121434392828036	7.919504714450118E-15	ITSN2, MAPKBP1, ANKLE1, CLPB, DCAF8, WDR86, WDR89, RXFP1, BACH1, BACH2, PREX2, PREX1, NUB1, PPP4R1, SAMD15, SAMD12, SAMD13, SAMD11, FNBP4, UNC5A, DAPK1, UNC5B, UNC5C, WDR73, UNC5D, DICER1, ARMC8, WDR82, HECW2, PARD3, LOC525426, NHLRC1, GRID2IP, ZBTB8A, AGAP2, PHYHIPL, WDR64, SLCO5A1, BAZ2A, AGAP3, SAMSN1, GIGYF2, DEDD2, FLRT2, PRDM16, RSU1, BARD1, LOC618409, STARD13, PHC2, HACE1, BTBD17, CFAP70, …	3062	2290	19914	1.3717184019349742	1.5024204103042393E-11	1.5094575985741925E-11	1.5007461433882972E-11
GOTERM_MF_DIRECT	GO:0005524~ATP binding	309	8.394458027709861	2.951898508220233E-10	PANK3, LOC532875, CLPB, ULK4, DNHD1, ABCA12, RPS6KA5, CLP1, RPS6KA2, KDR, PIP4K2B, PIP4K2C, PRKACA, GLUL, EPHB1, PRKACB, XYLB, DDX17, PRKCG, ENTPD1, DAPK1, PRKCB, ENTPD5, PRKCE, DAPK2, STARD9, RECQL, ACSL6, ACSL5, PRKCA, MYO7A, DICER1, DHX40, PRKD3, SIK3, ULK2, ALPK3, PRKD2, PRKD1, ALPK1, EPHA1, SLC22A4, SLC22A5, ABCB1, ABCB6, ABCB4, LOC100296627, TWF1, ABCB8, ABCB9, MST1R, UBE2J2, LOC104973089, …	3062	1446	19914	1.3897718248859667	5.626317388651714E-7	2.813159278333882E-7	2.796923836538671E-7
GOTERM_MF_DIRECT	GO:0046872~metal ion binding	373	10.133116001086663	1.2610296140614296E-9	ZNF296, OSGEPL1, RTCB, GDE1, XYLT2, CISD3, IKZF5, RNF112, RASSF1, CDK5RAP1, KDR, TRIM24, GNAT1, BSN, GLUL, TP63, LIMCH1, SP110, PRKCE, RSAD1, RECQL, EBF1, NSMCE1, ZNF705A, ZNF10, RC3H1, GTPBP8, DICER1, ISL1, RUFY1, ISL2, ZFYVE16, ZSCAN20, PRKD3, NHLRC1, PRKD2, PRKD1, ZNF710, IDO2, A3GALT2, ZNF398, IDO1, ZBTB8A, TSHZ3, PDE1C, TSHZ1, PDE1A, TSHZ2, AGAP2, BAZ2A, AGAP3, MTMR4, ZNF25, ADAMTS16, NLN, H…	3062	1826	19914	1.3284994380467061	2.403519557492295E-6	8.011741481336949E-7	7.965503728821363E-7
GOTERM_MF_DIRECT	GO:0005516~calmodulin binding	44	1.1953273566965499	9.368388885732489E-6	MYLK2, RYR2, CAMK2D, PDE1A, IQGAP3, SLC8A1, CAMKK1, STRN4, CNN3, AKAP12, PPP3CB, STK33, CAMKV, MKNK1, MYO6, MBP, SCN5A, NOS1, KCNN3, MYH10, SNTA1, KCNH1, UNC13B, CAMK1D, UNC13A, KCNH5, ACE, MYO10, SYT1, DAPK1, NOS3, DAPK2, MYO9B, TRPV1, MYO7A, MYO1D, MYO1C, MIP, MYO3A, MAPKAPK5, STRN, FBXL2, CAMK1, PLCB1	3062	145	19914	1.97350390774567	0.017697755006928162	0.004464037304051531	0.004438274234615767
GOTERM_MF_DIRECT	GO:0031267~small GTPase binding	53	1.4398261342026624	5.7702342102688684E-5	USP6NL, CYFIP1, DOCK5, DOCK4, NXT1, BICD2, RPH3A, AKAP13, GOLGA4, RINL, GOLGA5, RUSC2, DENND5A, KNTC1, TNPO1, RALBP1, PLEKHG1, RANGAP1, UNC13D, RILPL2, RILPL1, CDC42EP3, CDC42EP1, RIN3, EXOC5, DOCK2, RAPGEF6, GAS8, ROCK1, ROCK2, IQGAP3, GGA1, PAK1, RAP1A, KIF3B, RAB29, RAB11FIP2, ECT2, GIT2, RPH3AL, YIPF1, HACE1, ANKRD27, XPO7, MYO9B, FMNL3, SGSM1, MLPH, FMNL2, MYO1C, TRIP11, PKN2, CDC42SE2	3062	199	19914	1.732112554936669	0.10415138543496882	0.021996132809544926	0.02186918765691901
GOTERM_MF_DIRECT	GO:0042826~histone deacetylase binding	26	0.7063298016843249	8.510333851571909E-5	YWHAE, GCM1, PRDM4, YWHAB, GMNN, LEF1, DDX20, NR2C1, GLI3, MIER3, KCTD21, CIR1, SUDS3, MTA3, MEF2D, NKX3-1, MEF2A, MEF2C, CBX5, PHF11, HIC1, SIRT2, NCOR2, LCOR, PKN2, RAD9A	3062	75	19914	2.2545787067276293	0.14974065628345656	0.027034493868493433	0.026878471081214612
GOTERM_MF_DIRECT	GO:0000981~DNA-binding transcription factor activity, RNA polymerase II-specific	210	5.704971475142624	4.7112056910138657E-4	SPI1, ZNF174, FOXI1, RBPJ, BACH1, BACH2, CREB3L2, BBX, SOX6, ZNF169, LOC104970913, TP63, SOX5, MEF2A, HES6, NKX2-8, MEF2C, NKX2-6, SP110, LOC100140085, EBF1, LOC785630, ZNF705A, ZNF10, RFX3, BHLHA15, RFX1, HNF1A, ISL1, ISL2, ZSCAN20, ATF6, CLOCK, ZNF398, ZBTB8A, TSHZ3, HOXD1, TSHZ1, SHOX2, TSHZ2, ZNF25, LOC101902926, HOXC4, HIVEP3, LOC787812, ZNF148, ZNF146, LOC618409, NFE2, ZNF263, ZNF382, ZNF14…	3062	1100	19914	1.2415949171664389	0.5926845750789089	0.12827940067246327	0.12753906834958964
GOTERM_MF_DIRECT	GO:0106310~protein serine kinase activity	35	0.9508285791904374	5.519979152931085E-4	CAMK2D, ROCK1, ROCK2, PIK3CB, STK4, PAK1, STK33, RPS6KA5, MAPK7, RPS6KA2, MKNK1, PRKG2, PRKACA, MAP4K5, PRKACB, PRKG1, PRKCG, PRKCB, RIOK3, TNK2, PRKCE, PRKCA, IRAK4, CIT, MAPK10, BCKDK, MELK, PIK3CA, RPS6KB1, CDK5, CDK4, CDK2, MAP3K10, PRKD1, CSNK1G1	3062	126	19914	1.8065534509035488	0.6509005757702276	0.1315135033185831	0.13075450618505507
GOTERM_MF_DIRECT	GO:0004843~cysteine-type deubiquitinase activity	27	0.7334963325183375	9.518891933551709E-4	USP35, USP14, USP16, USP53, USP54, USP10, OTUD7B, USP19, ATXN3, UCHL1, USP50, USP46, USP47, USP25, USP8, ZRANB1, USP42, DESI2, USP45, USP28, JOSD1, UCHL5, CYLD, LOC512323, OTULIN, EIF3F, OTULINL	3062	91	19914	1.9296373123936805	0.8371889344582425	0.1792501514442013	0.17821565424279195
GOTERM_MF_DIRECT	GO:0005543~phospholipid binding	25	0.6791632708503124	0.0010146449841231977	DGKA, DYSF, ARHGAP35, PREX1, MAP1LC3A, PSD3, ARFIP2, MBP, APOE, UNC13B, PSD, UNC13A, MYOF, APOA1, APOA4, SYT14, ARHGAP26, LOC107133155, EPN1, EPN2, EPN3, CPTP, RASA2, MYCBPAP, ENTHD1	3062	82	19914	1.9828025680648709	0.8555605834011901	0.1792501514442013	0.17821565424279195
GOTERM_MF_DIRECT	GO:0000977~RNA polymerase II transcription regulatory region sequence-specific DNA binding	51	1.3854930725346373	0.0010619522625469828	BARHL2, HMX3, PRDM5, OTP, PRDM2, HIF3A, CTCF, BBX, ZNF567, CIC, ZNF169, MEF2A, ZNF362, MEF2C, OSR1, ZNF705A, ZNF10, VEZF1, ZNF75A, FIZ1, ATF5, HMX2, ZNF597, ZNF398, ASCL4, CRX, NPAS1, ZNF25, BARX2, NPAS3, STOX2, DEAF1, GBX1, ALX1, ZNF865, ZNF146, DRGX, PURG, ZNF341, ZNF581, CDC5L, USF3, ZNF35, PHOX2B, PHOX2A, ZNF33B, ZNF618, LHX4, HOXD8, LHX8, GZF1	3062	212	19914	1.5645434603108093	0.8680268138961253	0.1792501514442013	0.17821565424279195
GOTERM_MF_DIRECT	GO:0001228~DNA-binding transcription activator activity, RNA polymerase II-specific	79	2.1461559358869873	0.0011977124331897116	BARHL2, ZNF770, LOC100299712, PRDM4, PRDM5, FOXI1, UBP1, PRDM2, MEOX2, RBPJ, NR3C1, BACH1, ZNF646, ZNF445, ZNF521, TP63, GTF2I, SAMD11, MEF2A, NKX2-8, FOXD2, MEF2C, NKX2-6, LOC101904435, LOC506495, ZNF10, ETV1, MAF, MYCN, DDIT3, IRF1, PAX9, IRF2, ATF5, CLOCK, ZNF672, NFAT5, GCM1, HLF, LOC100336448, LEF1, HOXD10, BARX2, GLIS1, NEUROD1, STOX2, ZNF629, ZKSCAN7, LOC100847180, ZNF628, PLAGL1, PRDM16, …	3062	364	19914	1.4114939599916738	0.8981453093720746	0.1792501514442013	0.17821565424279195
GOTERM_MF_DIRECT	GO:0045296~cadherin binding	25	0.6791632708503124	0.0012225876016655913	PTPRT, MACF1, CTNND2, CTNND1, PTPRM, PTPRJ, CDH9, EVPL, CDH8, CDH4, CDH2, CDH23, CTNNA3, CTNNA2, EPS15, ARGLU1, EPS15L1, PTPRB, ABI1, CDH11, CDH13, FAT3, CDH15, DSC1, CDK5R1	3062	83	19914	1.958913380497824	0.9028673393669785	0.1792501514442013	0.17821565424279195
GOTERM_MF_DIRECT	GO:0051959~dynein light intermediate chain binding	15	0.40749796251018744	0.0013330863205861273	DNAH3, DNAH1, DNAH10, DNAH5, DNAH6, LOC101902172, DNHD1, DYNLL1, BICD2, RAB11A, RILPL2, RILPL1, HOOK1, LOC784058, CCDC88C	3062	39	19914	2.5013817012510677	0.921335053408092	0.1814901805026542	0.18044275553647937
GOTERM_MF_DIRECT	GO:0004115~3',5'-cyclic-AMP phosphodiesterase activity	10	0.271665308340125	0.0015786700922884778	PDE11A, PDE10A, PDE1C, PDE4D, PDE3B, PDE3A, PDE5A, PDE7B, PDE7A, PDE8A	3062	20	19914	3.251796211626388	0.9507734794129988	0.2005963463934559	0.19943865499244434
GOTERM_MF_DIRECT	GO:0061630~ubiquitin protein ligase activity	72	1.9559902200488997	0.0018787995867665394	TRIM71, TRIM72, RNF10, UBE3C, CBLC, UBE3B, PRPF19, RNF157, RNF112, HERC3, HERC2, TRIM3, TRIM24, TRIM68, ARIH2, TRIM69, TRIM65, TRIM21, TRIM23, RNF43, AREL1, FBXO17, NSMCE1, RC3H1, NCCRP1, LOC788183, RBX1, RNF144B, HECW2, NHLRC1, TRIM54, PDZRN3, TRIM55, RNFT2, TRIM50, UHRF2, RNF180, RNF38, PELI2, UBR3, DTX2, DTX3, UBR1, MEFV, RNFT1, RMND5B, COP1, RMND5A, UBR7, LOC112442405, LOC112442404, RNF175, L…	3062	331	19914	1.4146787144235644	0.9722455811874945	0.223812000773564	0.222520326057662
GOTERM_MF_DIRECT	GO:0005509~calcium ion binding	127	3.4501494159195873	0.002628089087702527	ITSN2, CLSTN2, DGKB, CALML6, DGKA, CLSTN1, CBLC, CIB1, CALML4, PKD2L2, CELSR1, CDH9, CELSR2, SLC8A1, CDH8, CLGN, RPH3A, CDH4, CDH2, DAG1, HMCN1, CALN1, LOC530689, UNC13B, UNC13A, LOC507787, ACTN2, MELK, STIM1, MYL1, MASP1, DSC1, PPEF2, DSC2, MACF1, NOTCH3, NECAB3, CABP5, FBLN1, LTBP2, CABP1, NID1, LTBP1, CACNA1E, LOC101909551, FBLN5, SCUBE2, CRACR2B, CDH23, LOC615258, SYT1, SYT9, LRP1B, CABYR, BM…	3062	648	19914	1.2746238236930594	0.9933672221895516	0.2662233957767445	0.26468695435305917
GOTERM_MF_DIRECT	GO:0008201~heparin binding	33	0.8964955175224123	0.0026598789352820233	COL17A1, NRP1, CXCL8, COL13A1, NDNF, LTBP2, HSD17B12, PCSK6, CXCL5, PTPRF, SERPINA5, MDK, CHADL, ANXA6, ZNF207, ANXA7, SLIT2, APOE, IMPG1, IMPG2, AOC1, LOC100299268, ANXA5, BSP5, PPBP, BSP3, BSP1, NELL2, SMOC2, NELL1, RTN4RL1, FGF10, PF4	3062	127	19914	1.6899098422625325	0.9937581811931042	0.2662233957767445	0.26468695435305917
GOTERM_MF_DIRECT	GO:0005085~guanyl-nucleotide exchange factor activity	51	1.3854930725346373	0.002700450627934151	ITSN2, BCAR3, DOCK5, DOCK4, DOCK9, PREX2, PREX1, AKAP13, RINL, RASGEF1B, PSD3, DENND5A, EIF2B1, SBF2, ARFGEF3, RALGPS2, PSD, PLEKHG4, PLEKHG1, PLEKHG7, DENND2A, TIAM2, SPATA13, ARHGEF3, RIN3, DOCK2, RAPGEF5, RAPGEF6, ARHGEF25, RAP1GDS1, RCC1L, FGD3, CYTH3, CYTH2, RAP1A, FGD6, EPS8L2, ECT2, EIF2B4, FARP1, ANKRD27, DENND4A, ARHGEF38, DENND4C, CCZ1, SH3BP5L, NUCB1, LAMTOR1, RGL1, GDPGP1, MON1A	3062	221	19914	1.5008290207506405	0.9942238685690277	0.2662233957767445	0.26468695435305917
GOTERM_MF_DIRECT	GO:0005096~GTPase activator activity	50	1.3583265417006247	0.002793529861246007	USP6NL, ARHGAP9, NRP1, DOCK5, DOCK4, GDI2, SIPA1L2, ARHGAP35, PREX2, FLCN, PREX1, SYDE1, ARHGAP42, RINL, TBC1D10C, TBC1D22A, RALBP1, RANGAP1, ACAP3, ARHGAP10, ADGRB3, RASA2, RIN3, DOCK2, PLCB1, LLGL2, RGS18, SEC23A, NPRL2, AGAP2, ARHGAP17, RASAL2, AGAP3, ARHGAP15, IQGAP3, SH3BP1, CHN2, ECT2, TBC1D17, EVI5, RAP1GAP2, GIT2, STARD13, MYO9B, ARHGAP26, ARHGAP24, STXBP5L, SGSM1, GNAQ, NES	3062	216	19914	1.5054612090862909	0.9951652159986905	0.2662233957767445	0.26468695435305917
GOTERM_MF_DIRECT	GO:0004683~calmodulin-dependent protein kinase activity	9	0.24449877750611246	0.0031708455065655667	CAMK2D, STK33, CAMK1D, CAMKV, DAPK1, MKNK1, MAPKAPK5, CAMK1, CAMKK1	3062	18	19914	3.2517962116263877	0.9976497499435899	0.2877919778816176	0.28613105880674994
GOTERM_MF_DIRECT	GO:0019899~enzyme binding	29	0.7878293941863623	0.003538754421118861	SCARB2, KMT2E, CNTNAP2, BTG1, THRB, MST1R, PPP3CB, U2AF2, STBD1, ANXA6, KAT8, APOE, FNIP1, IL6R, PMS1, TGFB1, SORT1, NCOA6, PRKCE, PUS7, HNRNPUL1, PCCA, MSH3, NDUFAF7, NPC2, PLSCR4, TMBIM6, PHLDB3, PLCB1	3062	109	19914	1.730313580498445	0.9988370883416522	0.30658481484784317	0.30481543763728375
GOTERM_MF_DIRECT	GO:0004697~diacylglycerol-dependent serine/threonine kinase activity	8	0.21733224667209997	0.0041395689727082114	PRKCG, PRKCB, PRKD3, PRKCE, PRKD2, PRKCA, PKN2, PRKD1	3062	15	19914	3.468582625734814	0.9996316195447454	0.34304428095573264	0.34106448709922005
GOTERM_MF_DIRECT	GO:0035615~clathrin adaptor activity	9	0.24449877750611246	0.004746409981122775	LOC785503, HIP1, AP1G1, AP2S1, HIP1R, STON1, AP2A1, AP2A2, AP1M1	3062	19	19914	3.08064904259342	0.9998847255988579	0.3769440593341671	0.3747686214261524
GOTERM_MF_DIRECT	GO:0140297~DNA-binding transcription factor binding	20	0.54333061668025	0.005697863010731371	HDAC4, LMO1, MEF2A, CBX5, CTBP2, LMO4, GMNN, DDX20, PSIP1, RBPJ, NOC2L, GRHL2, SIRT2, PIAS1, BCL6, SUB1, ZNF516, E2F1, NBN, PTMA	3062	68	19914	1.9128213009566988	0.9999813783316022	0.42528576135940177	0.4228313314669813
GOTERM_MF_DIRECT	GO:0004674~protein serine/threonine kinase activity	64	1.7386579733767997	0.005801379745721116	GSK3A, DYRK2, MYLK3, SLK, RPS6KA5, STK16, PRKACA, PRKCG, DAPK1, PRKCB, DAPK2, LMTK2, PRKCA, TNNI3K, IRAK4, KSR2, OXSR1, VRK3, CIT, MELK, MYO3B, PIK3CA, PRKD3, MYO3A, SIK3, FAM20C, ULK2, ALPK3, PRKD2, PRKD1, ALPK1, CSNK1G2, CSNK1G1, CDKL1, BRSK2, ROCK1, ROCK2, STK4, STK33, PAK1, MAPK7, TRPM7, BUB1, PAK5, PAK4, SRPK2, MAP3K1, RIOK3, TNK2, PLK2, BRAF, DCLK1, HIPK3, BCKDK, SBK2, SBK3, SNRK, STK24, RP…	3062	301	19914	1.3828236381667032	0.9999847301240399	0.42528576135940177	0.4228313314669813
GOTERM_MF_DIRECT	GO:0042803~protein homodimerization activity	90	2.444987775061125	0.008241445527428701	PTPRT, SCARB2, TENM2, PANK3, ZNF174, HIP1, TENM3, HSPB8, SPPL2A, HSPB1, PARK7, PYCARD, TMEM266, SLK, GOLGA5, KYNU, RUVBL2, TRIM68, PIP4K2B, SOX6, TRIM21, IL6R, GYG1, CER1, PDGFRA, ST6GAL1, DGAT2, CEP135, ZHX3, ACSL6, APOA1, SLC39A13, APOA4, SDCBP2, TOX3, MSH2, ACOX1, KIT, DPYD, RABL3, CHMP4C, VWA1, RDH5, CHMP4B, MASP1, PAFAH1B3, DGKH, NAA60, CHRNA7, NPR3, TYRP1, PDGFB, PDXP, NOD1, ABCB9, PLD6, NR…	3062	454	19914	1.2892584098959248	0.9999998588273386	0.5817850064918187	0.5784273805361997
GOTERM_MF_DIRECT	GO:0019901~protein kinase binding	61	1.657158380874762	0.008923703385814472	TSKS, ERRFI1, PIWIL1, NRP1, PTPRR, AP2A1, NR3C1, AP2A2, LYST, TCL1A, CDH2, SUFU, RB1CC1, TRIM68, KIF13B, CIR1, GNAT1, SCN5A, RAC1, PRKACA, TRIM21, FBXO7, CNPPD1, MEF2A, TICAM2, PIH1D1, UNC5C, IRAK4, SRCIN1, RHOA, TUBA4A, CIT, TOM1L1, NISCH, GPRC5B, FRMD5, ACTBL2, EPHA1, PPP1R15A, PFKFB2, HDAC4, RELB, TFPT, FAM83F, FAM83E, DVL1, RAB11FIP2, BCL2L14, CDKN2B, MAP3K1, CDKN2A, PPP1CA, TPX2, CYLD, CENPJ…	3062	290	19914	1.3679970269600665	0.9999999619712328	0.5907741467270514	0.5873646422076404
GOTERM_MF_DIRECT	GO:0000978~RNA polymerase II cis-regulatory region sequence-specific DNA binding	200	5.433306166802499	0.009079819134611745	ZNF296, SPI1, ZNF174, FOXI1, RBPJ, BACH1, BACH2, IKZF5, SOX6, ZNF169, LOC104970913, TP63, SAMD11, SOX5, MEF2A, HES6, NKX2-8, MEF2C, NKX2-6, LOC101904435, LOC100140085, EBF1, LOC785630, ZNF10, RFX3, RFX1, HNF1A, ZSCAN20, DDIT3, SUB1, ZNF710, ATF6, ZNF398, ZBTB8A, HOXD1, ZNF25, ZNF704, PRDM16, LOC101902926, HESX1, HOXC4, HIVEP3, LOC787812, ZNF148, ZNF268, ZNF146, LOC618409, NFE2, ZNF263, ZNF382, ZN…	3062	1108	19914	1.1739336504066384	0.9999999718349056	0.5907741467270514	0.5873646422076404
GOTERM_MF_DIRECT	GO:0051018~protein kinase A binding	8	0.21733224667209997	0.009443525027455444	AKAP12, AKAP13, AKAP10, AKAP11, SPHKAP, DACT3, AKAP6, AKAP17A	3062	17	19914	3.060514081530718	0.9999999860094856	0.5907741467270514	0.5873646422076404
GOTERM_MF_DIRECT	GO:0047555~3',5'-cyclic-GMP phosphodiesterase activity	9	0.24449877750611246	0.009608603645613114	PDE11A, PDE10A, PDE1A, PDE4D, PDE3B, PDE3A, PDE5A, PDE7B, PDE8A	3062	21	19914	2.7872538956797612	0.9999999898170617	0.5907741467270514	0.5873646422076404
GOTERM_MF_DIRECT	GO:0001227~DNA-binding transcription repressor activity, RNA polymerase II-specific	62	1.6843249117087746	0.012164761450035297	ZNF891, LOC100299712, ZNF692, RORC, OTP, PRDM2, CTCF, NR3C1, BACH1, BACH2, ZNF169, LOC104970913, TGIF1, BATF3, LOC506495, ZNF705A, HIC1, KLF16, FOXP1, ZEB2, ERF, ZNF597, ZNF398, ZNF672, ZBTB8A, LOC100336448, LEF1, NR2C1, GLIS1, ZNF629, ZKSCAN7, DEAF1, PLAGL1, HESX1, ZNF148, LOC787858, E2F6, E2F7, ZNF146, ZNF784, ZNF783, IRX1, ZBTB17, ZNF263, ZBTB14, ZNF140, IRX6, ZBTB16, LOC100848991, ZNF33B, NR2…	3062	300	19914	1.3440757674722406	0.9999999999260931	0.7245636038677273	0.7203819671192777
GOTERM_MF_DIRECT	GO:0003713~transcription coactivator activity	40	1.0866612333605	0.012596646577189459	KMT2E, ENY2, USP16, CTBP2, CBFB, WBP2, PSIP1, PARK7, MTDH, MED13, TRIM24, EP300, KAT8, BRD7, MTA3, BCL9L, DDX17, RNF20, LMO1, WWTR1, WWOX, FUS, WNT3A, NCOA4, NME2, ARID5B, SMARCA2, ASXL1, TOX3, SNW1, NACA, SUB1, CENPJ, TADA3, CEBPZ, FIZ1, TRIM37, MAML3, LPIN1, LPIN3	3062	178	19914	1.46148144342759	0.9999999999678854	0.7256078793227939	0.7214202158009939
GOTERM_MF_DIRECT	GO:0017128~phospholipid scramblase activity	7	0.19016571583808747	0.01294368724919989	VMP1, PLSCR1, PLSCR2, PLSCR5, PLSCR4, ATG9A, ANO3	3062	14	19914	3.2517962116263877	0.9999999999835669	0.7256078793227939	0.7214202158009939
GOTERM_MF_DIRECT	GO:0030145~manganese ion binding	15	0.40749796251018744	0.013370824756963924	ARG2, DYRK2, XYLT2, SMG6, PPM1A, PPM1B, IMPA1, TDP2, MGAT5, FAM20C, LAP3, PRKACA, PPEF2, B4GALT7, GYG1	3062	49	19914	1.9908956397712578	0.9999999999927983	0.7281369139078068	0.7239346546984753
GOTERM_MF_DIRECT	GO:0016887~ATP hydrolysis activity	76	2.0646563433849496	0.015512967809128815	ABCD4, HSP90AB1, ATP8A2, LOC532875, CLPB, DDX47, OLA1, ATP2A3, CHD6, ATP2A2, ATP12A, ABCA12, KIF15, ATP7B, RUVBL2, KIF5A, KIF13A, KIF13B, LOC100337076, CCT3, ENTPD1, ABCC1, DDX55, ABCC6, ATAD3A, MSH2, DMC1, ATP6V1A, DNAH3, DDX27, DDX4, ABCB1, ABCB6, ABCB4, DNAH5, ATP10D, DNAH6, VPS4A, ATP1A4, LOC100296627, ABCB8, ATP1A2, FIGN, ABCB9, SPG7, ABCB11, HSPA13, ATAD2B, LOC516849, LOC104973089, DHX30, L…	3062	384	19914	1.2871693337687786	0.9999999999998856	0.8199722571063575	0.8152399932930471
GOTERM_MF_DIRECT	GO:0008168~methyltransferase activity	12	0.32599837000814996	0.016226133012700233	TRMU, LOC107131293, PRDM4, NSUN5, BMT2, PRDM5, NSUN3, PRDM16, TRMT11, EEF1AKMT3, COQ5, METTL17	3062	36	19914	2.1678641410842587	0.9999999999999712	0.8199722571063575	0.8152399932930471
GOTERM_MF_DIRECT	GO:0003729~mRNA binding	54	1.466992665036675	0.016347820445981945	TDRKH, PIWIL1, CELF3, DDX43, CELF5, PARK7, MSI2, SNRNP70, DENR, SNRNP35, RBM5, SRRM3, SRRM4, AQR, RC3H1, PTBP2, PTBP3, NCBP3, SRSF9, DDX6, DDX4, KHDRBS3, STAU1, SF3B6, CSTF3, SRSF1, DDX20, MRPL13, SCAF8, G3BP1, ZC3H15, HNRNPA0, SPEN, LOC100299503, SSB, CPSF6, MYEF2, RBPMS, API5, LARP7, TDRD7, KLHL3, EIF2S2, A1CF, PUM3, DHFR, HNRNPL, LIN28B, HNRNPK, NOVA2, TDRD10, PABPC1L, LSM14A, EIF4G2	3062	259	19914	1.3559613546550189	0.9999999999999774	0.8199722571063575	0.8152399932930471
GOTERM_MF_DIRECT	GO:0005246~calcium channel regulator activity	9	0.24449877750611246	0.017437038708580266	CACNG6, GRM3, YWHAE, CACNG7, STIM1, PRKCB, CABP5, CABP1, PRKG1	3062	23	19914	2.544883991707608	0.9999999999999972	0.8201876427895004	0.8154541359318486
GOTERM_MF_DIRECT	GO:0030295~protein kinase activator activity	11	0.29883183917413747	0.01829250823010511	TOM1L1, MOB1A, MOB3C, TPX2, GPRC5B, GPRC5A, PIK3CA, CAB39, MOB2, PDE8A, GPRC5C	3062	32	19914	2.2356098954931416	0.9999999999999994	0.8201876427895004	0.8154541359318486
GOTERM_MF_DIRECT	GO:0005249~voltage-gated potassium channel activity	11	0.29883183917413747	0.01829250823010511	HCN4, KCNF1, SNAP25, KCNH3, KCNH5, LRRC38, KCNMA1, KCNQ5, KCNAB1, HCN1, KCNH1	3062	32	19914	2.2356098954931416	0.9999999999999994	0.8201876427895004	0.8154541359318486
GOTERM_MF_DIRECT	GO:0035091~phosphatidylinositol binding	23	0.6248302091822874	0.018361381846539262	NCF1, PITPNA, NCF4, PIK3C2G, PLD1, SNX30, ZCCHC14, PARD3B, NISCH, TOM1L1, GGA1, SNX4, SNX29, SNX1, SNX16, SH3PXD2A, SNX27, SNX17, PARD3, PITPNM2, ESYT2, SNX9, SBF2	3062	91	19914	1.6437651179649873	0.9999999999999996	0.8201876427895004	0.8154541359318486
GOTERM_MF_DIRECT	GO:0005248~voltage-gated sodium channel activity	8	0.21733224667209997	0.018503708625366485	HCN4, SCN9A, SCN7A, SCN5A, NALCN, HCN1, SCN1A, CACNA1G	3062	19	19914	2.738354704527485	0.9999999999999997	0.8201876427895004	0.8154541359318486
GOTERM_MF_DIRECT	GO:0004222~metalloendopeptidase activity	30	0.8149959250203749	0.022629109968085773	LOC532875, LOC100847151, SPG7, THSD4, ADAMTS16, LOC112442047, NLN, ADAMTS2, ADAMTS19, ADAMTSL3, LOC112442049, LOC112442048, ADAMTS9, ADAMTS6, LMLN, ACE, MMP1, NRDC, MMP3, ADAM32, MMP8, ADAMTS20, MMP12, ADAM2, LOC112441463, BMP1, ADAM1A, MMP19, ADAM3A, TLL1	3062	130	19914	1.5008290207506405	1	0.9802518999811701	0.9745946224891486
GOTERM_MF_DIRECT	GO:0008889~glycerophosphodiester phosphodiesterase activity	5	0.1358326541700625	0.023210215101635418	LOC524642, LOC112444840, GDE1, GDPD4, ENPP6	3062	8	19914	4.064745264532985	1	0.9830815551937134	0.9774079470577582
GOTERM_MF_DIRECT	GO:0051015~actin filament binding	45	1.2224938875305624	0.02663287330785006	FHOD3, CYFIP1, HIP1, AVIL, FHOD1, TWF2, TWF1, PPP1R9A, IQGAP3, TRIOBP, CORO1C, CNN3, LOC104970173, BLOC1S6, ABLIM1, TMEM201, ESPNL, MPRIP, ABLIM3, CLMN, MYO18B, MYO6, ANXA6, COTL1, CTNNA3, CTNNA2, MYH10, DMTN, MYO10, ACTN2, NEBL, HIP1R, SHROOM3, ARPC4, MYO9B, MYO7A, FMNL3, MYO1D, FMNL2, MYO1C, TAGLN2, TLN2, LCP1, MYO1H, GRID2IP	3062	215	19914	1.3612170188203485	1	1	0.994750656167979
GOTERM_MF_DIRECT	GO:0004792~thiosulfate sulfurtransferase activity	4	0.10866612333604998	0.028440996240253005	MPST, TSTD3, TST, UBA6	3062	5	19914	5.202873938602221	1	1	0.994750656167979
GOTERM_MF_DIRECT	GO:0005042~netrin receptor activity	4	0.10866612333604998	0.028440996240253005	UNC5A, UNC5B, UNC5C, UNC5D	3062	5	19914	5.202873938602221	1	1	0.994750656167979
GOTERM_MF_DIRECT	GO:0008483~transaminase activity	4	0.10866612333604998	0.028440996240253005	PHYKPL, AMT, ACCSL, ACCS	3062	5	19914	5.202873938602221	1	1	0.994750656167979
GOTERM_MF_DIRECT	GO:0048101~calmodulin-activated 3',5'-cyclic-GMP phosphodiesterase activity	4	0.10866612333604998	0.028440996240253005	PDE1C, PDE1A, PDE3B, PDE3A	3062	5	19914	5.202873938602221	1	1	0.994750656167979
GOTERM_MF_DIRECT	GO:0050815~phosphoserine residue binding	4	0.10866612333604998	0.028440996240253005	YWHAE, YWHAB, YWHAZ, YWHAG	3062	5	19914	5.202873938602221	1	1	0.994750656167979
GOTERM_MF_DIRECT	GO:0000287~magnesium ion binding	41	1.1138277641945125	0.029837262552071024	CDC123, DYRK2, MVK, ATP8A2, PRIM1, ATP10D, XYLT2, PDXP, CIB1, CLYBL, LOC516849, PRPSAP1, RPS6KA5, LOC534181, PRPSAP2, IMPA1, RPS6KA2, NUDT19, NUDT18, PRKACA, PRKACB, EXTL3, DIS3L2, NUDT12, SRPK2, ATP8B4, DUT, ATP8B2, IDH2, IRAK4, NME1, PPM1A, SNRK, PPM1B, GCLC, PPA2, MSH2, ILVBL, MTHFD2, TDP2, UBA2	3062	194	19914	1.374470563677133	1	1	0.994750656167979
GOTERM_MF_DIRECT	GO:0008013~beta-catenin binding	17	0.4618310241782124	0.030195963996007994	PTPRT, AMER2, CTNND2, SETD1A, CTNNBIP1, LEF1, RORA, PTPRJ, GLI3, CDH2, RUVBL2, SUFU, DVL1, EP300, CTNNA3, CTNNA2, BCL9L	3062	64	19914	1.7275167374265186	1	1	0.994750656167979
GOTERM_MF_DIRECT	GO:0017124~SH3 domain binding	16	0.43466449334419993	0.030529836039561723	AFAP1L2, KHDRBS3, NCF1, LANCL1, CBLC, FUT8, SH3BP1, ABI1, MVB12A, GRB2, ZNF106, ELMO3, CRK, DRD4, RAD9A, REPS1	3062	59	19914	1.7636860808821087	1	1	0.994750656167979
GOTERM_MF_DIRECT	GO:0008270~zinc ion binding	134	3.6403151317576743	0.030665339238811196	LOC532875, KDM1B, RORC, RORA, ZFAND1, NR3C1, HERC2, PEG10, ANPEP, CHORDC1, TRIM24, EP300, PGLYRP1, TRIM21, ENPP5, SCAPER, TRIM23, NUDT12, CPA3, PRKCG, KCMF1, KDM2A, ESCO1, ZGRF1, PRKCB, NSMCE2, RC3H1, PRKCA, FBXO11, ATAD3A, PIAS1, RBX1, DCTD, NEIL3, DPEP1, ZCCHC8, GCM1, L3MBTL3, CPB2, L3MBTL2, CPB1, UBR3, DTX2, DNAJC24, UBR1, MEFV, TRHDE, MBTD1, UBR7, ZMAT3, ZMAT4, CPA6, BRAP, PHC2, APOBEC3H, SET…	3062	743	19914	1.1729224558760052	1	1	0.994750656167979
GOTERM_MF_DIRECT	GO:0046983~protein dimerization activity	37	1.0051616408584625	0.03333684882591818	HSP90AB1, ASCL4, MAX, AHR, HIF3A, NPAS1, NPAS3, NEUROD1, PYCARD, PPP3CB, HEY1, POLR2C, SOHLH2, E2F1, E2F4, MEF2D, E2F6, ATOH1, HES4, SPECC1, MEF2A, HES6, MEF2C, MGA, NSMCE1, SLC4A11, MITF, ANO6, BHLHA15, HNF1A, USF3, ANO3, MYCN, TAL2, RILPL2, RILPL1, CLOCK	3062	173	19914	1.390941732140767	1	1	0.994750656167979
GOTERM_MF_DIRECT	GO:0070628~proteasome binding	7	0.19016571583808747	0.035441219745375674	USP14, USP25, PSME4, PSMF1, ZFAND1, USP28, UCHL5	3062	17	19914	2.677949821339378	1	1	0.994750656167979
GOTERM_MF_DIRECT	GO:0015651~quaternary ammonium group transmembrane transporter activity	5	0.1358326541700625	0.03677074994992696	SLC44A5, SLC22A4, SLC44A3, SLC22A5, SLC44A1	3062	9	19914	3.6131069018070976	1	1	0.994750656167979
GOTERM_MF_DIRECT	GO:0004896~cytokine receptor activity	13	0.35316490084216245	0.04157711409763888	IL4R, IL3RA, IL21R, IL31RA, IL20RB, LOC100336476, LIFR, CSF2RB, IL6ST, CSF2RA, IL6R, CD44	3062	46	19914	1.8379717717888282	1	1	0.994750656167979
GOTERM_MF_DIRECT	GO:0022857~transmembrane transporter activity	22	0.5976636783482749	0.04184799847436268	SLC44A5, SLC23A3, SLC22A4, SLC47A2, SLC23A2, SLC44A3, SLC46A2, SLC13A4, SVOP, SLC22A5, SLC4A11, SLC35F1, SVOPL, SLC22A13, SLC22A14, SV2B, SV2A, SLC25A30, ATP6V0A4, SLC15A3, SLC18B1, SLC37A3	3062	93	19914	1.5384842291565706	1	1	0.994750656167979
GOTERM_MF_DIRECT	GO:0004252~serine-type endopeptidase activity	44	1.1953273566965499	0.04230053065391181	PCSK2, LOC509956, TMPRSS5, TMPRSS6, LOC786796, KLK5, HTRA1, KLK4, SSC4D, PCSK6, APEH, KLK8, PCSK5, KLK7, KLK6, IMMP2L, LOC100140490, SEC11A, CORIN, TMPRSS11A, RHBDD1, RHBDF2, KLK13, PRSS37, GZMB, KLK14, PRSS38, SSC5D, KLK15, PRSS36, MMP8, KLK10, PRSS53, KLK11, TMPRSS11D, KLK12, TMPRSS15, UBAC2, LOC540321, PREPL, BMP1, CD6, TPP2, MASP1	3062	216	19914	1.3248058639959357	1	1	0.994750656167979
GOTERM_MF_DIRECT	GO:0019706~protein-cysteine S-palmitoyltransferase activity	9	0.24449877750611246	0.045019872534185046	ZDHHC23, ZDHHC5, ZDHHC6, ZDHHC21, ZDHHC1, GLUL, ZDHHC17, ZDHHC14, ZDHHC4	3062	27	19914	2.1678641410842587	1	1	0.994750656167979
GOTERM_MF_DIRECT	GO:0042802~identical protein binding	133	3.613148600923662	0.04681055325029003	ZNF572, SLC27A1, FHOD1, MSI2, ACCS, NR3C1, CDH8, IGF1R, TCL1A, CDH2, TNFSF11, ROPN1L, PIP4K2C, CCDC92, TMEM38B, SBF2, TP63, TRIM23, SRRM4, HGD, DAPK1, DAPK2, HNF1A, FOXP1, SLC9B2, NISCH, DCTD, KCTD9, MAF, SUB1, TIMELESS, PRKD1, IL6ST, ALDH7A1, PMEL, NOTCH3, L3MBTL3, KHDRBS3, HTRA1, FBLN1, SAV1, PRPSAP1, PRPSAP2, BTBD3, DVL1, CD300LB, APOE, DRD4, PHC2, CBX5, TGFB1, FUS, WNT3A, EIF2AK2, ACADSB, PPP…	3062	748	19914	1.156387422851095	1	1	0.994750656167979
GOTERM_MF_DIRECT	GO:0015631~tubulin binding	12	0.32599837000814996	0.048531009599194055	TPPP3, TTLL5, IFT81, CENPJ, STMN2, DAG1, STMND1, UNC5C, TBCA, ATF5, NCALD, TTLL9	3062	42	19914	1.8581692637865075	1	1	0.994750656167979
GOTERM_MF_DIRECT	GO:0071949~FAD binding	12	0.32599837000814996	0.048531009599194055	ERO1B, ACOXL, DAO, KDM1B, ACOX1, SQOR, CRY1, MICAL3, MICAL2, QSOX1, KMO, COQ6	3062	42	19914	1.8581692637865075	1	1	0.994750656167979
GOTERM_MF_DIRECT	GO:0005021~vascular endothelial growth factor receptor activity	4	0.10866612333604998	0.05044464601224388	NRP1, PDGFRA, FLT4, KDR	3062	6	19914	4.3357282821685175	1	1	0.994750656167979
GOTERM_MF_DIRECT	GO:0015213~uridine transmembrane transporter activity	4	0.10866612333604998	0.05044464601224388	SLC29A1, SLC28A1, SLC29A3, SLC28A3	3062	6	19914	4.3357282821685175	1	1	0.994750656167979
GOTERM_MF_DIRECT	GO:0015421~ABC-type oligopeptide transporter activity	5	0.1358326541700625	0.05398762192435714	ABCB1, ABCB4, LOC100296627, ABCB9, ABCB11	3062	10	19914	3.251796211626388	1	1	0.994750656167979
GOTERM_MF_DIRECT	GO:0039706~co-receptor binding	5	0.1358326541700625	0.05398762192435714	WNT3A, DKKL1, DKK1, DKK2, DKK3	3062	10	19914	3.251796211626388	1	1	0.994750656167979
GOTERM_MF_DIRECT	GO:0019955~cytokine binding	11	0.29883183917413747	0.056765635385713706	TNFRSF9, KIT, IL3RA, IL31RA, LOC100336476, LIFR, PARK7, IL6ST, CSF2RA, IL27RA	3062	38	19914	1.8826188593626456	1	1	0.994750656167979
GOTERM_MF_DIRECT	GO:0008017~microtubule binding	46	1.2496604183645748	0.06300472184402742	MACF1, TRAF3IP1, MTCL1, ABRAXAS2, SPATA4, GLI1, EFCAB11, JAKMIP1, KIF15, CNN3, SKA2, MAP1LC3B, MAP1LC3A, HAUS8, OPA1, KIF3B, KIF5A, KIF13A, ZNF207, KIF13B, MAP4, MAP9, CLASP2, NDEL1, CEP135, LOC614741, CEP350, STARD9, KIF24, HAUS6, DCLK1, KIF27, DCDC1, RAB11A, EML4, REEP1, CENPE, TPX2, PSRC1, VAPA, HOOK1, REEP4, CCDC88C, CCDC61, GAS8, MDM1	3062	234	19914	1.2784839806394346	1	1	0.994750656167979
GOTERM_MF_DIRECT	GO:0070097~delta-catenin binding	3	0.08149959250203749	0.06360412556859464	PTPRT, DACT3, PTPRJ	3062	3	19914	6.503592423252776	1	1	0.994750656167979
GOTERM_MF_DIRECT	GO:0031127~alpha-(1,2)-fucosyltransferase activity	3	0.08149959250203749	0.06360412556859464	SEC1, FUT2, FUT1	3062	3	19914	6.503592423252776	1	1	0.994750656167979
GOTERM_MF_DIRECT	GO:0016423~tRNA (guanine) methyltransferase activity	3	0.08149959250203749	0.06360412556859464	THUMPD2, THUMPD3, TARBP1	3062	3	19914	6.503592423252776	1	1	0.994750656167979
GOTERM_MF_DIRECT	GO:0000210~NAD+ diphosphatase activity	3	0.08149959250203749	0.06360412556859464	ENPP5, NUDT13, NUDT12	3062	3	19914	6.503592423252776	1	1	0.994750656167979
GOTERM_MF_DIRECT	GO:0008107~galactoside 2-alpha-L-fucosyltransferase activity	3	0.08149959250203749	0.06360412556859464	SEC1, FUT2, FUT1	3062	3	19914	6.503592423252776	1	1	0.994750656167979
GOTERM_MF_DIRECT	GO:0044388~small protein activating enzyme binding	3	0.08149959250203749	0.06360412556859464	UBA2, PARK7, SAE1	3062	3	19914	6.503592423252776	1	1	0.994750656167979
GOTERM_MF_DIRECT	GO:0016229~steroid dehydrogenase activity	3	0.08149959250203749	0.06360412556859464	AKR1D1, HSD17B13, HSD17B11	3062	3	19914	6.503592423252776	1	1	0.994750656167979
GOTERM_MF_DIRECT	GO:0008009~chemokine activity	12	0.32599837000814996	0.06528220044852925	CCL14, CXCL8, CCL5, CCL4, CCL3, LOC525415, PPBP, CXCL2, CXCL5, CCL16, CX3CL1, PF4	3062	44	19914	1.7737070245234845	1	1	0.994750656167979
GOTERM_MF_DIRECT	GO:0051879~Hsp90 protein binding	9	0.24449877750611246	0.06590873845067813	PPP5C, CYP2C87, PTGES3, AHSA1, AHR, NR3C1, PPEF2, FKBP6, USP19	3062	29	19914	2.018356269285344	1	1	0.994750656167979
GOTERM_MF_DIRECT	GO:0015347~sodium-independent organic anion transmembrane transporter activity	6	0.16299918500407498	0.06733946339082772	SLCO1C1, SLCO3A1, SLCO2A1, SLCO1B3, SLCO1A2, SLCO5A1	3062	15	19914	2.6014369693011106	1	1	0.994750656167979
GOTERM_MF_DIRECT	GO:0045236~CXCR chemokine receptor binding	6	0.16299918500407498	0.06733946339082772	ITCH, CXCL8, PPBP, CXCL2, CXCL5, PF4	3062	15	19914	2.6014369693011106	1	1	0.994750656167979
GOTERM_MF_DIRECT	GO:0030552~cAMP binding	7	0.19016571583808747	0.07415361202053593	HCN4, PDE10A, PRKAR2B, PRKAR2A, BVES, PRKG1, HCN1	3062	20	19914	2.2762573481384716	1	1	0.994750656167979
GOTERM_MF_DIRECT	GO:0043130~ubiquitin binding	20	0.54333061668025	0.07475550986356873	CUEDC2, WDR48, USP16, UBXN2A, ZFAND2B, NOD1, SIRT2, RNFT1, TOM1L1, GGA1, UCHL1, TP53INP2, TOLLIP, UBXN8, MVB12A, UBAP1, TAB2, BUB3, JARID2, CUEDC1	3062	88	19914	1.4780891871029036	1	1	0.994750656167979
GOTERM_MF_DIRECT	GO:0099507~ligand-gated monoatomic ion channel activity involved in regulation of presynaptic membrane potential	5	0.1358326541700625	0.07480559405920655	GRIA1, HTR3A, GRIK2, GRIN2B, GRIA4	3062	11	19914	2.956178374205807	1	1	0.994750656167979
GOTERM_MF_DIRECT	GO:0004721~phosphoprotein phosphatase activity	5	0.1358326541700625	0.07480559405920655	PPM1A, PDXP, SSH3, CDC25A, SSH1	3062	11	19914	2.956178374205807	1	1	0.994750656167979
GOTERM_MF_DIRECT	GO:0030296~protein tyrosine kinase activator activity	5	0.1358326541700625	0.07480559405920655	NRG1, ERCC6, CD24, IL6ST	3062	11	19914	2.956178374205807	1	1	0.994750656167979
GOTERM_MF_DIRECT	GO:0070064~proline-rich region binding	5	0.1358326541700625	0.07480559405920655	TCERG1, CYLD, WBP4, APBB1, GIGYF2	3062	11	19914	2.956178374205807	1	1	0.994750656167979
GOTERM_MF_DIRECT	GO:0030983~mismatched DNA binding	5	0.1358326541700625	0.07480559405920655	MSH2, MSH3, MSH4, PMS2, PMS1	3062	11	19914	2.956178374205807	1	1	0.994750656167979
GOTERM_MF_DIRECT	GO:0016709~oxidoreductase activity, acting on paired donors, with incorporation or reduction of molecular oxygen, NAD(P)H as one donor, and incorporation of one atom of oxygen	4	0.10866612333604998	0.07838026224624618	MICAL3, MICAL2, COQ7, COQ6	3062	7	19914	3.716338527573015	1	1	0.994750656167979
GOTERM_MF_DIRECT	GO:0008179~adenylate cyclase binding	4	0.10866612333604998	0.07838026224624618	AKAP12, WIPF1, CALM3, CAP2	3062	7	19914	3.716338527573015	1	1	0.994750656167979
GOTERM_MF_DIRECT	GO:0035005~1-phosphatidylinositol-4-phosphate 3-kinase activity	4	0.10866612333604998	0.07838026224624618	PIK3CA, PIK3CD, PIK3C2G, PIK3CB	3062	7	19914	3.716338527573015	1	1	0.994750656167979
GOTERM_MF_DIRECT	GO:0070016~armadillo repeat domain binding	4	0.10866612333604998	0.07838026224624618	CNOT1, LEF1, STRN, STRN4	3062	7	19914	3.716338527573015	1	1	0.994750656167979
GOTERM_MF_DIRECT	GO:1901702~salt transmembrane transporter activity	4	0.10866612333604998	0.07838026224624618	SLC44A5, SLC12A3, SLC44A3, SLC44A1	3062	7	19914	3.716338527573015	1	1	0.994750656167979
GOTERM_MF_DIRECT	GO:0044325~transmembrane transporter binding	20	0.54333061668025	0.08193607044003925	YWHAE, KCNIP1, KCNB1, STAC, USP10, KCND3, PDE4D, LRRC38, ATP2A3, TMEM74, AKAP6, KCNAB1, ANK3, HERPUD1, SCN10A, FKBP1B, SCN7A, CALM3, SCN5A, GPD1L	3062	89	19914	1.46148144342759	1	1	0.994750656167979
GOTERM_MF_DIRECT	GO:0004197~cysteine-type endopeptidase activity	15	0.40749796251018744	0.08531681524694328	USP46, USP35, USP47, USP25, USP16, USP42, USP10, USP28, CASP9, CASP14, UCHL1, CASP4, CASP1, CASP2, LGMN	3062	62	19914	1.57344977981922	1	1	0.994750656167979
GOTERM_MF_DIRECT	GO:0004722~protein serine/threonine phosphatase activity	12	0.32599837000814996	0.08538203098726621	PHLPP2, PPP2CB, PPM1A, PPP5C, PPM1B, PPA2, PPM1M, PPM1D, PPEF2, PPM1G, PPP1CA, ILKAP	3062	46	19914	1.696589327805072	1	1	0.994750656167979
GOTERM_MF_DIRECT	GO:0045505~dynein intermediate chain binding	12	0.32599837000814996	0.08538203098726621	DNAH3, DNAH1, DNAH10, FRRS1L, DNAH5, LOC784058, DNAH6, LOC101902172, DNHD1, DYNLRB2, DYNLRB1, DYNLL1	3062	46	19914	1.696589327805072	1	1	0.994750656167979
GOTERM_MF_DIRECT	GO:0004712~protein serine/threonine/tyrosine kinase activity	6	0.16299918500407498	0.08600941821074096	PRKCG, DYRK2, RPS6KB1, TNK2, RPS6KA2, PRKACA	3062	16	19914	2.438847158719791	1	1	0.994750656167979
GOTERM_MF_DIRECT	GO:0051019~mitogen-activated protein kinase binding	6	0.16299918500407498	0.08600941821074096	MAPK7, TNIP1, MICAL2, PTPRJ, MAPKAPK5, PPM1D	3062	16	19914	2.438847158719791	1	1	0.994750656167979
GOTERM_MF_DIRECT	GO:0042910~xenobiotic transmembrane transporter activity	6	0.16299918500407498	0.08600941821074096	SLC47A2, ABCC1, RALBP1, ABCB1, ATRAID, SLC37A3	3062	16	19914	2.438847158719791	1	1	0.994750656167979
GOTERM_MF_DIRECT	GO:0017075~syntaxin-1 binding	6	0.16299918500407498	0.08600941821074096	UNC13B, SNAP25, UNC13A, SYT1, DAPK1, SNAP23	3062	16	19914	2.438847158719791	1	1	0.994750656167979
GOTERM_MF_DIRECT	GO:0140664~ATP-dependent DNA damage sensor activity	6	0.16299918500407498	0.08600941821074096	MSH2, MSH3, MSH4, DMC1, PMS2, PMS1	3062	16	19914	2.438847158719791	1	1	0.994750656167979
GOTERM_MF_DIRECT	GO:1904315~transmitter-gated monoatomic ion channel activity involved in regulation of postsynaptic membrane potential	11	0.29883183917413747	0.08805862868516107	GRIA1, GLRA1, GRID2, GRIN3A, GRID1, HTR3A, GRIK2, HTR3B, GRIN2B, GRIA4, GRIN2D	3062	41	19914	1.7448662598970863	1	1	0.994750656167979
GOTERM_MF_DIRECT	GO:0047023~androsterone dehydrogenase activity	7	0.19016571583808747	0.0908721691018944	DHRS9, LOC782884, LOC112441521, LOC506594, RDH5, LOC782922, 20ALPHA-HSD	3062	21	19914	2.1678641410842587	1	1	0.994750656167979
GOTERM_MF_DIRECT	GO:0030234~enzyme regulator activity	7	0.19016571583808747	0.0908721691018944	CALML6, WDR6, PSMD1, CALM3, CALML4, GCLM, COX6A1	3062	21	19914	2.1678641410842587	1	1	0.994750656167979
GOTERM_MF_DIRECT	GO:0003779~actin binding	36	0.9779951100244498	0.09161852403668826	MACF1, WIPF1, SYNPO2, WIPF3, TWF1, LDB3, NCALD, SYNE2, CNN3, EPB41L3, DAG1, PHACTR2, EPS8L2, TRPM7, PHACTR1, WHAMM, PDLIM5, SNTA1, HNRNPA0, CAP2, DMTN, HOMER2, LIMCH1, MICAL3, MICAL2, PARVA, KLHL3, MYO7A, SSH3, SSH1, MED28, MLPH, MYO3B, HOOK1, KCNMA1, MYO3A	3062	182	19914	1.2864248749291203	1	1	0.994750656167979
GOTERM_MF_DIRECT	GO:0061629~RNA polymerase II-specific DNA-binding transcription factor binding	19	0.5161640858462374	0.09425370856064985	MEF2A, SPEN, ZBTB8A, MKKS, UHRF2, SETD1A, CRX, HSPB1, WWP2, TNNI3K, AHR, TBX5, NEUROD1, SP3, RBBP8, KAT8, FIZ1, MEF2D, GTF2I	3062	85	19914	1.453744188727091	1	1	0.994750656167979
GOTERM_MF_DIRECT	GO:0008429~phosphatidylethanolamine binding	5	0.1358326541700625	0.09903369500094521	MAP1LC3B, MAP1LC3A, MAP1LC3C, ANXA7, ESYT2	3062	12	19914	2.7098301763553234	1	1	0.994750656167979
GOTERM_MF_DIRECT	GO:0043035~chromatin insulator sequence binding	5	0.1358326541700625	0.09903369500094521	ZNF572, ZNF692, ZNF579, CTCF, ZNF521	3062	12	19914	2.7098301763553234	1	1	0.994750656167979

## Sheet: KEGG
Category	Term	Count	%	PValue	Genes	List Total	Pop Hits	Pop Total	Fold Enrichment	Bonferroni	Benjamini	FDR
KEGG_PATHWAY	bta05412:Arrhythmogenic right ventricular cardiomyopathy	32	0.8693289866883999	5.365421238353769E-6	RYR2, ITGB4, LEF1, ATP2A3, ATP2A2, CACNA1D, SLC8A1, CACNG6, SGCE, CACNG7, CDH2, DAG1, ITGAV, CTNNA3, CTNNA2, NOS1, CACNG3, SNTA1, TCF7L1, ITGA4, ACTN2, ITGA2, ITGA1, CACNA2D3, CACNA2D2, CACNB4, ITGA8, ITGA7, SNTB1, DSC2, ITGA9, SNTB2	1576	86	9757	2.3036241293825994	0.0018600740783882852	0.0018618011697087578	0.0016203572139828382
KEGG_PATHWAY	bta04024:cAMP signaling pathway	68	1.8473240967128497	1.1373742130218482E-5	RYR2, OXTR, VIPR2, CALML6, PDE3B, ATP2A3, ATP2A2, PIK3CD, OXT, CALML4, PIK3CB, HTR4, GLI1, GLI3, LIPE, CREB3L2, ADORA1, EP300, RAC1, LOC100337076, PRKACA, PRKACB, BVES, LHCGR, PDE4D, NPY1R, RHOA, PIK3CA, ACOX1, FSHR, CRH, CREB5, HCN4, GRIA1, CAMK2D, ADCYAP1R1, ROCK1, ROCK2, LHB, ATP1A4, CACNA1D, ATP1A2, ADCY2, PLD1, ADCY7, GNAI2, CRHR2, LOC784305, PAK1, HCAR1, RAP1A, LOC100337053, GRIA4, GABBR2, …	1576	251	9757	1.6772402774688049	0.003938932935859563	0.0019733442595929068	0.001717435061662991
KEGG_PATHWAY	bta04713:Circadian entrainment	34	0.9236620483564248	2.9100900318379513E-5	GRIA1, RYR2, CAMK2D, ADCYAP1R1, CALML6, CACNA1D, ADCY2, CALML4, ADCY7, RYR3, CACNA1G, GNAI2, RPS6KA5, RASD1, PRKG2, GNG8, NOS1, PRKACA, PRKACB, PRKG1, GRIA4, PRKCG, PRKCB, KCNJ9, PRKCA, GRIN2B, GRIN2D, GNAO1, PER2, PLCB4, GNAQ, GNB1, CALM3, PLCB1	1576	101	9757	2.0840955923003466	0.010047344123458979	0.0028551599087767066	0.0024848942145549433
KEGG_PATHWAY	bta01100:Metabolic pathways	322	8.747622928552023	3.291250615304561E-5	PANK3, HPSE2, SEC1, XYLT2, ACSM5, NUDT5, IL4I1, HYKK, ANPEP, PIP4K2B, LRAT, PIP4K2C, GLUL, XYLB, GSTK1, ENTPD1, ST6GAL1, PHYKPL, ENTPD5, DHDH, ACSL6, ACSL5, TALDO1, CMBL, 20ALPHA-HSD, GCAT, SULT2B1, CHIT1, INPP4B, MTAP, COX7A2L, CYP2U1, CYP2C87, MTHFD2, ETHE1, LOC617301, SUCLG1, LAP3, ATP6V0D1, IDO2, ALDH7A1, A3GALT2, GPLD1, IDO1, CDS1, PDE1C, PDE1A, MTMR4, UGCG, HSD11B2, CYP27B1, CYP2B6, INPP5F,…	1576	1642	9757	1.2140674366409665	0.011355857501420763	0.0028551599087767066	0.0024848942145549433
KEGG_PATHWAY	bta04071:Sphingolipid signaling pathway	38	1.0323281716924748	1.0830473132100844E-4	ASAH2, SGMS1, ROCK1, ROCK2, TRADD, PIK3CD, PIK3CB, SGMS2, PLD1, GNAI2, PPP2CB, SPTLC2, PPP2R5E, SMPD1, ADORA1, RAC1, S1PR4, PRKCG, ABCC1, PRKCB, SPHK2, NOS3, SPHK1, PRKCE, PPP2R5A, PRKCA, GAB2, RHOA, SGPP1, NFKB1, MAPK10, PLCB4, PIK3CA, PPP2R2C, PPP2R2B, GNAQ, BAX, PLCB1	1576	125	9757	1.8820609137055837	0.036886272491410965	0.007516348353677986	0.0065416057717889095
KEGG_PATHWAY	bta04925:Aldosterone synthesis and secretion	31	0.8421624558543873	1.643652404047765E-4	SCARB1, CAMK2D, CALML6, ATP1A4, CACNA1D, ATP1A2, ADCY2, CALML4, ADCY7, CACNA1G, LIPE, GNA11, CREB3L2, PRKACA, PRKACB, PRKCG, CAMK1D, PRKCB, PRKCE, PRKCA, PLCB4, PRKD3, GNAQ, AGTR1, PRKD2, CALM3, PRKD1, CAMK1, DAGLB, PLCB1, CREB5	1576	96	9757	1.9991738049915397	0.055443171652497236	0.008557815649680582	0.007448012467445349
KEGG_PATHWAY	bta04724:Glutamatergic synapse	35	0.9508285791904374	1.726360505699253E-4	GRIA1, GLS2, SLC1A2, CACNA1D, ADCY2, GRIK2, PLD1, ADCY7, GNAI2, GRM3, GRK3, PPP3CB, GRK2, GRM7, GNG8, SLC17A7, DLGAP1, PRKACA, SLC38A3, PRKACB, GLUL, LZTS3, GRIA4, PRKCG, PRKCB, HOMER2, PRKCA, GRIN2B, GRIN2D, GNAO1, PLCB4, GRIN3A, GNAQ, GNB1, PLCB1	1576	114	9757	1.9007424971057085	0.058150591712639144	0.008557815649680582	0.007448012467445349
KEGG_PATHWAY	bta04961:Endocrine and other factor-regulated calcium reabsorption	20	0.54333061668025	2.116999758668702E-4	PRKCG, KL, PRKCB, CLTC, ATP1A4, PRKCA, AP2A1, ATP1A2, ESR1, AP2A2, SLC8A1, RAB11A, PLCB4, CALB1, LOC785503, GNAQ, AP2S1, PLCB1, PRKACA, PRKACB	1576	51	9757	2.427839155966955	0.07083381331299377	0.009182486453225495	0.00799167408897435
KEGG_PATHWAY	bta05017:Spinocerebellar ataxia	42	1.140994295028525	3.7394220271766524E-4	GRIA1, PSMD11, LOC532875, ATP2A3, ATP2A2, PIK3CD, RORA, AMBRA1, PIK3CB, RBPJ, ATXN3, RELN, OPA1, PSMB3, RB1CC1, PSMD1, CIC, PRKCG, PRKCB, KCND3, PRKCA, GRIN2B, ATG13, GRIN2D, PSMA5, MAPK10, PSMA6, PLCB4, FGF14, DAB1, PSMA4, GRIN3A, LOC512323, PIK3CA, PSMC3, PSMA1, PSMC4, GNAQ, CYCT, ULK2, ATXN10, PLCB1	1576	151	9757	1.721997176185834	0.12171330905974165	0.012978445175184034	0.0112953615069325
KEGG_PATHWAY	bta04020:Calcium signaling pathway	65	1.7658245042108123	3.740185929447848E-4	MYLK2, RYR2, OXTR, CALML6, FLT4, ATP2A3, ATP2A2, ADRA1D, CALML4, HTR4, SLC8A1, MYLK3, RYR3, C6H4ORF3, PPP3CB, CCKAR, LOC100300510, KDR, NOS1, PRKACA, PRKACB, PRKCG, PDGFRA, LHCGR, CAMK1D, PRKCB, SPHK2, SPHK1, PRKCA, ITPKB, PLCB4, STIM1, ORAI3, AGTR1, PLCB1, PTGFR, CAMK2D, PDE1C, CHRNA7, PDE1A, PDGFB, TGFA, CACNA1D, ADCY2, MST1R, ADCY7, CACNA1E, CACNA1G, GNA15, ERBB4, GNA11, PDGFD, EGF, NOS3, HTR5…	1576	264	9757	1.5242967428087986	0.12173659856526353	0.012978445175184034	0.0112953615069325
KEGG_PATHWAY	bta04070:Phosphatidylinositol signaling system	30	0.8149959250203749	5.815052212618118E-4	CDS1, IPPK, INPP1, CALML6, DGKB, MTMR14, DGKA, INPPL1, PIK3CD, PIK3C2G, CALML4, PIK3CB, MTMR4, IMPA1, INPP5F, PPIP5K2, PIP4K2B, PIP5K1B, PIP4K2C, PRKCG, PRKCB, PRKCA, DGKZ, ITPKB, INPP4B, PLCB4, PIK3CA, CALM3, PLCB1, DGKH	1576	98	9757	1.8952009737905315	0.1827751463040801	0.018343846525258972	0.015964961529187922
KEGG_PATHWAY	bta04728:Dopaminergic synapse	38	1.0323281716924748	6.782756645956744E-4	GRIA1, CAMK2D, GSK3A, CALML6, TOMT, CACNA1D, CALML4, GNAI2, PPP2CB, PPP3CB, PPP2R5E, KIF5A, CREB3L2, GNG8, PRKACA, PRKACB, DRD3, DRD4, GRIA4, SCN1A, PRKCG, PRKCB, KCNJ9, PPP2R5A, PRKCA, GRIN2B, PPP1CA, GNAO1, MAPK10, PLCB4, PPP2R2C, PPP2R2B, GNAQ, GNB1, CALM3, PLCB1, CLOCK, CREB5	1576	136	9757	1.7298353986264556	0.20977811966218718	0.019613471301224917	0.01706993755899114
KEGG_PATHWAY	bta04261:Adrenergic signaling in cardiomyocytes	42	1.140994295028525	0.0010085434057317067	RYR2, CAMK2D, CALML6, ATP1A4, ATP2A3, ATP2A2, CACNA1D, ATP1A2, ADRA1D, ADCY2, CALML4, ADCY7, SLC8A1, GNAI2, CACNG6, LOC104970173, PPP2CB, CACNG7, RPS6KA5, PPP2R5E, CREB3L2, SCN7A, SCN5A, PRKACA, CACNG3, PRKACB, BVES, CACNA2D3, PPP2R5A, CACNA2D2, PRKCA, PPP1CA, PLCB4, CACNB4, PPP2R2C, PPP2R2B, GNAQ, AGTR1, CALM3, PLCB1, KCNK2, CREB5	1576	158	9757	1.6457061620510185	0.2954113754538501	0.026920350906838635	0.02342923911776734
KEGG_PATHWAY	bta04611:Platelet activation	34	0.9236620483564248	0.0014339710281555773	MYLK2, ROCK1, ROCK2, SNAP23, PIK3CD, ADCY2, PIK3CB, ADCY7, ARHGAP35, MYLK3, GNAI2, RAP1A, P2RY1, PRKG2, PRKACA, PRKACB, PRKG1, FGA, PTGIR, NOS3, ITGA2, RHOA, PPP1CA, COL1A1, APBB1IP, PLCB4, PIK3CA, STIM1, GNAQ, P2RX1, TBXAS1, LCP2, TLN2, PLCB1	1576	122	9757	1.725357826412582	0.3922216695353349	0.03131106454831284	0.027250551854727606
KEGG_PATHWAY	bta04921:Oxytocin signaling pathway	41	1.1138277641945125	0.0014747471122768035	MYLK2, RYR2, OXTR, CAMK2D, ROCK1, CALML6, ROCK2, CACNA1D, ADCY2, OXT, CALML4, ADCY7, MYLK3, RYR3, GNAI2, CACNG6, CACNG7, PPP3CB, MAPK7, PRKACA, CACNG3, PRKACB, PRKCG, MEF2C, CAMK1D, PRKCB, KCNJ9, NOS3, KCNJ14, CACNA2D3, CACNA2D2, PRKCA, RHOA, PPP1CA, GNAO1, PLCB4, CACNB4, GNAQ, CALM3, CAMK1, PLCB1	1576	156	9757	1.6271191266432383	0.40077310376206843	0.03131106454831284	0.027250551854727606
KEGG_PATHWAY	bta04911:Insulin secretion	26	0.7063298016843249	0.0014882502262760825	RYR2, SNAP25, CAMK2D, ADCYAP1R1, ATP1A4, CACNA1D, ATP1A2, ADCY2, ADCY7, CCKAR, GNA11, CREB3L2, KCNMB4, KCNN3, PRKACA, PRKACB, TRPM4, PRKCG, PRKCB, PRKCA, CCK, PLCB4, GNAQ, KCNMA1, PLCB1, CREB5	1576	85	9757	1.8937145416542251	0.4035784083314432	0.03131106454831284	0.027250551854727606
KEGG_PATHWAY	bta04062:Chemokine signaling pathway	48	1.3039934800325998	0.0015339714620210903	CX3CR1, CCL14, GSK3A, CXCL8, NCF1, ROCK1, ROCK2, CXCR5, PIK3CD, ADCY2, PIK3CB, ADCY7, CXCL2, CXCL5, CX3CL1, GNAI2, PREX1, GRK3, PAK1, RAP1A, GRK2, CCL5, CCL4, CCL3, LOC525415, GNG8, RAC1, PRKACA, CCR4, PRKACB, CCL16, PRKCB, BRAF, PPBP, RHOA, NFKB1, HCK, PLCB4, PIK3CA, GNAQ, PARD3, GNB1, GRB2, DOCK2, PLCB1, CRK, PF4, NFKBIB	1576	191	9757	1.5558508517819651	0.4129802257073223	0.03131106454831284	0.027250551854727606
KEGG_PATHWAY	bta04371:Apelin signaling pathway	38	1.0323281716924748	0.0018333339687692215	HDAC4, MYLK2, NOTCH3, RYR2, CALML6, PDE3B, ADCY2, CALML4, ADCY7, SLC8A1, MYLK3, RYR3, GNAI2, LIPE, MAP1LC3B, MAP1LC3A, MAP1LC3C, GNG8, NOS1, PRKACA, PRKACB, MEF2D, MEF2A, MEF2C, SPHK2, NOS3, SPHK1, PRKCE, TGFBR1, KLF2, PLCB4, MRAS, RPS6KB1, GNAQ, GNB1, AGTR1, CALM3, PLCB1	1576	143	9757	1.6451581413510348	0.470991486705705	0.03534260484238444	0.030759269920461383
KEGG_PATHWAY	bta05414:Dilated cardiomyopathy	31	0.8421624558543873	0.002009749286919064	RYR2, ITGB4, ATP2A3, ATP2A2, CACNA1D, ADCY2, ADCY7, SLC8A1, CACNG6, SGCE, LOC104970173, CACNG7, DAG1, ITGAV, NOS1, PRKACA, CACNG3, PRKACB, SNTA1, TGFB1, ITGA4, ITGA2, ITGA1, CACNA2D3, CACNA2D2, CACNB4, ITGA8, ITGA7, SNTB1, ITGA9, SNTB2	1576	110	9757	1.7447335025380712	0.5024626876045275	0.03670436855583764	0.03194443603418723
KEGG_PATHWAY	bta05214:Glioma	24	0.6519967400162999	0.002178036042030016	PRKCG, PDGFRA, CAMK2D, CAMK1D, EGF, CALML6, PRKCB, CDKN2A, PDGFB, TGFA, PIK3CD, PRKCA, BRAF, CALML4, PIK3CB, IGF1R, PIK3CA, CDK4, E2F1, BAX, GRB2, CALM3, POLK, CAMK1	1576	78	9757	1.9049199531433034	0.5307420961378566	0.037481365420739134	0.03262066961689688
KEGG_PATHWAY	bta05032:Morphine addiction	27	0.7334963325183375	0.0022683247084597166	GABRB1, PDE1C, PDE1A, PDE3B, ADCY2, ADCY7, GNAI2, PDE11A, GRK3, GRK2, ADORA1, GNG8, PRKACA, PRKACB, PDE8A, PRKCG, GABBR2, PRKCB, KCNJ9, PDE4D, PRKCA, GNAO1, PDE10A, GNB1, PDE3A, PDE7B, PDE7A	1576	92	9757	1.8169209335687486	0.5452478506409952	0.037481365420739134	0.03262066961689688
KEGG_PATHWAY	bta04360:Axon guidance	45	1.2224938875305624	0.002736382510186996	NRP1, CAMK2D, ROCK1, ROCK2, SEMA3B, SEMA3G, PIK3CD, SEMA3F, PIK3CB, ROBO1, GNAI2, EFNB2, ABLIM1, PPP3CB, PAK1, RGS3, ABLIM3, DPYSL2, LRIG2, SLIT2, RAC1, SRGAP3, EPHB1, PAK5, NCK1, PAK4, NTNG1, FZD3, UNC5A, UNC5B, RYK, SEMA4B, SEMA6D, WNT5A, UNC5C, PRKCA, UNC5D, SSH3, RHOA, SSH1, PIK3CA, CDK5, PARD3, BMPR1B, EPHA1	1576	181	9757	1.5391963709790504	0.6135783844290901	0.043160215047040346	0.03756306900347603
KEGG_PATHWAY	bta04916:Melanogenesis	29	0.7878293941863623	0.002933579068203964	CAMK2D, CALML6, ASIP, LEF1, TYRP1, ADCY2, CALML4, ADCY7, GNAI2, CREB3L2, DVL1, EP300, PRKACA, PRKACB, PRKCG, TCF7L1, FZD3, PRKCB, WNT3A, WNT5A, PRKCA, MITF, WNT9A, GNAO1, PLCB4, GNAQ, KIT, CALM3, PLCB1	1576	103	9757	1.7430942289685083	0.6392059508728817	0.0442587798550772	0.038519168634678136
KEGG_PATHWAY	bta05200:Pathways in cancer	115	3.124151045911437	0.00306487977011784	SPI1, CALML6, CALML4, IGF1R, RASSF1, RPS6KA5, CCND2, LOC785216, EP300, PRKACA, PRKACB, IL6R, PRKCG, PDGFRA, RALBP1, IL4R, DAPK1, PRKCB, DAPK2, WNT5A, PRKCA, MITF, RBX1, EML4, MSH2, MSH3, AGTR1, IL6ST, NOTCH3, CTBP2, MAX, CUL1, PDGFB, TGFA, CSF2RB, STK4, PLD1, CSF2RA, DVL1, ZBTB17, FZD3, TGFB1, WNT3A, ZBTB16, BRAF, ESR1, NFKB1, FGF17, BMP4, LOC112441463, CDK4, GNAQ, CDK2, GNB1, CYCT, GRB2, CALM3, …	1576	556	9757	1.2805104900850892	0.655322605597143	0.044313053342953775	0.03856640377398282
KEGG_PATHWAY	bta04971:Gastric acid secretion	23	0.6248302091822874	0.003461976011869836	PRKCG, MYLK2, CAMK2D, KCNJ10, KCNK10, CALML6, PRKCB, ATP1A4, ADCY2, PRKCA, ATP1A2, CALML4, ADCY7, MYLK3, GNAI2, PLCB4, SST, GNAQ, CALM3, PLCB1, PRKACA, PRKACB, KCNK2	1576	76	9757	1.8735890328613414	0.6998250878293112	0.04805222704475333	0.04182067022338762
KEGG_PATHWAY	bta00130:Ubiquinone and other terpenoid-quinone biosynthesis	7	0.19016571583808747	0.0038816267864995612	VKORC1, COQ3, NQO1, TAT, COQ7, COQ6, COQ5	1576	11	9757	3.9397208121827414	0.7406418641408739	0.05180478826597491	0.045086588058571825
KEGG_PATHWAY	bta04928:Parathyroid hormone synthesis, secretion and action	31	0.8421624558543873	0.0041519175767827455	GCM1, ADCY2, PLD1, ADCY7, LRP6, GNAI2, CYP27B1, AKAP13, GNA11, CREB3L2, TNFSF11, PRKACA, PRKACB, MEF2D, PRKCG, MEF2A, SLC12A3, KL, MEF2C, PRKCB, PDE4D, PRKCA, BRAF, OXSR1, RHOA, PLCB4, NACA, GNAQ, WNK2, PLCB1, CREB5	1576	115	9757	1.6688755241668505	0.763950693364039	0.053294076062934716	0.04638274055045039
KEGG_PATHWAY	bta04015:Rap1 signaling pathway	51	1.3854930725346373	0.0043003865411013606	DOCK4, ITGAM, CALML6, FLT4, CTNND1, PIK3CD, CALML4, PIK3CB, SIPA1L2, IGF1R, LOC100300510, KDR, RAC1, PRKCG, MAGI1, PDGFRA, PRKCB, MAGI3, PRKCA, RHOA, APBB1IP, PLCB4, MRAS, PIK3CA, PRKD3, PARD3, KIT, PFN4, PRKD2, LCP2, PRKD1, TLN2, RAPGEF5, PLCB1, CRK, RAPGEF6, PDGFB, ADCY2, ADCY7, GNAI2, RAP1A, PDGFD, P2RY1, EGF, BRAF, GRIN2B, FGF17, GNAO1, GNAQ, CALM3, FGF10	1576	216	9757	1.4617614918217712	0.7758527215514773	0.053294076062934716	0.04638274055045039
KEGG_PATHWAY	bta04144:Endocytosis	57	1.5484922575387123	0.005029811127536459	WASHC5, TFRC, WIPF1, WIPF3, CLTC, CBLC, AP2A1, AP2A2, IGF1R, EEA1, JSP.1, PSD3, KIF5A, VPS35, PSD, PDGFRA, USP8, BOLA-NC1, PDCD6IP, VPS37C, EPS15L1, VPS37B, RHOA, TGFBR1, EPN1, EPN2, RUFY1, EPN3, ACAP3, RAB31, LOC785503, ZFYVE16, PARD3, CHMP4C, CHMP4B, RAB5B, VPS4A, AGAP2, AGAP3, PLD1, CYTH3, CYTH2, SNX4, SNX1, GRK3, GRK2, MVB12A, AP2S1, PIP5K1B, RAB11FIP2, EPS15, GIT2, ARPC4, RAB11A, ITCH, VPS45…	1576	249	9757	1.4172145434529997	0.826182366372192	0.06018429176741901	0.05237941243158657
KEGG_PATHWAY	bta04022:cGMP-PKG signaling pathway	42	1.140994295028525	0.0053984728306748515	MYLK2, ROCK1, CALML6, IRS1, ROCK2, PDE3B, ATP1A4, ATP2A3, ATP2A2, CACNA1D, ATP1A2, ADRA1D, ADCY2, CALML4, ADCY7, SLC8A1, MYLK3, GNAI2, PPP3CB, GNA11, CREB3L2, ADORA1, KCNMB4, PRKG2, MEF2D, PRKG1, GTF2I, MEF2A, MEF2C, NOS3, PRKCE, RHOA, PPP1CA, PLCB4, GNAQ, KCNMA1, AGTR1, PDE3A, CALM3, PDE5A, PLCB1, CREB5	1576	172	9757	1.511753334907331	0.8471571092369031	0.06244233574147245	0.05434462649546017
KEGG_PATHWAY	bta05410:Hypertrophic cardiomyopathy	28	0.7606628633523499	0.005906842682324	RYR2, ITGB4, ATP2A3, ATP2A2, CACNA1D, SLC8A1, CACNG6, SGCE, LOC104970173, CACNG7, DAG1, ITGAV, NOS1, CACNG3, SNTA1, ACE, TGFB1, ITGA4, ITGA2, ITGA1, CACNA2D3, CACNA2D2, CACNB4, ITGA8, ITGA7, SNTB1, ITGA9, SNTB2	1576	103	9757	1.6829875314178702	0.8720034421569401	0.06587941147686519	0.057335971948165095
KEGG_PATHWAY	bta04720:Long-term potentiation	21	0.5704971475142625	0.006075334775964513	PRKCG, GRIA1, CAMK2D, CALML6, PRKCB, PRKCA, BRAF, CALML4, GRIN2B, PPP1CA, GRIN2D, PPP3CB, PLCB4, RAP1A, RPS6KA2, GNAQ, EP300, CALM3, PLCB1, PRKACA, PRKACB	1576	70	9757	1.8572969543147209	0.8793149542574474	0.06587941147686519	0.057335971948165095
KEGG_PATHWAY	bta04142:Lysosome	35	0.9508285791904374	0.007933832873995407	SCARB2, CD63, LOC509956, CLTC, ABCB9, GGA1, LAPTM4B, LAPTM4A, HYAL1, AP1G1, SMPD1, HYAL2, HYAL3, ATP6V0A2, AP3S2, ATP6V0A4, AGA, ARSB, AP1M1, MANBA, SORT1, DNASE2B, FUCA2, CTNS, AP3B1, AP3B2, GALNS, GALC, NPC1, NPC2, GLB1, DMXL1, NCOA7, ATP6V0D1, LGMN	1576	140	9757	1.547747461928934	0.9369621031954147	0.08342545476595171	0.07260659175595797
KEGG_PATHWAY	bta01521:EGFR tyrosine kinase inhibitor resistance	23	0.6248302091822874	0.00921115904509141	PRKCG, PDGFRA, EGF, PRKCB, PDGFB, GAB1, TGFA, PIK3CD, NRG1, PRKCA, BRAF, PIK3CB, IGF1R, PIK3CA, RPS6KB1, AXL, PDGFD, KDR, NF1, BAX, GRB2, IL6R, BCL2L1	1576	82	9757	1.7364971524080726	0.9596871055594145	0.09140340659615558	0.07954993888195673
KEGG_PATHWAY	bta04510:Focal adhesion	47	1.2768269491985873	0.009836228120311043	MYLK2, ROCK1, ITGB4, ROCK2, FLT4, LOC530599, PDGFB, PIK3CD, PIK3CB, ARHGAP35, MYLK3, IGF1R, PAK1, RAP1A, RELN, CCND2, PDGFD, KDR, TNR, ITGAV, PIP5K1B, RAC1, PAK5, PAK4, PRKCG, PDGFRA, ITGA4, EGF, PRKCB, LAMB2, ITGA2, ITGA1, PARVA, PRKCA, BRAF, RHOA, PPP1CA, COL1A1, MAPK10, PIK3CA, ZYX, ITGA8, ITGA7, GRB2, TLN2, CRK, ITGA9	1576	204	9757	1.4263555041305862	0.9676152749895899	0.09140340659615558	0.07954993888195673
KEGG_PATHWAY	bta04924:Renin secretion	21	0.5704971475142625	0.009977762858258514	ADCYAP1R1, ACE, PDE1C, CALML6, PDE1A, PDE3B, CACNA1D, CALML4, GNAI2, PPP3CB, PLCB4, GNAQ, KCNMA1, AGTR1, ADORA1, PDE3A, PRKG2, CALM3, PLCB1, PRKACA, PRKACB	1576	73	9757	1.7809696822195953	0.9691824947509149	0.09140340659615558	0.07954993888195673
KEGG_PATHWAY	bta04970:Salivary secretion	27	0.7334963325183375	0.009985480457465314	LOC617705, LOC787241, LYZ3, CALML6, ATP1A4, ATP1A2, ADRA1D, ADCY2, CALML4, ADCY7, RYR3, PRKG2, NOS1, PRKACA, PRKACB, PRKG1, LOC617219, PRKCG, PRKCB, PRKCA, PLCB4, CATHL5, GNAQ, KCNMA1, CALM3, PLCB1, LYSB	1576	102	9757	1.6387914302776947	0.9692657436818467	0.09140340659615558	0.07954993888195673
KEGG_PATHWAY	bta04923:Regulation of lipolysis in adipocytes	18	0.4889975550122249	0.010009594958656807	IRS1, PDE3B, NPY1R, PIK3CD, ADCY2, ABHD5, PIK3CB, ADCY7, CIDEC, GNAI2, LIPE, PIK3CA, ADORA1, PRKG2, PRKACA, PRKACB, PRKG1, PNPLA2	1576	59	9757	1.8887765637098854	0.9695244220457807	0.09140340659615558	0.07954993888195673
KEGG_PATHWAY	bta04934:Cushing syndrome	38	1.0323281716924748	0.010618845600679674	SCARB1, CAMK2D, LEF1, CACNA1D, ADCY2, AHR, ADCY7, CRHR2, CACNA1G, GNAI2, PDE11A, RAP1A, RASD1, GNA11, CREB3L2, DVL1, E2F1, PRKACA, PRKACB, PDE8A, USP8, CDKN2B, TCF7L1, FZD3, WNT3A, CDKN2A, WNT5A, BRAF, WNT9A, PLCB4, CDK4, GNAQ, CDK2, AGTR1, CRH, PLCB1, KCNK2, CREB5	1576	158	9757	1.4889722418556834	0.975386073352104	0.09259297767982971	0.0805852428222149
KEGG_PATHWAY	bta03083:Polycomb repressive complex	23	0.6248302091822874	0.010673542095657603	CBX7, L3MBTL3, PHC2, MBD5, KDM2A, MBD6, L3MBTL2, USP16, AUTS2, MAX, PCGF5, MGA, SFMBT2, PCGF2, USP45, EPOP, ASXL1, RBBP4, LCOR, EP300, JARID2, E2F6, EZH2	1576	83	9757	1.7155754999694208	0.9758537645210028	0.09259297767982971	0.0805852428222149
KEGG_PATHWAY	bta05223:Non-small cell lung cancer	21	0.5704971475142625	0.011653934973879513	PRKCG, EGF, PRKCB, CDKN2A, TGFA, PIK3CD, PRKCA, BRAF, PIK3CB, STK4, FHIT, CASP9, EML4, RASSF1, PIK3CA, CDK4, KIF5A, E2F1, BAX, GRB2, POLK	1576	74	9757	1.7569025243517629	0.9828826701754794	0.09863208380332172	0.08584117956369788
KEGG_PATHWAY	bta04392:Hippo signaling pathway - multiple species	11	0.29883183917413747	0.012260614245379556	MOB1A, WWTR1, RASSF1, PAK1, RASSF2, FRMD6, RASSF4, WTIP, TEAD1, TEAD2, SAV1	1576	29	9757	2.3483064939611413	0.9861674294637583	0.10129602721777872	0.0881596548120149
KEGG_PATHWAY	bta00532:Glycosaminoglycan biosynthesis - chondroitin sulfate / dermatan sulfate	9	0.24449877750611246	0.012817362820387408	CSGALNACT1, CHST11, CHPF2, DSE, UST, XYLT2, B3GALT6, CHSY3, B4GALT7	1576	21	9757	2.653281363306744	0.9886254199593272	0.10343313717847513	0.09001961794783714
KEGG_PATHWAY	bta04722:Neurotrophin signaling pathway	31	0.8421624558543873	0.01430098736482013	YWHAE, CAMK2D, PRDM4, CALML6, IRS1, PSEN2, PIK3CD, CALML4, PIK3CB, NTF4, RPS6KA5, RAP1A, MAPK7, IRAK2, RPS6KA2, RAC1, MAP3K1, SORT1, GAB1, BRAF, IRAK4, RHOA, NFKB1, MAPK10, PIK3CA, BAX, GRB2, CALM3, NFKBIE, CRK, NFKBIB	1576	125	9757	1.5353654822335026	0.9932503761668688	0.10977282817914476	0.09553715881873692
KEGG_PATHWAY	bta04725:Cholinergic synapse	29	0.7878293941863623	0.01450411083227	CAMK2D, CHRNA7, CHAT, PIK3CD, CACNA1D, ADCY2, PIK3CB, ADCY7, GNAI2, GNA11, CREB3L2, GNG8, PRKACA, PRKACB, SLC18A3, CHRNB2, PRKCG, CHRNB4, PRKCB, KCNJ14, PRKCA, GNAO1, PLCB4, PIK3CA, GNAQ, GNB1, KCNQ5, PLCB1, CREB5	1576	115	9757	1.5612061355109246	0.9937162122090746	0.10977282817914476	0.09553715881873692
KEGG_PATHWAY	bta05231:Choline metabolism in cancer	26	0.7063298016843249	0.014552017568416883	SLC44A5, SLC22A4, SLC44A3, SLC22A5, SLC44A1, DGKB, DGKA, PDGFB, PIK3CD, PIK3CB, PLD1, PDGFD, PIP5K1B, RAC1, PRKCG, PDGFRA, LYPLA1, EGF, PRKCB, PRKCA, DGKZ, MAPK10, PIK3CA, RPS6KB1, GRB2, DGKH	1576	100	9757	1.6096573604060913	0.9938213225545742	0.10977282817914476	0.09553715881873692
KEGG_PATHWAY	bta04014:Ras signaling pathway	54	1.466992665036675	0.01581133513464554	CALML6, FLT4, PIK3CD, CALML4, PIK3CB, IGF1R, RASSF1, LOC100300510, KDR, RAC1, PRKACA, PRKACB, PRKCG, PDGFRA, RALBP1, PRKCB, GAB1, PRKCA, GAB2, KSR2, RHOA, ZAP70, MRAS, PIK3CA, KIT, RASA2, RAPGEF5, RAB5B, PDGFB, TGFA, RASAL2, STK4, PLD1, NTF4, PAK1, RAP1A, PDGFD, GNG8, SHOC2, PAK5, PAK4, BRAP, EGF, GRIN2B, NFKB1, MAPK10, FGF17, GNB1, NF1, GRB2, CALM3, RGL1, FGF10, BCL2L1	1576	247	9757	1.3534957561807681	0.9960354808280413	0.11673475088770217	0.10159623852474368
KEGG_PATHWAY	bta04390:Hippo signaling pathway	37	1.0051616408584625	0.017668059306412583	YWHAE, YWHAB, LEF1, SAV1, BBC3, PPP2CB, RASSF1, CCND2, DVL1, CTNNA3, CTNNA2, TEAD1, YWHAG, TEAD2, WWTR1, TCF7L1, FZD3, TGFB1, WNT3A, WNT5A, BMP8A, WNT9A, WTIP, YWHAZ, TGFBR1, BMP6, PPP1CA, BMP4, MOB1A, DLG2, FRMD6, PPP2R2C, PPP2R2B, PARD3, BMPR1B, BMPR1A, LLGL2	1576	158	9757	1.4497887618068497	0.9979411812889131	0.12772534540260763	0.11116153980284584
KEGG_PATHWAY	bta05212:Pancreatic cancer	21	0.5704971475142625	0.018056864611512395	RALBP1, TGFB1, EGF, CDKN2A, TGFA, PIK3CD, BRAF, PIK3CB, PLD1, TGFBR1, NFKB1, CASP9, MAPK10, PIK3CA, RPS6KB1, CDK4, E2F1, BAX, RAC1, POLK, BCL2L1	1576	77	9757	1.6884517766497462	0.9982054340493871	0.12787208204479186	0.11128924719748456
KEGG_PATHWAY	bta04730:Long-term depression	18	0.4889975550122249	0.019412305541024105	PRKCG, GRIA1, GRID2, PRKCB, PRKCA, BRAF, GNAI2, IGF1R, GNAO1, PPP2CB, PLCB4, GNAQ, GNA11, CRH, PRKG2, NOS1, PLCB1, PRKG1	1576	63	9757	1.768854242204496	0.9988887946987755	0.1347214004547073	0.11725032546778559
KEGG_PATHWAY	bta04010:MAPK signaling pathway	63	1.7114914425427872	0.020964911768705654	PTPRR, TRADD, FLT4, HSPB1, IGF1R, PPP3CB, RPS6KA5, DUSP10, RPS6KA2, KDR, RAC1, PRKACA, PRKACB, PRKCG, PDGFRA, MEF2C, PRKCB, CACNA2D3, CACNA2D2, PRKCA, IRAK4, TGFBR1, PPM1A, PPM1B, MRAS, CACNB4, DDIT3, KIT, RASA2, MAPKAPK5, CRK, MAX, PDGFB, TGFA, CACNA1D, STK4, CACNA1E, RELB, CACNA1G, CACNG6, NTF4, CACNG7, PAK1, RAP1A, MAPK7, ERBB4, MKNK1, PDGFD, CACNG3, MAP3K1, TGFB1, EGF, BRAF, NFKB1, MAPK10, FG…	1576	300	9757	1.3001078680203046	0.9993587975285082	0.14264361536746786	0.12414516380684525
KEGG_PATHWAY	bta05225:Hepatocellular carcinoma	40	1.0866612333605	0.02157601268885216	SMARCD3, LEF1, PIK3CD, TGFA, PIK3CB, LRP6, IGF1R, LOC785216, DVL1, E2F1, POLK, BRD7, PRKCG, NQO1, TCF7L1, FZD3, SMARCC1, PBRM1, TGFB1, GSTO2, PRKCB, WNT3A, CDKN2A, WNT5A, GAB1, PRKCA, BRAF, WNT9A, SMARCA2, TGFBR1, GSTA5, PIK3CA, RPS6KB1, GSTA4, CDK4, GSTA3, BAX, GRB2, NFE2L2, BCL2L1	1576	176	9757	1.407043147208122	0.9994837016582162	0.14397839236599425	0.12530684292371833
KEGG_PATHWAY	bta05146:Amoebiasis	29	0.7878293941863623	0.02256956483523321	RAB5B, LOC509956, ITGAM, CXCL8, LOC530599, HSPB1, PIK3CD, CD1D, PIK3CB, CXCL2, CD1A, GNA15, GNA11, PRKACA, PRKACB, PRKCG, ARG2, TGFB1, PRKCB, LAMB2, PRKCA, NFKB1, COL1A1, PLCB4, PIK3CA, GNAQ, RAB7B, PLCB1, TLR2	1576	119	9757	1.5087286183508937	0.9996370952073244	0.14776677354388534	0.12860393547623453
KEGG_PATHWAY	bta05031:Amphetamine addiction	19	0.5161640858462374	0.023082979712733487	PRKCG, GRIA1, CAMK2D, CALML6, PRKCB, CACNA1D, PRKCA, CALML4, GRIN2B, PPP1CA, GRIN2D, PPP3CB, GRIN3A, CREB3L2, CALM3, PRKACA, PRKACB, GRIA4, CREB5	1576	69	9757	1.7047653203854924	0.9996975778326415	0.14832951778367628	0.1290937013563984
KEGG_PATHWAY	bta04929:GnRH secretion	18	0.4889975550122249	0.026123743186097587	PRKCG, GABBR2, KCNJ9, PRKCB, LHB, PIK3CD, CACNA1D, PRKCA, PIK3CB, CACNA1G, PLCB4, PIK3CA, GNAQ, GNA11, GNRH1, KCNN3, PLCB1, HCN1	1576	65	9757	1.7144279578289732	0.9998974794551215	0.16481707064683387	0.14344309894911766
KEGG_PATHWAY	bta04110:Cell cycle	37	1.0051616408584625	0.030186731320314922	YWHAE, ANAPC15, ANAPC16, YWHAB, CUL1, PDS5B, ANAPC10, ORC5, PPP2CB, MTBP, CCNB1, ORC6, CCND2, ORC1, PPP2R5E, ORC3, CDC26, E2F1, EP300, BUB3, E2F4, BUB1, YWHAG, ZBTB17, CDT1, CDKN2B, TGFB1, ESCO1, CDKN2A, PPP2R5A, YWHAZ, WAPL, CDC25A, RBX1, CDK7, CDK4, CDK2	1576	164	9757	1.3967477095456236	0.9999759686466038	0.1849519594027562	0.16096683498453132
KEGG_PATHWAY	bta04012:ErbB signaling pathway	22	0.5976636783482749	0.030381157596418164	PRKCG, CAMK2D, EGF, PRKCB, GAB1, TGFA, PIK3CD, NRG1, PRKCA, BRAF, PIK3CB, MAPK10, PAK1, NRG3, PIK3CA, RPS6KB1, ERBB4, GRB2, CRK, PAK5, NCK1, PAK4	1576	86	9757	1.5837415889505373	0.9999775837417425	0.1849519594027562	0.16096683498453132
KEGG_PATHWAY	bta05163:Human cytomegalovirus infection	53	1.4398261342026624	0.031026542068581832	CXCL8, CALML6, TRADD, PIK3CD, LOC783680, CALML4, PIK3CB, CX3CL1, CASP9, AKAP13, PPP3CB, JSP.1, CREB3L2, LOC525415, ITGAV, RAC1, PRKACA, B2M, PRKACB, IL6R, PRKCG, PDGFRA, BOLA-NC1, PRKCB, PRKCA, RHOA, PLCB4, PIK3CA, PLCB1, CRK, CREB5, ROCK1, ROCK2, ADCY2, ADCY7, GNAI2, CCL5, GNA11, CCL4, CCL3, E2F1, GNG8, CDKN2A, NFKB1, GNAO1, RPS6KB1, CDK4, GNAQ, GNB1, CYCT, BAX, GRB2, CALM3	1576	251	9757	1.307260804497745	0.9999822080839046	0.1856243120309982	0.16155199490882263
KEGG_PATHWAY	bta04150:mTOR signaling pathway	37	1.0051616408584625	0.03281520549852407	ATP6V1A, CAB39, CAB39L, IRS1, NPRL2, PIK3CD, PIK3CB, LRP6, IGF1R, FLCN, RPS6KA2, DVL1, GRB10, FNIP1, ATP6V1C1, ATP6V1C2, PRKCG, FZD3, PRKCB, WNT3A, WNT5A, PRKCA, BRAF, WNT9A, RHOA, CLIP1, PIK3CA, RPS6KB1, CASTOR2, DDIT4, AKT1S1, RRAGD, ULK2, GRB2, LAMTOR1, LPIN1, LPIN3	1576	165	9757	1.3882825719120138	0.9999906290701737	0.19076747748256048	0.16602817924995175
KEGG_PATHWAY	bta04114:Oocyte meiosis	30	0.8149959250203749	0.0330220314000793	YWHAE, CAMK2D, ANAPC15, ANAPC16, YWHAB, CALML6, CUL1, ADCY2, CALML4, ADCY7, ANAPC10, IGF1R, PPP2CB, PPP3CB, CCNB1, SLK, PPP2R5E, RPS6KA2, CDC26, PRKACA, PRKACB, BUB1, YWHAG, PPP2R5A, YWHAZ, PPP1CA, RBX1, CPEB1, CDK2, CALM3	1576	128	9757	1.4510132455583757	0.9999912993233665	0.19076747748256048	0.16602817924995175
KEGG_PATHWAY	bta04340:Hedgehog signaling pathway	16	0.43466449334419993	0.03353549315975847	LOC529930, CUL1, LRP2, GLI1, GLI3, SCUBE2, GRK3, GRK2, CCND2, SUFU, SPOPL, MEGF8, PRKACA, PRKACB, CSNK1G2, CSNK1G1	1576	57	9757	1.7378217116395047	0.9999927638005506	0.19076747748256048	0.16602817924995175
KEGG_PATHWAY	bta04912:GnRH signaling pathway	23	0.6248302091822874	0.03778854219304108	CAMK2D, MAP3K1, CALML6, PRKCB, LHB, CACNA1D, ADCY2, PRKCA, CALML4, PLD1, ADCY7, MAPK10, PLCB4, MAPK7, GNAQ, GNA11, GNRHR, GNRH1, GRB2, CALM3, PLCB1, PRKACA, PRKACB	1576	93	9757	1.531105016101741	0.9999984337111488	0.21149393775782668	0.18406677003707106
KEGG_PATHWAY	bta05133:Pertussis	20	0.54333061668025	0.039030192507709754	ITGAM, CXCL8, TICAM2, CALML6, C4BPA, NOD1, CALML4, C4BPB, IRAK4, CXCL5, RHOA, NFKB1, GNAI2, MAPK10, PYCARD, IRF1, CASP1, SERPING1, CALM3, LOC506707	1576	78	9757	1.587433294286086	0.9999989993532756	0.21188885781762512	0.1844104756798928
KEGG_PATHWAY	bta00562:Inositol phosphate metabolism	19	0.5161640858462374	0.03922231419832775	IPPK, INPP1, MTMR14, INPPL1, PIK3CD, PIK3C2G, PIK3CB, MTMR4, ITPKB, INPP4B, PLCB4, PIK3CA, IMPA1, INPP5F, INPP5K, PIP4K2B, PIP5K1B, PIP4K2C, PLCB1	1576	73	9757	1.6113535220082051	0.9999990664253243	0.21188885781762512	0.1844104756798928
KEGG_PATHWAY	bta05022:Pathways of neurodegeneration - multiple diseases	99	2.689486552567237	0.039690996421168974	NDUFA12, CALML6, PARK7, CALML4, COX6A1, KIF5A, PSMD1, PRKCG, PRKCB, WNT5A, PRKCA, COX6B2, DKK1, ATG13, TUBA4A, DKK2, COX7A2L, DDIT3, ULK2, ATF6, GRIA1, PSMD11, CHRNA7, PSEN2, CACNA1D, UBE2J2, ATXN3, KLC3, DVL1, UBC, NDUFV2, GRIA4, FZD3, DNAH10, FUS, WNT3A, BRAF, COX7B2, GRIN2B, NFKB1, GRIN2D, CDK5, GNAQ, CYCT, MAP3K10, CALM3, DNAL1, BCL2L1, TUBA8, RYR2, HIP1, ATP2A3, ATP2A2, RYR3, CASP9, ACTR1A, …	1576	514	9757	1.1924280056884393	0.9999992118348215	0.21188885781762512	0.1844104756798928
KEGG_PATHWAY	bta04914:Progesterone-mediated oocyte maturation	23	0.6248302091822874	0.042087433506175845	HSP90AB1, ANAPC15, ANAPC16, PDE3B, PIK3CD, ADCY2, BRAF, PIK3CB, ADCY7, ANAPC10, CDC25A, GNAI2, IGF1R, MAPK10, CPEB1, CCNB1, PIK3CA, RPS6KA2, CDC26, CDK2, PRKACA, PRKACB, BUB1	1576	94	9757	1.5148166648666164	0.9999996688100781	0.2172404842661295	0.18906808717109827
KEGG_PATHWAY	bta04512:ECM-receptor interaction	22	0.5976636783482749	0.04277222792040397	ITGA4, LAMB2, ITGB4, LOC530599, ITGA2, ITGA1, DMP1, COL1A1, RELN, FRAS1, SV2B, SV2A, ITGA8, DAG1, TNR, ITGA7, ITGAV, AGRN, FREM1, CD44, FREM2, ITGA9	1576	89	9757	1.5303570410083842	0.9999997415921263	0.2172404842661295	0.18906808717109827
KEGG_PATHWAY	bta04140:Autophagy - animal	38	1.0323281716924748	0.043714255487766404	IRS1, MTMR14, PIK3CD, AMBRA1, PIK3CB, MTMR4, IGF1R, PPP2CB, MAP1LC3B, MAP1LC3A, MAP1LC3C, RB1CC1, TP53INP2, UBC, PRKACA, PRKACB, UVRAG, DAPK1, DAPK2, ATG9B, VPS33A, ATG9A, ATG13, RAB33B, VMP1, MAPK10, MRAS, PIK3CA, RPS6KB1, GORASP1, DDIT4, AKT1S1, RRAGD, TAX1BP1, ULK2, WDFY3, RAB7B, BCL2L1	1576	174	9757	1.3520552540988389	0.9999998163776412	0.2172404842661295	0.18906808717109827
KEGG_PATHWAY	bta04750:Inflammatory mediator regulation of TRP channels	26	0.7063298016843249	0.04382372881449298	CAMK2D, CALML6, PIK3CD, ADCY2, CALML4, PIK3CB, ADCY7, TRPM8, ASIC2, PRKACA, ASIC3, PRKACB, PRKCG, PRKCB, PRKCE, TRPV3, PRKCA, TRPV1, PPP1CA, MAPK10, PLCB4, PIK3CA, CYP2C87, GNAQ, CALM3, PLCB1	1576	110	9757	1.4633248730964468	0.9999998235292327	0.2172404842661295	0.18906808717109827
KEGG_PATHWAY	bta04640:Hematopoietic cell lineage	26	0.7063298016843249	0.04382372881449298	ITGAM, TFRC, BOLA-DQA2, LOC508441, BLA-DQB, CD1D, CSF2RA, CD1A, ANPEP, CD37, LOC100138951, IL6R, IL11, IL4R, ITGA4, ITGA2, ITGA1, BOLA-DRB2, CD8B, CD8A, CD5, KIT, IL3RA, CD24, LOC100848815, CD44	1576	110	9757	1.4633248730964468	0.9999998235292327	0.2172404842661295	0.18906808717109827
KEGG_PATHWAY	bta04270:Vascular smooth muscle contraction	32	0.8693289866883999	0.04475406014026161	MYLK2, ROCK1, CALML6, ROCK2, CACNA1D, ADM, ADRA1D, ADCY2, CALML4, ADCY7, MYLK3, GNA11, KCNMB4, PRKACA, MYH10, PRKACB, PRKG1, PRKCG, PTGIR, PRKCB, PRKCE, PRKCA, BRAF, RHOA, PPP1CA, PLCB4, GNAQ, KCNMA1, AGTR1, CALM3, AVP, PLCB1	1576	142	9757	1.3951526417387572	0.9999998741148336	0.21872758969958844	0.19036234031491558
KEGG_PATHWAY	bta04072:Phospholipase D signaling pathway	34	0.9236620483564248	0.04957304151484087	PTGFR, CXCL8, DGKB, DGKA, PDGFB, PIK3CD, ADCY2, PIK3CB, PLD1, ADCY7, GRM3, CYTH3, CYTH2, GRM7, PDGFD, PIP5K1B, PDGFRA, EGF, SPHK2, SPHK1, GAB1, PRKCA, GAB2, DGKZ, RHOA, PLCB4, MRAS, PIK3CA, KIT, AGTR1, GRB2, AVP, PLCB1, DGKH	1576	154	9757	1.3668419144307469	0.9999999782326779	0.23891451952291365	0.20793136857613811
KEGG_PATHWAY	bta05132:Salmonella infection	54	1.466992665036675	0.05276475197912219	CYFIP1, HSP90AB1, CXCL8, TRADD, FHOD1, PIK3CD, PIK3C2G, PIK3CB, FBXO22, PYCARD, ACTR1A, ACTR1B, KIF5A, CASP4, CASP1, KPNA4, RAC1, EXOC7, VPS33A, LOC101902172, IRAK4, DYNLL1, RHOA, TUBA4A, PIK3CA, LOC784058, EXOC4, PFN4, EXOC5, RAB7B, TLR2, DCTN6, RAB5B, DCTN2, ROCK2, LEF1, NOD1, CYTH3, CYTH2, KLC3, PAK1, MYO6, SNX9, TCF7L1, ARPC4, NFKB1, MAPK10, ABI1, CYCT, BAX, TAB2, DYNLRB2, DYNLRB1, TUBA8	1576	265	9757	1.261560195383584	0.9999999932255492	0.24749460842800003	0.2153987658364727
KEGG_PATHWAY	bta04915:Estrogen signaling pathway	31	0.8421624558543873	0.05441143230811787	HSP90AB1, CALML6, KRT24, PIK3CD, TGFA, ADCY2, CALML4, PIK3CB, ADCY7, GNAI2, KRT27, KRT25, CREB3L2, PRKACA, PRKACB, GABBR2, KCNJ9, NOS3, GREB1, KRT12, KRT10, ESR1, GNAO1, PLCB4, PIK3CA, GNAQ, GRB2, CALM3, PLCB1, EBAG9, CREB5	1576	139	9757	1.380724354526531	0.9999999962960265	0.24749460842800003	0.2153987658364727
KEGG_PATHWAY	bta04918:Thyroid hormone synthesis	19	0.5161640858462374	0.05582547849192497	PRKCG, PRKCB, GPX3, GSR, ATP1A4, ADCY2, PRKCA, ATP1A2, LRP2, ADCY7, PDIA4, PLCB4, TG, GNAQ, CREB3L2, PLCB1, PRKACA, PRKACB, CREB5	1576	76	9757	1.547747461928934	0.999999997796363	0.24749460842800003	0.2153987658364727
KEGG_PATHWAY	bta00310:Lysine degradation	17	0.4618310241782124	0.05724043202114216	KMT2E, KMT5C, PHYKPL, SETDB2, SETD1A, DLST, PLOD2, PRDM2, CAMKMT, DHTKD1, HYKK, ALDH1B1, PRDM16, HADH, COLGALT1, ALDH7A1, EZH2	1576	66	9757	1.5946489001692048	0.9999999986904285	0.24749460842800003	0.2153987658364727
KEGG_PATHWAY	bta00650:Butanoate metabolism	9	0.24449877750611246	0.057588645583541306	ALDH5A1, BDH1, OXCT1, GAD2, ACSM5, HADH, HMGCLL1, ACSM2B, AACS	1576	27	9757	2.063663282571912	0.9999999988479881	0.24749460842800003	0.2153987658364727
KEGG_PATHWAY	bta04330:Notch signaling pathway	16	0.43466449334419993	0.05766860977897542	SPEN, NOTCH3, CTBP2, PSEN2, DTX2, DTX3, RBPJ, NCOR2, ITCH, APH1B, SNW1, HEY1, DVL1, EP300, CIR1, MAML3	1576	61	9757	1.623866189564783	0.9999999988814139	0.24749460842800003	0.2153987658364727
KEGG_PATHWAY	bta00330:Arginine and proline metabolism	14	0.38033143167617495	0.057670826418358155	ARG2, AOC1, CKM, SMOX, NOS3, PYCR2, DAO, ALDH1B1, P4HA1, P4HA2, ALDH18A1, NOS1, LAP3, ALDH7A1	1576	51	9757	1.6994874091768688	0.9999999988823266	0.24749460842800003	0.2153987658364727
KEGG_PATHWAY	bta05016:Huntington disease	67	1.8201575658788371	0.058073264919071214	HIP1, NDUFA12, CLTC, AP2A1, COX6A1, AP2A2, BBC3, CASP9, ACTR1A, ACTR1B, RB1CC1, KIF5A, CREB3L2, EP300, PSMD1, GPX3, NDUFC1, COX6B2, ATG13, TUBA4A, PSMA5, PSMA6, COX7A2L, PLCB4, PSMA4, LOC785503, PSMA1, NDUFS4, NDUFS3, ULK2, PLCB1, CREB5, DCTN6, DNAH3, GRIA1, DNAH1, PSMD11, DCTN2, DNAH5, DNAH6, NDUFB2, SLC1A2, NDUFB1, AMBRA1, COX5B, KLC3, ATP5F1B, PSMB3, POLR2C, AP2S1, NDUFV2, POLR2L, GRIA4, DNAH1…	1576	340	9757	1.2199891758733952	0.9999999990362998	0.24749460842800003	0.2153987658364727
KEGG_PATHWAY	bta05210:Colorectal cancer	22	0.5976636783482749	0.05848575761122768	TCF7L1, TGFB1, EGF, LEF1, TGFA, PIK3CD, BRAF, PIK3CB, RHOA, TGFBR1, BBC3, CASP9, MAPK10, PIK3CA, MSH2, RPS6KB1, MSH3, CYCT, BAX, GRB2, RAC1, POLK	1576	92	9757	1.4804540940189803	0.9999999991721871	0.24749460842800003	0.2153987658364727
KEGG_PATHWAY	bta04540:Gap junction	22	0.5976636783482749	0.05848575761122768	PRKCG, PDGFRA, EGF, PRKCB, PDGFB, ADCY2, PRKCA, ADCY7, TUBA4A, GNAI2, PLCB4, MAPK7, PDGFD, GNAQ, GNA11, PRKG2, GRB2, PLCB1, PRKACA, PRKACB, PRKG1, TUBA8	1576	92	9757	1.4804540940189803	0.9999999991721871	0.24749460842800003	0.2153987658364727
KEGG_PATHWAY	bta04972:Pancreatic secretion	24	0.6519967400162999	0.06122472387923633	CPA3, PRKCG, RYR2, CPB2, CPB1, PRKCB, SCT, ATP1A4, ATP2A3, ATP2A2, CCK, ADCY2, PRKCA, ATP1A2, ADCY7, RHOA, RAB11A, PLCB4, RAP1A, CCKAR, GNAQ, KCNMA1, RAC1, PLCB1	1576	103	9757	1.4425607412153172	0.9999999996987755	0.25596360465174706	0.22276947724734183
KEGG_PATHWAY	bta04122:Sulfur relay system	5	0.1358326541700625	0.06299392193645746	MPST, CTU2, MOCS2, CTU1, TST	1576	10	9757	3.0954949238578675	0.9999999998434635	0.2571634224935381	0.22381369911541354
KEGG_PATHWAY	bta00920:Sulfur metabolism	5	0.1358326541700625	0.06299392193645746	MPST, TST, ETHE1, SQOR, PAPSS1	1576	10	9757	3.0954949238578675	0.9999999998434635	0.2571634224935381	0.22381369911541354
KEGG_PATHWAY	bta04520:Adherens junction	22	0.5976636783482749	0.06452244544115612	TCF7L1, ROCK1, ROCK2, LEF1, CTNND1, PTPRM, PTPRJ, SORBS1, RASIP1, RHOA, TGFBR1, PTPRF, IGF1R, PTPRB, RAP1A, PARD3, EP300, CTNNA3, RAC1, CTNNA2, SSX2IP, NECTIN2	1576	93	9757	1.4645352327929697	0.9999999999111658	0.25997533456614985	0.2262609540028163
KEGG_PATHWAY	bta04350:TGF-beta signaling pathway	25	0.6791632708503124	0.0651811357557782	ROCK1, TFRC, CUL1, LTBP1, PPP2CB, EP300, E2F4, LEFTY2, TGIF1, CDKN2B, TGFB1, BMP8A, ACVR2B, RHOA, TGFBR1, BMP6, INHBE, RBX1, BMP4, TF, ZFYVE16, RPS6KB1, LOC100336971, BMPR1B, BMPR1A	1576	109	9757	1.4199517999348017	0.9999999999304285	0.25997533456614985	0.2262609540028163
KEGG_PATHWAY	bta05323:Rheumatoid arthritis	24	0.6519967400162999	0.06709374122709344	ATP6V1A, IL11, TGFB1, CXCL8, MMP1, MMP3, BOLA-DQA2, BOLA-DRB2, BLA-DQB, CXCL2, CXCL5, LOC112441463, LOC100300510, CCL5, ATP6V0A2, CCL3, TNFSF11, LOC525415, ATP6V0A4, ATP6V0D1, LOC100848815, ATP6V1C1, ATP6V1C2, TLR2	1576	104	9757	1.4286899648574776	0.9999999999658187	0.26456282052047075	0.23025352102934338
KEGG_PATHWAY	bta05215:Prostate cancer	23	0.6248302091822874	0.0690280643838703	PDGFRA, TCF7L1, HSP90AB1, EGF, LEF1, MMP3, PDGFB, TGFA, PIK3CD, BRAF, PIK3CB, NFKB1, IGF1R, CASP9, PIK3CA, PDGFD, CREB3L2, CDK2, E2F1, EP300, GRB2, NKX3-1, CREB5	1576	99	9757	1.4383107727016358	0.999999999983366	0.2691318914741909	0.23423006116773964
KEGG_PATHWAY	bta04926:Relaxin signaling pathway	29	0.7878293941863623	0.07366232905752637	PIK3CD, ADCY2, PIK3CB, ADCY7, RXFP1, GNAI2, GNA15, CREB3L2, GNG8, NOS1, PRKACA, PRKACB, TGFB1, MMP1, NOS3, PRKCA, TGFBR1, NFKB1, GNAO1, COL1A1, MAPK10, LOC112441463, PLCB4, PIK3CA, GNB1, RLN3, GRB2, PLCB1, CREB5	1576	132	9757	1.3601417089678511	0.9999999999970559	0.28400920203290725	0.24717803750414405
KEGG_PATHWAY	bta05219:Bladder cancer	12	0.32599837000814996	0.07531602646786692	LOC112441463, RASSF1, CXCL8, RPS6KA5, DAPK1, EGF, CDKN2A, MMP1, CDK4, DAPK2, E2F1, BRAF	1576	43	9757	1.7277180970369497	0.9999999999984163	0.28719407894889915	0.2499498900362177
KEGG_PATHWAY	bta05211:Renal cell carcinoma	18	0.4889975550122249	0.0786588127439178	TGFB1, PDGFB, GAB1, TGFA, PIK3CD, BRAF, PIK3CB, RBX1, FLCN, PAK1, RAP1A, PIK3CA, EP300, GRB2, RAC1, CRK, PAK5, PAK4	1576	74	9757	1.5059164494443682	0.9999999999995492	0.2966805219797769	0.2582061027028606
KEGG_PATHWAY	bta00230:Purine metabolism	29	0.7878293941863623	0.07953998584164133	PDE1C, PDE1A, PDE3B, GMPS, ADCY2, NUDT5, ADCY7, FHIT, PAPSS1, PDE11A, ENPP4, NT5M, PDE8A, RRM1, ENTPD1, ENTPD5, PDE4D, NME2, NME1, APRT, NUDT9, PDE10A, IMPDH2, PDE3A, PDE5A, PDE7B, PDE7A, ITPA, UOX	1576	133	9757	1.3499150795771153	0.9999999999996766	0.2967782267424682	0.2582911368190933
KEGG_PATHWAY	bta05418:Fluid shear stress and atherosclerosis	32	0.8693289866883999	0.08291457387893283	HSP90AB1, NCF1, CALML6, PDGFB, PIK3CD, CALML4, PIK3CB, LOC784603, MAPK7, LOC785216, KDR, ITGAV, RAC1, MEF2A, NQO1, MEF2C, GSTO2, NOS3, ACVR2B, RHOA, KLF2, NFKB1, MAPK10, BMP4, GSTA5, PIK3CA, GSTA4, GSTA3, CALM3, BMPR1B, BMPR1A, NFE2L2	1576	150	9757	1.3207445008460235	0.9999999999999096	0.3060782674041457	0.2663851203344438
KEGG_PATHWAY	bta04721:Synaptic vesicle cycle	19	0.5161640858462374	0.08480168430900792	ATP6V1A, UNC13B, SNAP25, UNC13A, SYT1, CLTC, SLC1A2, AP2A1, AP2A2, STX1B, LOC785503, AP2S1, ATP6V0A2, SLC17A7, ATP6V0A4, ATP6V0D1, ATP6V1C1, ATP6V1C2, SLC18A3	1576	80	9757	1.470360088832487	0.9999999999999558	0.30974931005500783	0.2695800911717936
KEGG_PATHWAY	bta04962:Vasopressin-regulated water reabsorption	13	0.35316490084216245	0.0859096125877429	DCTN6, RAB5B, DCTN2, LOC101902172, DYNLL1, RAB11A, LOC784058, CREB3L2, STX4, AVP, PRKACA, PRKACB, CREB5	1576	49	9757	1.6425075106184606	0.9999999999999709	0.3105274538327791	0.27025732293227456
KEGG_PATHWAY	bta04310:Wnt signaling pathway	37	1.0051616408584625	0.09037667311506677	INVS, CAMK2D, CTBP2, ROCK2, CTNND2, LEF1, CBY1, CUL1, CXXC4, LRP6, PPP3CB, CCND2, DVL1, EP300, RAC1, PRKACA, PRKACB, CER1, PRKCG, RNF43, TCF7L1, FZD3, PRKCB, RYK, WNT3A, WNT5A, CTNNBIP1, PRKCA, WNT9A, DKK1, RHOA, DKK2, RBX1, MAPK10, PLCB4, CCDC88C, PLCB1	1576	179	9757	1.2797018120976662	0.9999999999999947	0.3233062429992595	0.28137892042010476
KEGG_PATHWAY	bta00480:Glutathione metabolism	16	0.43466449334419993	0.09157676472765872	GSTK1, RRM1, GSTO2, GPX3, GSR, LANCL1, IDH2, GGCT, GCLC, GSTA5, LOC785216, GSTA4, GSTA3, ANPEP, LAP3, GCLM	1576	65	9757	1.5239359625146427	0.9999999999999967	0.3242565036785467	0.2822059484464585
