# Supplementary material for: Bovine Adipocyte-Derived Exosomes Transport LncRNAs to Regulate Adipogenic Transdifferentiation of Bovine Muscle Satellite Cells
Source: Animals (Basel). 2025 Nov 30;15(23):3459. doi: 10.3390/ani15233459 (PMC12691046; doi:10.3390/ani15233459)
Supplement: Supplementary file 1 [file animals-15-03459-s001.zip › TableS1.xlsx]

## Sheet: TableS1
Genes	Accession Number	Sequence （5'-3'）	Product size/bp
PPARγ	NM_181024.2	F:CGAGAAGGAGAAGCTGTTGG	122
		R:TCAGCGGGAAGGACTTTATG
CEBPA	NM_176784.2	F:TGGACAAGAACAGCAACGAG	127
		R:TCACTGGTCAACTCCAGCAC
β-actin	NM_173979.3	F:AGGCATCCTGACCCTCAAGTA	95
		R:GCTCGTTGTAGAAGGTGTGGT
Myf5	NM_174116.1	F:CACAACCAACCCTAACCA	205
		R:TGATCCGATCCACTATGC
MyoD1	NM_001040478.2	F:TCAGAGCACCTGGTAAATCG	71
		R:CAAACGCAAGACGACTAACG
MyoG	NM_001111325.1	F:GTGCCCAGTGAATGCAGCT	205
		R:CTCAGTTTGGTATGGTTTCATCTG
KIF1C	NM_001205802.3	F:ACCTCCTACGCTGACATTGC	157
		R:CTGAGTCCAGTCCAGTGAGC
HSP90AB1	NM_001079637.1	F:TGCTTGGGAGTCTTCTGCTG	139
		R:CACTTCTTTGACCCGCCTCT
TPT1	NM_001014388.1	F: TGGACTACCGTGAGGATGGT	153
		R:AAGTCCTGGTGTTGTGTGGA
PIK3CA	NM_174574.1	F:CCCAGGTGGAATGAATGGCT	74
		R:GAAAGGCAAAGTCGAGCAGC
CD63	NM_205803.1	F: GCGGTGGAAGGAGGAATGAA	168
		R:GATGACCACAGGCAACAGGA
LOC101902630	XR_003036362.1	F:ACTGACTCCCTTTTTCCGCA	107
		R: ACACCTCACCGAGTTCCAAG
LOC101904769	XR_003034037.1	F:TTGGTGATGCCGAGTTGACC	155
		R: CGTTTGGGGTTTCTGGACCT
LOC112446042	XR_003034114.1	F:TGAGGTTCCCTGAACATGGC	183
		R: CAAGGCTCCCCTGCACATTA
LOC112446722	XR_003034789.1	F:AATGGACAAGGCTGGAAGGC	116
		R: CAGGCACTTGAAGGATGGACT
MSTRG.16484.3	NM_001192650.1	F:CAGAAAGCCCTATGAACCC	158
		R:TATTCTGCCTGGTCTAGTCCTG
Bta-miR-2455		F:TATTATTATCTGTGCTCGGGGAGG
		R:AACGCTTCACGAATTTGCGT
Bta-U6		F: CTCGCTTCGGCAGCACA
		R:AACGCTTCACGAATTTGCGT
